# Supplementary material for: Maternal provisioning and zygotic activation: transcriptomic dynamics of early atlantic halibut (Hippoglossus hippoglossus) embryogenesis
Source: Front Cell Dev Biol. 2025 Dec 8;13:1723170. doi: 10.3389/fcell.2025.1723170 (PMC12722812; doi:10.3389/fcell.2025.1723170)
Supplement: Supplementary file 1 [file Table2.xlsx]

## Sheet: Sheet1
Gene symbol	baseMean	log2FoldChange	lfcSE	pvalue	padj	Transition
LOC117751777	73.37	-3.30049	1.75263	0.00108064	0.00878526	UF_8C
LOC117751816	1051.37	-36.9881	3.01003	4.68153e-35	2.11324e-32	UF_8C
LOC117751817	2424.68	-0.795353	0.327802	0.00272444	0.0177783	UF_8C
LOC117751824	847.92	1.44204	0.470625	0.000117522	0.0015455	UF_8C
LOC117751829	597.423	0.538079	0.218352	0.00294632	0.0188381	UF_8C
LOC117751864	101.501	-0.721834	0.36198	0.00781993	0.0394845	UF_8C
LOC117751869	65.1581	-4.49588	2.19361	0.000580914	0.00538172	UF_8C
LOC117751883	201.033	-1.13849	0.688637	0.00684637	0.0357071	UF_8C
LOC117751888	154.006	-4.96253	1.97769	0.0002167	0.00248902	UF_8C
LOC117751889	219.81	1.26716	0.437972	0.000312903	0.00334476	UF_8C
LOC117751915	91.9098	-1.45615	1.08315	0.00790392	0.0398529	UF_8C
LOC117751967	96.9329	-4.7253	2.25447	0.000487447	0.0046923	UF_8C
LOC117751996	881.489	-1.60273	0.497046	4.5609e-05	0.000737917	UF_8C
LOC117752049	369.159	-3.91084	1.97165	0.000787921	0.00683638	UF_8C
LOC117752070	44.2526	-2.75309	1.98871	0.00376969	0.0227264	UF_8C
LOC117752079	7.00805	-3.42371	2.34712	0.00250683	0.016758	UF_8C
LOC117752089	1980.48	-0.457885	0.209911	0.00582355	0.0315009	UF_8C
LOC117752102	19.5557	-3.42831	2.02087	0.00158488	0.0117089	UF_8C
LOC117752116	834.283	1.73003	0.24029	1.22379e-14	1.69976e-12	UF_8C
LOC117752118	1074.83	1.13787	0.263756	2.99302e-06	8.2381e-05	UF_8C
LOC117752120	14.7691	-3.78037	2.54331	0.00198988	0.0140294	UF_8C
LOC117752128	458.865	-2.48354	0.668764	3.02543e-06	8.31465e-05	UF_8C
LOC117752189	580.335	-0.803625	0.274875	0.000786155	0.00683099	UF_8C
LOC117752205	3824.94	1.22582	0.187537	9.7411e-12	9.40563e-10	UF_8C
LOC117752224	292.228	-1.5692	0.657969	0.000590961	0.00546079	UF_8C
LOC117752246	48.5788	1.51136	0.516325	0.000148525	0.00184702	UF_8C
LOC117752247	338.2	1.22452	0.384225	0.000150805	0.00186704	UF_8C
LOC117752251	37.9926	-4.66731	1.799	0.000199898	0.00234985	UF_8C
LOC117752290	15.6935	-3.4094	2.90333	0.00347852	0.0214656	UF_8C
LOC117752372	1003.69	0.79132	0.225309	0.0001377	0.00174234	UF_8C
LOC117752392	17.394	1.90383	1.57863	0.00799345	0.0402191	UF_8C
LOC117752433	73.6353	-4.24447	2.00442	0.000558892	0.00521247	UF_8C
LOC117752459	30.3496	-3.27952	2.33366	0.00294162	0.0188187	UF_8C
LOC117752508	167.148	-2.72348	2.22707	0.00535845	0.0295969	UF_8C
LOC117752555	1100.82	-1.74365	0.569227	5.75957e-05	0.000890366	UF_8C
LOC117752574	459.424	-2.43207	1.71986	0.00387393	0.023112	UF_8C
LOC117752581	1310.66	0.784369	0.334243	0.00331667	0.0206361	UF_8C
LOC117752609	117.978	-1.35228	0.624382	0.00153346	0.0114131	UF_8C
LOC117752613	398.245	2.18991	0.641158	9.56602e-06	0.000213503	UF_8C
LOC117752620	671.425	-1.11502	0.750275	0.00983357	0.0471594	UF_8C
LOC117752624	478.511	0.972634	0.423086	0.00267297	0.017533	UF_8C
LOC117752656	141.231	-0.938139	0.525723	0.00819733	0.0409549	UF_8C
LOC117752677	381.5	1.84754	0.547117	1.5646e-05	0.000319575	UF_8C
LOC117752691	1005.26	3.9203	0.336276	8.34209e-32	3.27445e-29	UF_8C
LOC117752710	1426.2	-0.883673	0.402922	0.00398706	0.0235879	UF_8C
LOC117752726	676.899	0.584052	0.179978	0.000351435	0.00364894	UF_8C
LOC117752727	22.7186	-3.29968	2.32275	0.00283704	0.0183104	UF_8C
LOC117752735	3836.13	0.945691	0.48867	0.00601365	0.0322706	UF_8C
LOC117752743	189.316	-5.03339	1.62155	6.351e-05	0.00095881	UF_8C
LOC117752766	36.3408	-4.97819	1.83365	0.000145755	0.00182634	UF_8C
LOC117752769	46.677	-2.27551	1.17819	0.00106531	0.00870686	UF_8C
LOC117752770	27.8029	-1.57256	1.25936	0.00886388	0.0434436	UF_8C
LOC117752797	37.2016	-2.74821	1.86508	0.00307843	0.0194691	UF_8C
LOC117752859	70.85	-0.94599	0.484585	0.00581081	0.0314508	UF_8C
LOC117752902	17.225	-2.40877	2.11251	0.00738928	0.0378276	UF_8C
LOC117752916	65.1036	-1.82616	1.27633	0.0047372	0.0269656	UF_8C
LOC117752952	1902.38	1.08708	0.225693	3.36681e-07	1.31257e-05	UF_8C
LOC117752964	182.065	-5.12842	1.56902	4.27633e-05	0.000705791	UF_8C
LOC117752985	53.7585	-4.16621	1.74361	0.00032948	0.00346633	UF_8C
LOC117753013	1338.49	-0.961576	0.334782	0.000698363	0.00622699	UF_8C
LOC117753027	148.106	-4.15443	2.07084	0.000707192	0.00626549	UF_8C
LOC117753034	319.231	-3.61178	0.860772	1.54131e-06	4.73486e-05	UF_8C
LOC117753035	81.4676	1.5972	0.685213	0.000646671	0.00584691	UF_8C
LOC117753056	380.317	1.15755	0.571354	0.00315298	0.0197949	UF_8C
LOC117753076	1969.18	0.805265	0.331787	0.00268402	0.0175781	UF_8C
LOC117753132	1261.84	-4.65215	2.3803	0.000629877	0.00573239	UF_8C
LOC117753164	298.613	-6.07193	1.58317	7.28798e-06	0.000173147	UF_8C
LOC117753177	63.9818	-5.35614	2.19584	0.000205978	0.00239635	UF_8C
LOC117753232	764.67	-7.53703	1.63294	1.3677e-07	6.06762e-06	UF_8C
LOC117753305	271.69	-1.55575	0.592201	0.000317956	0.00337707	UF_8C
LOC117753317	344.275	-30.7264	3.08939	1.5062e-23	3.88515e-21	UF_8C
LOC117753328	13.744	-5.61507	2.50754	0.000235688	0.00265974	UF_8C
LOC117753360	221.127	-1.00034	0.623039	0.0100068	0.0477366	UF_8C
LOC117753382	426.438	1.02635	0.402331	0.00135069	0.0104178	UF_8C
LOC117753471	581.162	-39.684	2.46413	9.41558e-59	2.42868e-55	UF_8C
LOC117753475	9.62267	-2.53282	2.78195	0.00858864	0.0423822	UF_8C
LOC117753553	2793.19	0.690436	0.314886	0.0052148	0.0290613	UF_8C
LOC117753566	290.699	-4.05369	2.55645	0.00148128	0.0111442	UF_8C
LOC117753582	234.274	1.71898	0.314094	1.02446e-09	7.34035e-08	UF_8C
LOC117753584	20.3335	-2.25082	1.2385	0.0014502	0.0109882	UF_8C
LOC117753591	35.9538	-3.65	1.8192	0.000788288	0.00683638	UF_8C
LOC117753648	167.528	-1.83866	1.40522	0.00639086	0.0338361	UF_8C
LOC117753649	24.1183	-3.02546	1.58754	0.00104951	0.00860968	UF_8C
LOC117753664	32.5902	-4.48089	2.32646	0.000716337	0.00632788	UF_8C
LOC117753669	376.19	-1.80947	0.341872	2.164e-09	1.42084e-07	UF_8C
LOC117753748	67.8457	-3.68302	1.93651	0.000976879	0.00814336	UF_8C
LOC117753787	269.166	-6.06591	1.61623	9.22459e-06	0.00020768	UF_8C
LOC117753789	405.174	-0.894433	0.480091	0.0077037	0.0390835	UF_8C
LOC117753898	425.25	1.13395	0.364056	0.000240068	0.0026954	UF_8C
LOC117753901	1008.1	-1.37953	0.666494	0.00180004	0.0129437	UF_8C
LOC117753995	583.323	0.617604	0.320526	0.0100558	0.0479197	UF_8C
LOC117754067	104.556	-3.14127	1.25246	0.000231227	0.00262251	UF_8C
LOC117754100	18114.1	-8.03262	2.12191	1.32422e-06	4.15828e-05	UF_8C
LOC117754173	143.512	-3.61386	0.863764	1.61718e-06	4.8993e-05	UF_8C
LOC117754236	37.7808	-2.95772	1.96108	0.00268828	0.0175818	UF_8C
LOC117754251	27.6934	-1.55062	1.29041	0.0101036	0.0480969	UF_8C
LOC117754270	26.8755	-1.74535	0.977519	0.00209193	0.0145781	UF_8C
LOC117754418	239.795	-3.80893	2.65664	0.00208627	0.0145499	UF_8C
LOC117754422	28.5577	-2.96305	1.9711	0.00271402	0.0177172	UF_8C
LOC117754427	56.7068	-5.31853	1.57395	3.15555e-05	0.000553171	UF_8C
LOC117754442	51.8766	1.19406	0.813358	0.00879758	0.043189	UF_8C
LOC117754496	3054.24	1.26694	0.399834	0.000141057	0.00177609	UF_8C
LOC117754579	34.5235	-1.47014	0.963664	0.00517742	0.0289523	UF_8C
LOC117754583	183.037	1.08753	0.327287	0.000144509	0.00181324	UF_8C
LOC117754665	7400.24	1.14733	0.260954	2.01565e-06	5.92744e-05	UF_8C
LOC117754670	3286.32	0.991244	0.286472	0.000117237	0.00154288	UF_8C
LOC117754691	94.2797	-3.96606	1.91252	0.000649973	0.00587089	UF_8C
LOC117754694	168.828	-3.2158	1.74338	0.00119198	0.00945049	UF_8C
LOC117754774	34.5337	-4.88714	2.34849	0.000460659	0.00450333	UF_8C
LOC117754776	1581.72	1.0427	0.246681	5.7404e-06	0.000143161	UF_8C
LOC117754777	27.0512	-6.16197	1.98947	4.08564e-05	0.000681796	UF_8C
LOC117754806	151.506	0.930258	0.526358	0.00861302	0.0424738	UF_8C
LOC117754815	6.5761	-5.53211	1.61935	2.7199e-05	0.000493572	UF_8C
LOC117754899	47.397	-2.93428	1.84241	0.0022324	0.0153322	UF_8C
LOC117754909	2345.06	1.17186	0.398892	0.000357867	0.00370295	UF_8C
LOC117754939	16.7909	-3.72635	1.96741	0.000983539	0.00818377	UF_8C
LOC117754977	67.4945	0.975944	0.50111	0.00550529	0.030223	UF_8C
LOC117754999	1123.33	0.917642	0.416172	0.00365003	0.0222276	UF_8C
LOC117755023	801.013	1.11638	0.293335	2.53076e-05	0.000467233	UF_8C
LOC117755029	1364.08	-2.5614	2.61666	0.00838741	0.0416052	UF_8C
LOC117755046	1216.72	-1.66273	0.510747	3.54173e-05	0.000611372	UF_8C
LOC117755053	395.017	-5.42007	1.30728	3.41146e-06	9.24886e-05	UF_8C
LOC117755075	167.038	-2.64964	1.76831	0.00297571	0.01899	UF_8C
LOC117755078	452.723	1.13482	0.298756	2.46604e-05	0.000456686	UF_8C
LOC117755102	1503.93	0.664977	0.27873	0.00341059	0.0211113	UF_8C
LOC117755107	605.597	-6.05384	2.09623	6.47367e-05	0.000973261	UF_8C
LOC117755114	32.2569	-4.16423	1.92085	0.000517014	0.00491013	UF_8C
LOC117755128	8.21482	-30.8228	3.48785	5.57777e-19	1.18485e-16	UF_8C
LOC117755139	538.945	-5.29695	1.12878	4.32553e-07	1.65823e-05	UF_8C
LOC117755180	8.3047	-2.52691	2.20746	0.00688811	0.0358478	UF_8C
LOC117755210	277.39	-4.14623	1.49497	0.000141762	0.00178373	UF_8C
LOC117755258	244.767	1.29695	0.31289	3.63838e-06	9.79055e-05	UF_8C
LOC117755278	41.2739	-3.05118	1.26225	0.000288695	0.00314965	UF_8C
LOC117755430	29.9115	-1.77508	1.46025	0.0083656	0.0415199	UF_8C
LOC117755437	7.36257	-3.4818	2.52358	0.00275016	0.0179166	UF_8C
LOC117755456	107.343	-2.94471	2.21075	0.00391621	0.0232832	UF_8C
LOC117755496	956.83	1.44806	0.302394	1.06772e-07	4.86838e-06	UF_8C
LOC117755501	2919.85	-3.13998	1.07534	7.35192e-05	0.00107313	UF_8C
LOC117755503	87.5133	-2.69203	1.91595	0.00366677	0.0222995	UF_8C
LOC117755511	32.8155	1.45052	0.622777	0.000854605	0.00731315	UF_8C
LOC117755555	33.2127	-3.43932	2.3836	0.00255513	0.0169928	UF_8C
LOC117755559	19.5938	-3.98726	1.67421	0.000340254	0.00355534	UF_8C
LOC117755560	27.272	-36.4256	2.1468	6.60189e-65	3.97346e-61	UF_8C
LOC117755565	90.3993	-0.944069	0.569039	0.010249	0.0485838	UF_8C
LOC117755579	5705.64	-0.484333	0.219194	0.00545261	0.0299977	UF_8C
LOC117755609	117.971	-3.54657	1.26983	0.000121954	0.00158476	UF_8C
LOC117755658	904.628	1.22029	0.524013	0.00142817	0.0108669	UF_8C
LOC117755697	24.9076	-3.14111	1.9534	0.00205649	0.0143923	UF_8C
LOC117755709	4910.49	2.62195	0.337297	1.41126e-16	2.40394e-14	UF_8C
LOC117755752	970.063	2.19655	0.334437	4.77524e-13	5.22556e-11	UF_8C
LOC117755801	546.884	-3.80012	1.16368	3.7397e-05	0.000638223	UF_8C
LOC117755820	451.249	1.07284	0.251753	4.56048e-06	0.00011986	UF_8C
LOC117755824	31.839	-3.98352	1.93012	0.000660613	0.00595211	UF_8C
LOC117755847	145.651	-2.25792	1.57264	0.00386995	0.0231071	UF_8C
LOC117755859	10.5898	-4.05382	2.60078	0.00153335	0.0114131	UF_8C
LOC117755869	92.0941	-1.01324	0.51387	0.0048411	0.0274532	UF_8C
LOC117755914	224.213	-1.36735	0.230085	2.48157e-10	1.98262e-08	UF_8C
LOC117755932	150.748	-33.609	2.55668	9.30547e-40	5.41999e-37	UF_8C
LOC117755954	1529.61	0.878151	0.283554	0.000439541	0.00433918	UF_8C
LOC117755993	16.5563	-31.6906	2.6688	8.90962e-33	3.65619e-30	UF_8C
LOC117755994	482.43	-2.95234	1.30271	0.000423203	0.00420779	UF_8C
LOC117756033	91.6125	-2.20883	1.95067	0.00828773	0.0412771	UF_8C
LOC117756107	296.17	-1.61206	0.426462	5.64645e-06	0.000141013	UF_8C
LOC117756139	14.8485	-3.21508	2.27599	0.00298952	0.0190536	UF_8C
LOC117756164	430.449	-1.12204	0.664572	0.00662226	0.0347565	UF_8C
LOC117756189	43.8784	-1.42675	0.881001	0.00445621	0.0257641	UF_8C
LOC117756202	74.7326	2.87455	0.863775	1.70898e-05	0.0003421	UF_8C
LOC117756267	91.2446	-0.79408	0.322659	0.0025177	0.0167996	UF_8C
LOC117756383	1744.73	-3.20554	1.154	0.000113378	0.00150526	UF_8C
LOC117756397	14.6249	-2.3527	2.3007	0.00951473	0.0459844	UF_8C
LOC117756411	135.434	-4.39075	1.98514	0.000449341	0.00441901	UF_8C
LOC117756449	83.8444	-5.26452	1.69693	6.04213e-05	0.000922438	UF_8C
LOC117756501	100.54	-38.0447	1.85668	1.12245e-93	2.0267e-89	UF_8C
LOC117756514	8347.54	-1.5064	0.714815	0.00130987	0.0101638	UF_8C
LOC117756515	234.082	-4.42563	1.9286	0.000380187	0.00386741	UF_8C
LOC117756523	35.796	-3.0716	2.32958	0.00378652	0.0227974	UF_8C
LOC117756526	530.245	-0.898739	0.479849	0.00748938	0.0382325	UF_8C
LOC117756584	857.905	1.81194	0.454161	1.39493e-06	4.34256e-05	UF_8C
LOC117756589	406.292	-1.15651	0.404862	0.000463486	0.00451874	UF_8C
LOC117756617	1056.15	1.09512	0.457374	0.00165503	0.0120936	UF_8C
LOC117756618	207.416	-2.33103	1.99181	0.00718424	0.0369779	UF_8C
LOC117756632	14.8529	-2.81724	1.82611	0.00257355	0.0170713	UF_8C
LOC117756741	2811.69	-0.620734	0.184691	0.000245559	0.0027454	UF_8C
LOC117756757	112.367	-1.64077	1.10713	0.00478983	0.0272137	UF_8C
LOC117756968	1905.35	-3.89858	0.861016	5.52989e-07	2.01917e-05	UF_8C
LOC117756970	43.7212	-4.13797	2.11749	0.000782546	0.00681243	UF_8C
LOC117756981	44.0227	1.00134	0.564786	0.00731085	0.0375013	UF_8C
LOC117757026	384.19	-1.27406	0.828568	0.00668557	0.0349999	UF_8C
LOC117757037	266.756	-2.97558	0.668625	2.32482e-07	9.64987e-06	UF_8C
LOC117757046	223.295	-4.71659	2.24105	0.000482551	0.00466585	UF_8C
LOC117757066	61.6464	1.32371	0.880214	0.0066259	0.034758	UF_8C
LOC117757083	573.597	1.35659	0.349648	8.76049e-06	0.000198968	UF_8C
LOC117757098	171.765	-2.30648	1.88238	0.00639338	0.0338361	UF_8C
LOC117757116	1651.57	1.53679	0.33336	1.83708e-07	7.83243e-06	UF_8C
LOC117757247	21.5679	1.52973	1.01215	0.00498934	0.0280734	UF_8C
LOC117757260	242.959	-5.52309	2.5309	0.000270531	0.00297486	UF_8C
LOC117757261	45.879	1.68548	0.525274	3.95506e-05	0.00066662	UF_8C
LOC117757315	1264.49	1.27557	0.565308	0.00147837	0.0111269	UF_8C
LOC117757363	143.713	-2.25342	0.597052	2.20938e-06	6.39303e-05	UF_8C
LOC117757385	62.6203	2.28602	0.723755	2.44951e-05	0.000454089	UF_8C
LOC117757394	402.991	2.08981	0.405413	2.87267e-09	1.83282e-07	UF_8C
LOC117757403	1461.68	0.574885	0.261014	0.00547835	0.0300934	UF_8C
LOC117757446	1339.31	-6.90064	2.0469	1.34321e-05	0.000281032	UF_8C
LOC117757458	83.6024	-4.00755	1.72156	0.00038132	0.00387457	UF_8C
LOC117757496	106.903	-1.82655	1.09983	0.00266842	0.017514	UF_8C
LOC117757524	789.593	-41.2379	3.06806	1.27922e-41	8.55466e-39	UF_8C
LOC117757539	759.107	2.24866	0.393539	1.12791e-10	9.65192e-09	UF_8C
LOC117757540	2040.3	-1.49407	0.514231	0.000165418	0.00202029	UF_8C
LOC117757584	41.0921	-2.31034	2.06294	0.00810568	0.0406232	UF_8C
LOC117757596	313.318	1.22012	0.657123	0.00388866	0.0231728	UF_8C
LOC117757616	1564.65	-0.916144	0.291998	0.000367137	0.00377292	UF_8C
LOC117757640	308.357	-5.1645	1.50713	2.89372e-05	0.000517398	UF_8C
LOC117757642	149.81	-2.80791	2.12533	0.00423672	0.0247567	UF_8C
LOC117757668	63.1923	1.59724	1.05165	0.00457208	0.0263328	UF_8C
LOC117757670	168.688	1.25161	0.608304	0.00240335	0.0162589	UF_8C
LOC117757675	77.356	-2.68317	1.49041	0.00140225	0.0107148	UF_8C
LOC117757690	108.313	1.7902	0.77173	0.000504542	0.00483033	UF_8C
LOC117757728	225.052	-3.53126	1.84206	0.000972133	0.00810968	UF_8C
LOC117757947	718.195	-1.0288	0.306107	0.000148169	0.00184702	UF_8C
LOC117757954	1173.44	-1.91875	0.742339	0.000204848	0.00239352	UF_8C
LOC117757961	1760.73	-1.21953	0.706447	0.00505602	0.0283681	UF_8C
LOC117757965	118.331	-5.80408	1.57715	1.26177e-05	0.000267253	UF_8C
LOC117757970	230.916	-4.12871	1.33703	6.62661e-05	0.000991301	UF_8C
LOC117757982	12.837	-2.87446	2.41186	0.00520916	0.0290434	UF_8C
LOC117758037	26.3096	1.06665	0.646393	0.00799436	0.0402191	UF_8C
LOC117758044	758.44	-4.31788	1.30812	3.97404e-05	0.000668734	UF_8C
LOC117758047	53.7556	-3.13058	1.71878	0.00127042	0.0099345	UF_8C
LOC117758050	123.203	-3.38796	2.11352	0.00193978	0.0137675	UF_8C
LOC117758068	71.6534	-2.9231	2.21985	0.00407215	0.0240283	UF_8C
LOC117758071	95.7527	-1.64443	0.329478	1.84181e-08	1.0047e-06	UF_8C
LOC117758079	6063.01	-0.874635	0.272314	0.00031666	0.00336924	UF_8C
LOC117758099	121.73	1.17515	0.330978	5.35275e-05	0.000833183	UF_8C
LOC117758160	125.201	-1.69621	1.36025	0.0081267	0.0406921	UF_8C
LOC117758164	130.771	-3.14509	1.58824	0.000871957	0.00743346	UF_8C
LOC117758193	23.9369	-3.0454	1.7838	0.00167642	0.012235	UF_8C
LOC117758231	1051.85	0.9629	0.430795	0.00312876	0.0196977	UF_8C
LOC117758239	1440.38	-5.19868	2.8931	0.000521577	0.00494247	UF_8C
LOC117758372	961.519	-0.884454	0.313391	0.000914128	0.00772368	UF_8C
LOC117758403	2580.44	1.19466	0.291588	6.298e-06	0.000154297	UF_8C
LOC117758450	99.6093	-3.42713	1.85866	0.00115846	0.00925331	UF_8C
LOC117758467	63.1899	-3.60863	1.97062	0.00114847	0.00919625	UF_8C
LOC117758471	8077.14	-4.65604	1.80942	0.000209045	0.00242423	UF_8C
LOC117758503	1097.82	-4.27739	3.0814	0.00146044	0.011038	UF_8C
LOC117758537	250.582	-2.00848	1.13913	0.00183919	0.0131623	UF_8C
LOC117758540	2748.98	-0.888877	0.248511	9.69039e-05	0.00133158	UF_8C
LOC117758542	126.964	-2.0408	1.33652	0.00332203	0.0206623	UF_8C
LOC117758545	1443.87	0.934078	0.252816	5.92076e-05	0.000909831	UF_8C
LOC117758550	6.28183	-1.89477	1.72883	0.010559	0.0497139	UF_8C
LOC117758595	35.9598	-3.48477	1.79931	0.00093741	0.0078835	UF_8C
LOC117758612	604.359	0.748514	0.301009	0.00250102	0.0167315	UF_8C
LOC117758641	473.778	1.57811	0.275754	3.96898e-10	3.06256e-08	UF_8C
LOC117758695	150.901	-2.84291	2.02392	0.00349871	0.0215312	UF_8C
LOC117758712	11577.7	0.564203	0.292244	0.0103015	0.0487558	UF_8C
LOC117758741	4815.94	-1.41804	0.714858	0.0020308	0.0142511	UF_8C
LOC117758749	4005.17	1.72541	0.260365	7.24573e-13	7.83406e-11	UF_8C
LOC117758759	4100.57	-0.997542	0.580618	0.00817524	0.0408785	UF_8C
LOC117758760	435.477	-3.48512	1.82536	0.000995434	0.0082637	UF_8C
LOC117758772	750.04	-1.616	0.882442	0.00214747	0.0149019	UF_8C
LOC117758773	105.05	-2.63302	1.81497	0.00335027	0.0207878	UF_8C
LOC117758819	39172.6	-5.54684	1.93961	8.95456e-05	0.00125044	UF_8C
LOC117758841	59.5791	-7.16036	1.84029	2.80459e-06	7.81476e-05	UF_8C
LOC117758882	380.543	-2.17965	1.47576	0.00357726	0.0218508	UF_8C
LOC117758885	195.819	-3.16583	2.13653	0.00266577	0.0175067	UF_8C
LOC117758886	1111.84	-1.14298	0.259417	1.96055e-06	5.81276e-05	UF_8C
LOC117758889	21.6021	-3.53493	2.49099	0.00252113	0.0168162	UF_8C
LOC117759009	20.0679	-2.0649	1.95174	0.0105584	0.0497139	UF_8C
LOC117759025	201389	1.06477	0.497643	0.00307174	0.0194403	UF_8C
LOC117759123	14995.5	2.52256	0.339687	1.57945e-15	2.39651e-13	UF_8C
LOC117759167	26.122	-2.36256	2.02277	0.00711837	0.0367227	UF_8C
LOC117759235	1670.41	0.861448	0.219202	2.81058e-05	0.000504756	UF_8C
LOC117759245	41.2489	-3.60428	2.17411	0.00162287	0.0119165	UF_8C
LOC117759308	45.8636	-5.96288	1.69429	1.78677e-05	0.000355308	UF_8C
LOC117759309	76.4125	-7.0929	1.78524	2.33784e-06	6.71097e-05	UF_8C
LOC117759314	24.3456	-3.71339	2.2214	0.00152089	0.0113476	UF_8C
LOC117759315	21.0588	-4.31628	2.31932	0.000857646	0.00733222	UF_8C
LOC117759316	14.1182	-3.912	2.44259	0.00156697	0.0116051	UF_8C
LOC117759320	15.9963	-3.13099	2.59407	0.00430736	0.0251045	UF_8C
LOC117759323	20.8692	-4.65973	2.29154	0.00055546	0.00519388	UF_8C
LOC117759329	13.6137	-2.38139	2.50871	0.0101474	0.0482544	UF_8C
LOC117759343	361.015	-2.29131	1.28743	0.00158262	0.011697	UF_8C
LOC117759412	21.1393	-2.7004	1.92437	0.00367251	0.0223118	UF_8C
LOC117759477	1538.74	-2.21776	2.09579	0.00969748	0.0466305	UF_8C
LOC117759533	24.216	-2.2615	1.7996	0.006036	0.0323593	UF_8C
LOC117759573	77.267	-2.55304	2.14604	0.00621692	0.0331129	UF_8C
LOC117759587	921.378	0.893619	0.344367	0.00158099	0.0116898	UF_8C
LOC117759668	22594.1	-1.93528	0.578716	1.55039e-05	0.000317031	UF_8C
LOC117759695	806.309	0.823841	0.314284	0.00165323	0.012088	UF_8C
LOC117759717	1352.95	0.545767	0.280012	0.00995002	0.047541	UF_8C
LOC117759722	52.2064	-6.15419	1.79109	1.98034e-05	0.000386563	UF_8C
LOC117759729	8.33707	-30.6245	3.08812	2.02004e-23	5.13716e-21	UF_8C
LOC117759762	6.5158	-4.25801	2.26994	0.000858666	0.00733747	UF_8C
LOC117759768	427.499	-4.67609	1.76691	0.000179632	0.00215797	UF_8C
LOC117759813	32.1882	-5.58288	1.86974	6.89175e-05	0.00102082	UF_8C
LOC117759882	292.15	-1.35775	0.535833	0.000634223	0.00576613	UF_8C
LOC117759903	204.993	-2.33272	1.97078	0.00696519	0.0361285	UF_8C
LOC117759916	40.9065	1.26028	0.77484	0.0057214	0.0310974	UF_8C
LOC117759926	55.9487	-4.75718	2.26137	0.000474389	0.00460267	UF_8C
LOC117760021	59.2294	-2.43332	2.16296	0.00752572	0.0383719	UF_8C
LOC117760046	2220.23	0.93633	0.3476	0.00115283	0.00922264	UF_8C
LOC117760104	207.409	-0.734905	0.280032	0.00181895	0.0130484	UF_8C
LOC117760125	87.6823	-3.08994	1.44437	0.00059134	0.0054615	UF_8C
LOC117760131	109.244	1.29098	0.513962	0.000786701	0.00683246	UF_8C
LOC117760132	215.105	1.50555	0.408092	1.1194e-05	0.000243223	UF_8C
LOC117760163	168.14	1.54015	0.513733	0.000111436	0.00148712	UF_8C
LOC117760192	17.5504	-2.22637	2.18598	0.0104249	0.0492497	UF_8C
LOC117760195	84.5287	-4.33369	0.791692	9.52945e-09	5.49725e-07	UF_8C
LOC117760196	18.1019	-2.99774	2.17194	0.00348239	0.0214747	UF_8C
LOC117760221	367.062	-4.8903	2.43054	0.000508553	0.00485922	UF_8C
LOC117760238	222.648	-3.0938	2.65925	0.00462737	0.0265581	UF_8C
LOC117760263	1924.34	-1.56207	0.28589	1.89265e-09	1.26102e-07	UF_8C
LOC117760270	577.962	0.856451	0.307384	0.00104723	0.00859879	UF_8C
LOC117760341	126.361	-0.968649	0.484162	0.00502852	0.0282498	UF_8C
LOC117760392	102.075	-2.90606	1.96404	0.0029068	0.018625	UF_8C
LOC117760400	40.7115	-1.50733	1.10948	0.0072558	0.0372507	UF_8C
LOC117760458	226.419	1.78394	0.525294	1.63702e-05	0.000330627	UF_8C
LOC117760474	41.9688	-2.35161	1.9848	0.00688938	0.0358478	UF_8C
LOC117760561	18.956	-4.56218	2.208	0.00054973	0.00515156	UF_8C
LOC117760576	33.4373	2.70262	1.08678	0.000223457	0.00255364	UF_8C
LOC117760584	32.5054	-2.04712	1.74738	0.00813556	0.0407139	UF_8C
LOC117760586	1833.41	1.03645	0.514273	0.00421704	0.0246657	UF_8C
LOC117760592	18.7116	-4.63238	2.36933	0.00063566	0.00577628	UF_8C
LOC117760619	15.3149	-3.22358	2.98431	0.00417369	0.0244755	UF_8C
LOC117760647	189.228	-2.36408	2.54498	0.0104436	0.0493122	UF_8C
LOC117760651	295.383	-4.15707	1.4925	0.000138013	0.00174507	UF_8C
LOC117760671	110.356	-5.18482	1.83988	0.000111678	0.00148816	UF_8C
LOC117760686	72.6206	-1.91348	1.28234	0.00386124	0.0230767	UF_8C
LOC117760724	1174.2	3.00484	0.519601	2.9056e-10	2.31117e-08	UF_8C
LOC117760730	8.7315	-2.27769	2.05079	0.00840732	0.0416811	UF_8C
LOC117760793	18.8223	-2.44187	1.98681	0.00599826	0.0322143	UF_8C
LOC117760824	534.763	-0.802005	0.270666	0.000708189	0.00626817	UF_8C
LOC117760829	156.077	1.67889	0.609067	0.000171935	0.00208353	UF_8C
LOC117760843	188.438	-2.62784	1.365	0.00102419	0.00844806	UF_8C
LOC117760857	276.479	-5.52866	1.74174	4.75006e-05	0.000760346	UF_8C
LOC117760866	21.0685	-2.202	1.95593	0.00843976	0.0418075	UF_8C
LOC117760927	29.1791	-2.86378	2.5075	0.00562642	0.030656	UF_8C
LOC117760941	359.026	-5.36002	1.52057	2.17131e-05	0.000414869	UF_8C
LOC117761024	24.9398	-5.32009	2.10367	0.000180555	0.00216762	UF_8C
LOC117761039	147.627	-2.97696	0.898804	1.94552e-05	0.000381414	UF_8C
LOC117761046	309.038	-2.40764	1.99525	0.00639995	0.0338382	UF_8C
LOC117761047	645.29	-2.25521	2.00339	0.00822648	0.0410551	UF_8C
LOC117761052	49.8235	-2.60284	2.0752	0.0053077	0.0294202	UF_8C
LOC117761103	46.8081	-4.74158	2.2657	0.000486288	0.00469039	UF_8C
LOC117761150	12.1812	-3.92046	2.40858	0.00149869	0.0112231	UF_8C
LOC117761167	229.976	1.23192	0.321035	1.57406e-05	0.00032006	UF_8C
LOC117761169	709.86	1.9598	0.422149	4.92625e-08	2.39753e-06	UF_8C
LOC117761181	22.602	-2.45108	1.98216	0.00587478	0.0317115	UF_8C
LOC117761185	1726.41	-39.3178	3.2317	1.88974e-34	8.32221e-32	UF_8C
LOC117761189	43.7925	-5.28507	1.88178	0.000109897	0.00147312	UF_8C
LOC117761212	3820.28	-3.63401	0.809277	4.93964e-07	1.84911e-05	UF_8C
LOC117761213	35.9892	-4.67927	2.20738	0.000478396	0.00463612	UF_8C
LOC117761214	10.0096	-3.84818	2.46125	0.00171584	0.0124647	UF_8C
LOC117761221	1905.23	0.935172	0.289557	0.000270506	0.00297486	UF_8C
LOC117761246	524.473	1.30559	0.305933	2.08186e-06	6.11222e-05	UF_8C
LOC117761248	379.84	-5.73743	1.52974	1.06522e-05	0.000233212	UF_8C
LOC117761249	3851.72	1.263	0.27725	6.58632e-07	2.33182e-05	UF_8C
LOC117761256	4903.96	-3.11038	2.33391	0.0036234	0.0220953	UF_8C
LOC117761259	20.3342	-2.73468	2.39373	0.00612988	0.0327265	UF_8C
LOC117761260	10182.3	-6.06946	1.66804	1.25328e-05	0.000266226	UF_8C
LOC117761261	18002.1	-6.45617	1.85107	1.45499e-05	0.000300587	UF_8C
LOC117761262	243.267	-6.83239	1.3968	8.37887e-08	3.90927e-06	UF_8C
LOC117761271	70.9599	-5.22462	1.8258	0.000101096	0.00137144	UF_8C
LOC117761292	4515.93	-5.26691	1.02076	5.10728e-08	2.47231e-06	UF_8C
LOC117761358	53.9853	-1.77179	0.685043	0.000243926	0.00272883	UF_8C
LOC117761359	713.064	-1.27481	0.959359	0.0102369	0.0485571	UF_8C
LOC117761363	1336.17	-1.43433	0.496166	0.000201073	0.00235752	UF_8C
LOC117761480	187.591	-3.80433	2.15165	0.00123204	0.00968888	UF_8C
LOC117761518	4.51877	-2.89383	2.42624	0.00514055	0.0287897	UF_8C
LOC117761540	54.9667	-4.69212	1.66092	0.000123454	0.0016002	UF_8C
LOC117761558	67.2969	-3.26804	2.09345	0.00219279	0.0151176	UF_8C
LOC117761661	172.85	-5.92554	1.6512	1.52659e-05	0.000313229	UF_8C
LOC117761666	356.694	0.930443	0.459435	0.00517825	0.0289523	UF_8C
LOC117761681	537.281	1.48561	0.70517	0.00135978	0.0104656	UF_8C
LOC117761788	1045.06	1.37027	0.325261	2.09293e-06	6.13474e-05	UF_8C
LOC117761791	1404.69	0.873868	0.462347	0.00760323	0.0386498	UF_8C
LOC117761812	118.572	-2.04801	0.588742	8.15404e-06	0.000187775	UF_8C
LOC117761832	1154.91	-4.45494	1.74352	0.000224927	0.00256684	UF_8C
LOC117761860	3042.4	0.738429	0.167505	4.44618e-06	0.000117541	UF_8C
LOC117761863	283.32	-1.10245	0.543362	0.00354333	0.0217244	UF_8C
LOC117761883	118.868	-2.34445	2.04087	0.00748894	0.0382325	UF_8C
LOC117761885	100.911	-1.40296	0.679468	0.00174055	0.01259	UF_8C
LOC117761911	9311.02	1.42652	0.343291	2.1903e-06	6.35256e-05	UF_8C
LOC117761917	2526.2	1.7541	0.567172	5.11201e-05	0.000801932	UF_8C
LOC117762027	243.674	-1.1539	0.292902	1.35362e-05	0.000282458	UF_8C
LOC117762041	91.2315	-2.68541	2.05558	0.00458698	0.0263923	UF_8C
LOC117762144	886.557	0.995337	0.343595	0.000610939	0.00558821	UF_8C
LOC117762190	60.1539	-1.673	1.17146	0.00530657	0.0294202	UF_8C
LOC117762195	129.427	0.865419	0.321215	0.00130107	0.0101172	UF_8C
LOC117762206	11.7777	-2.90495	2.43836	0.00511571	0.0286594	UF_8C
LOC117762299	410.454	-5.18201	1.96108	0.000156462	0.00192839	UF_8C
LOC117762302	777.855	-2.07076	0.868859	0.000329624	0.00346633	UF_8C
LOC117762310	12723.5	-2.52901	0.940844	0.000119592	0.00156474	UF_8C
LOC117762559	406.784	-38.087	3.06157	6.72044e-36	3.11139e-33	UF_8C
LOC117762580	2880.45	0.961245	0.268715	8.44898e-05	0.0011937	UF_8C
LOC117762612	450.545	-2.07366	0.681013	4.00196e-05	0.000672137	UF_8C
LOC117762624	1282.85	1.11576	0.23923	6.46893e-07	2.29927e-05	UF_8C
LOC117762644	1491.47	0.793062	0.277779	0.000954482	0.00798986	UF_8C
LOC117762684	7.01138	-40.1696	3.49766	6.06584e-31	2.1905e-28	UF_8C
LOC117762690	607.445	0.880643	0.39414	0.00366832	0.0223014	UF_8C
LOC117762710	169.363	0.866304	0.409912	0.00487317	0.0275744	UF_8C
LOC117762725	1514.42	0.970473	0.414287	0.00244035	0.0164598	UF_8C
LOC117762751	3372.32	2.44269	0.289053	3.44203e-19	7.39873e-17	UF_8C
LOC117762815	41.7348	-1.14894	0.721164	0.00751955	0.038354	UF_8C
LOC117762817	408.823	0.951482	0.322415	0.000577823	0.00535859	UF_8C
LOC117762947	477.398	-0.705088	0.369556	0.00961306	0.0462995	UF_8C
LOC117762955	159.244	-2.45629	2.65703	0.00946949	0.045864	UF_8C
LOC117762961	75.3869	-0.904347	0.431105	0.00469429	0.0268143	UF_8C
LOC117763012	686.044	-0.907427	0.453974	0.00571979	0.0310974	UF_8C
LOC117763020	116.658	-3.13669	1.92722	0.00197205	0.013932	UF_8C
LOC117763042	2028.65	-1.30802	0.31767	3.93078e-06	0.000104991	UF_8C
LOC117763070	222.765	-0.931754	0.358894	0.00147233	0.0110953	UF_8C
LOC117763091	410.307	0.717294	0.356599	0.00757245	0.0385367	UF_8C
LOC117763098	739.033	1.57706	0.38861	1.98061e-06	5.8626e-05	UF_8C
LOC117763105	5509.66	-3.14471	0.837566	4.80518e-06	0.000125561	UF_8C
LOC117763299	566.883	-4.65987	1.56613	8.90471e-05	0.00124445	UF_8C
LOC117763326	748.843	-2.5549	1.13371	0.000426443	0.00423438	UF_8C
LOC117763435	88.8843	-4.4449	1.75884	0.000238602	0.00268423	UF_8C
LOC117763440	393.927	1.04395	0.371198	0.000684025	0.0061203	UF_8C
LOC117763524	178.381	-3.00347	1.28266	0.000349671	0.00364109	UF_8C
LOC117763573	977.765	0.935835	0.227928	1.22336e-05	0.000261719	UF_8C
LOC117763592	7009.27	-4.96428	2.38816	0.000443196	0.0043681	UF_8C
LOC117763607	115.841	2.15134	0.507345	2.86163e-07	1.15334e-05	UF_8C
LOC117763626	111.057	-1.39764	0.340083	2.95352e-06	8.16672e-05	UF_8C
LOC117763641	175.837	-1.16965	0.727603	0.00702613	0.0363507	UF_8C
LOC117763653	99.5692	-5.03106	1.61721	6.25638e-05	0.000948231	UF_8C
LOC117763669	39.5881	-4.84944	1.72803	0.000124983	0.00161192	UF_8C
LOC117763693	166.497	-6.23489	1.80713	1.829e-05	0.000362508	UF_8C
LOC117763702	98.7509	-3.72878	1.94299	0.000933991	0.00786207	UF_8C
LOC117763704	85.727	-1.71845	0.772143	0.000709325	0.00627207	UF_8C
LOC117763723	1126.87	-38.1493	2.86715	9.1291e-41	5.68397e-38	UF_8C
LOC117763805	58.3228	-3.13835	2.2399	0.00315668	0.0198044	UF_8C
LOC117763822	434.414	-1.20456	0.408449	0.000317885	0.00337707	UF_8C
LOC117763869	152.066	-5.16583	1.65663	5.98365e-05	0.000917933	UF_8C
LOC117763923	616.038	-1.24882	0.730502	0.00494409	0.0278883	UF_8C
LOC117763996	1481.74	1.50516	0.492387	0.00010142	0.00137481	UF_8C
LOC117764033	1441.14	-1.05218	0.303157	9.81484e-05	0.00134357	UF_8C
LOC117764040	121.931	-3.77	2.04053	0.0010681	0.00870686	UF_8C
LOC117764071	2691.51	0.800491	0.268653	0.000678206	0.00607873	UF_8C
LOC117764115	823.897	-0.996684	0.408833	0.00186802	0.0133263	UF_8C
LOC117764142	1015.86	-1.80273	0.635526	0.000108964	0.00146331	UF_8C
LOC117764170	47.0499	-4.58365	2.51944	0.000792811	0.0068723	UF_8C
LOC117764171	9.84458	-1.77958	1.40507	0.00734471	0.0376429	UF_8C
LOC117764192	47.5952	-1.62529	1.25478	0.00759722	0.0386301	UF_8C
LOC117764198	986.837	3.09426	0.470084	2.73653e-12	2.77589e-10	UF_8C
LOC117764212	1589.58	-2.02117	0.862297	0.000380909	0.00387257	UF_8C
LOC117764217	54.1845	-1.59545	0.776227	0.00128966	0.0100458	UF_8C
LOC117764230	40.4973	-1.70472	1.1603	0.00468487	0.0267739	UF_8C
LOC117764249	1897.57	0.493094	0.231918	0.00664823	0.0348448	UF_8C
LOC117764267	24.4725	-2.88786	2.08017	0.00356907	0.0218376	UF_8C
LOC117764269	25.1583	-2.48591	2.18419	0.00713073	0.0367549	UF_8C
LOC117764273	1322.1	0.983656	0.249027	2.05581e-05	0.000397153	UF_8C
LOC117764310	153.034	-1.62226	0.916965	0.00247013	0.0166262	UF_8C
LOC117764408	1749.94	-0.997051	0.37842	0.00117877	0.00937203	UF_8C
LOC117764413	665.403	1.53194	0.512428	0.000116716	0.00153826	UF_8C
LOC117764440	222.498	-3.70787	1.18649	5.31596e-05	0.000828886	UF_8C
LOC117764457	701.317	-4.43009	2.16109	0.000595487	0.00548577	UF_8C
LOC117764462	256.247	-5.15888	1.91387	0.000142853	0.0017962	UF_8C
LOC117764546	105.726	-3.58057	1.51547	0.000354724	0.00367675	UF_8C
LOC117764558	38.9039	-2.93354	0.906565	2.43405e-05	0.000451688	UF_8C
LOC117764559	468.635	-0.904767	0.359342	0.00186006	0.0132848	UF_8C
LOC117764585	31.9488	-1.80768	1.47563	0.00801886	0.0402862	UF_8C
LOC117764586	166.585	-4.91916	1.50258	4.34889e-05	0.00071191	UF_8C
LOC117764592	83.1728	-39.3789	3.92525	4.3751e-24	1.17906e-21	UF_8C
LOC117764633	57.4196	-4.65308	2.05266	0.00037446	0.00382208	UF_8C
LOC117764664	445.275	0.833512	0.324299	0.00184427	0.0131882	UF_8C
LOC117764671	252.958	1.40987	0.431191	6.7073e-05	0.00100006	UF_8C
LOC117764678	961.944	-2.99861	0.835021	7.50443e-06	0.000175974	UF_8C
LOC117764693	126.162	-5.43687	1.46255	1.27472e-05	0.000269198	UF_8C
LOC117764699	91.3187	-5.18441	1.63681	5.33824e-05	0.000831641	UF_8C
LOC117764728	80.4842	-2.60368	1.59456	0.00216062	0.0149529	UF_8C
LOC117764738	200.189	1.24929	0.369396	7.56229e-05	0.00109827	UF_8C
LOC117764768	82.2508	-5.2523	1.72646	6.90259e-05	0.00102158	UF_8C
LOC117764769	272.604	-1.31806	0.320836	3.94616e-06	0.000105091	UF_8C
LOC117764772	213.548	-6.49349	1.54403	1.76922e-06	5.32418e-05	UF_8C
LOC117764779	254.117	-6.41206	1.65654	5.44542e-06	0.000137367	UF_8C
LOC117764821	12.7328	-2.33735	2.09379	0.00805566	0.0404261	UF_8C
LOC117764843	93.6413	-4.64576	2.06133	0.000384334	0.00389861	UF_8C
LOC117764863	44.971	-2.24902	2.21377	0.01032	0.048818	UF_8C
LOC117764871	2054.34	-1.21201	0.557039	0.00203774	0.0142887	UF_8C
LOC117764889	10.8594	-3.55624	2.48672	0.00245127	0.0165273	UF_8C
LOC117764907	20388.3	-5.8315	1.25531	4.57308e-07	1.73835e-05	UF_8C
LOC117764908	131.341	-2.28674	2.09153	0.00868043	0.0427184	UF_8C
LOC117764910	1631.96	-2.31015	1.62689	0.00396085	0.0234713	UF_8C
LOC117764913	1095.81	-4.34349	1.43836	8.04996e-05	0.00114992	UF_8C
LOC117764957	184.959	-2.62454	2.05674	0.00501822	0.0282007	UF_8C
LOC117764965	386.36	0.964435	0.368191	0.00130772	0.0101558	UF_8C
LOC117764981	166.209	-4.15482	1.88904	0.000486647	0.00469135	UF_8C
LOC117764990	27.8819	-3.17913	1.82654	0.00151901	0.0113382	UF_8C
LOC117765001	20.4909	-3.27596	2.07944	0.00212408	0.0147679	UF_8C
LOC117765011	93.3447	-4.33384	1.68854	0.000222933	0.00254926	UF_8C
LOC117765058	94.6627	-2.92724	1.62777	0.00137267	0.0105513	UF_8C
LOC117765109	27.6996	-5.50575	1.67374	3.69866e-05	0.000632415	UF_8C
LOC117765123	44.3649	-2.81193	2.37502	0.00547555	0.0300907	UF_8C
LOC117765124	4925.69	-0.715577	0.255599	0.00118793	0.00942824	UF_8C
LOC117765139	2570.47	1.65686	0.229264	1.31751e-14	1.81595e-12	UF_8C
LOC117765146	202.975	1.33747	0.738602	0.00341208	0.0211133	UF_8C
LOC117765157	40.1269	1.23723	0.596545	0.00239424	0.0162155	UF_8C
LOC117765268	130.384	1.86864	0.771565	0.000347491	0.00362467	UF_8C
LOC117765321	6251.3	-8.0466	2.23119	2.15135e-06	6.2552e-05	UF_8C
LOC117765328	39.53	-4.33267	1.74998	0.00026959	0.00296993	UF_8C
LOC117765336	153.622	-5.39594	1.82051	7.75416e-05	0.00111942	UF_8C
LOC117765345	318.393	-4.81105	0.565585	6.54076e-18	1.32697e-15	UF_8C
LOC117765359	137.093	-2.89507	1.26857	0.000403368	0.00405073	UF_8C
LOC117765361	43.1245	-3.00923	1.94415	0.00242783	0.0163999	UF_8C
LOC117765368	1220.23	1.18429	0.205501	1.45862e-09	9.93841e-08	UF_8C
LOC117765390	253.966	-1.37677	0.373128	1.70254e-05	0.000341189	UF_8C
LOC117765493	152.978	-5.02566	1.37332	1.5893e-05	0.000322793	UF_8C
LOC117765687	71.6834	-4.56257	1.44826	5.9391e-05	0.000911874	UF_8C
LOC117765713	1456.74	-1.48865	0.270039	1.91467e-09	1.27101e-07	UF_8C
LOC117765746	133.77	-2.57885	2.0134	0.00505581	0.0283681	UF_8C
LOC117765754	55.7685	-2.20777	0.737416	4.45917e-05	0.000724705	UF_8C
LOC117765786	3600.9	-7.3871	1.66302	3.31441e-07	1.30098e-05	UF_8C
LOC117765813	85.0974	0.659492	0.329387	0.00821186	0.0410089	UF_8C
LOC117765830	1170.4	-1.28674	0.508681	0.000761347	0.00664743	UF_8C
LOC117765864	4312.68	0.733923	0.359499	0.00695185	0.0360801	UF_8C
LOC117765886	341.412	-4.433	1.10391	4.99184e-06	0.00012913	UF_8C
LOC117765919	130.892	1.04957	0.467728	0.00255027	0.0169698	UF_8C
LOC117765992	3750.27	2.51053	0.440944	1.68469e-10	1.40827e-08	UF_8C
LOC117766004	1830.56	0.703082	0.366403	0.00941193	0.0456833	UF_8C
LOC117766023	13367.1	-5.15012	2.6569	0.000472093	0.00458532	UF_8C
LOC117766026	2539.31	-6.09468	1.67127	1.21164e-05	0.000259826	UF_8C
LOC117766055	14.6841	-2.82729	2.12857	0.00414258	0.0243405	UF_8C
LOC117766057	9.41812	-2.20521	2.14619	0.0103864	0.0491064	UF_8C
LOC117766060	179.745	-3.50317	1.9569	0.00128049	0.00998726	UF_8C
LOC117766067	53.8408	-2.78169	1.88574	0.00303964	0.0192981	UF_8C
LOC117766119	118.567	-1.82834	0.794103	0.00050655	0.00484442	UF_8C
LOC117766158	75.9593	-4.62823	1.57194	9.57269e-05	0.00131942	UF_8C
LOC117766183	1648.63	-4.39762	2.28149	0.000742308	0.00650952	UF_8C
LOC117766210	4247.26	-0.913094	0.302482	0.000516079	0.00490697	UF_8C
LOC117766227	286.211	-1.80078	0.618136	8.54963e-05	0.00120321	UF_8C
LOC117766262	1114.14	0.704675	0.24074	0.000853996	0.0073114	UF_8C
LOC117766284	377.709	-2.05877	1.43537	0.00417636	0.0244761	UF_8C
LOC117766288	3718.34	-2.46371	1.49766	0.00215388	0.0149252	UF_8C
LOC117766328	300.348	-1.88168	0.956908	0.0011784	0.00937203	UF_8C
LOC117766360	482.711	0.891859	0.416701	0.00439559	0.0255281	UF_8C
LOC117766381	13.4883	-2.28576	1.97791	0.00758117	0.0385593	UF_8C
LOC117766382	71.5753	-2.55872	2.1586	0.00625415	0.0332527	UF_8C
LOC117766385	19.6012	-4.08117	3.09662	0.00177957	0.0128169	UF_8C
LOC117766443	143.97	2.08794	0.703126	5.14528e-05	0.000806452	UF_8C
LOC117766474	29.8669	-6.35151	2.65685	0.000110328	0.00147562	UF_8C
LOC117766480	42.4466	-3.77675	3.42511	0.00221912	0.0152583	UF_8C
LOC117766508	41.2646	-3.54322	1.63479	0.000556849	0.00519879	UF_8C
LOC117766512	20.3458	-2.6292	2.37282	0.00691541	0.0359323	UF_8C
LOC117766514	260.522	-6.73998	1.74609	4.45954e-06	0.000117721	UF_8C
LOC117766542	76.6	-2.51995	2.07045	0.00595783	0.0320258	UF_8C
LOC117766584	48.8922	-3.70819	2.23269	0.00155408	0.0115333	UF_8C
LOC117766585	18.968	-2.0412	1.835	0.0094176	0.0456985	UF_8C
LOC117766609	293.645	1.19065	0.323059	3.16433e-05	0.000554173	UF_8C
LOC117766625	177.64	-1.48117	0.912695	0.00410927	0.0241975	UF_8C
LOC117766626	334.313	-4.4198	1.86995	0.000332971	0.00349543	UF_8C
LOC117766652	42.3593	-2.09592	1.51785	0.00471368	0.0268996	UF_8C
LOC117766673	3900.43	-6.13994	1.33003	4.49753e-07	1.71323e-05	UF_8C
LOC117766711	1621.11	-39.2575	2.64151	2.36687e-50	3.05259e-47	UF_8C
LOC117766730	2992.8	-0.854721	0.38331	0.00387327	0.023112	UF_8C
LOC117766735	239.768	-2.15363	1.86754	0.00810059	0.0406177	UF_8C
LOC117766766	37.4144	-3.90482	1.66163	0.000366037	0.00376769	UF_8C
LOC117766794	376.153	-6.15243	1.59935	6.77154e-06	0.00016324	UF_8C
LOC117766872	289.497	1.41025	0.659786	0.00145546	0.0110172	UF_8C
LOC117766875	276.95	-5.34217	1.55703	2.76347e-05	0.000499505	UF_8C
LOC117766981	11.171	-16.3017	8.64306	2.06126e-05	0.000397153	UF_8C
LOC117767024	31.095	-1.95656	1.73918	0.00952591	0.0460139	UF_8C
LOC117767206	191.262	-2.56437	1.37307	0.00119653	0.00946741	UF_8C
LOC117767271	38.9519	-1.58109	0.583764	0.000240034	0.0026954	UF_8C
LOC117767324	361.138	-33.182	2.32929	2.5084e-46	2.5162e-43	UF_8C
LOC117767333	54.4624	-1.4246	0.479452	0.000163065	0.0020002	UF_8C
LOC117767354	564.2	-5.85656	1.59574	1.26952e-05	0.000268414	UF_8C
LOC117767359	1394.72	-1.47939	0.325778	3.15381e-07	1.24335e-05	UF_8C
LOC117767372	324.477	0.816496	0.346962	0.00312674	0.0196918	UF_8C
LOC117767391	368.503	-1.37864	0.759187	0.00314085	0.0197338	UF_8C
LOC117767394	11.5327	-3.23508	2.31914	0.00305869	0.019385	UF_8C
LOC117767407	73.3319	1.21955	0.497574	0.00108148	0.00878812	UF_8C
LOC117767409	1293.37	1.28052	0.276504	4.32558e-07	1.65823e-05	UF_8C
LOC117767441	130.804	-4.21115	1.82424	0.000386833	0.0039086	UF_8C
LOC117767442	70.8728	-4.65989	1.73851	0.000168095	0.00204661	UF_8C
LOC117767460	65.2763	-4.83781	1.73664	0.000130745	0.00167251	UF_8C
LOC117767585	8812.27	-0.836904	0.254242	0.000263067	0.00290694	UF_8C
LOC117767609	635.108	1.55037	0.436074	1.61943e-05	0.000327807	UF_8C
LOC117767695	65.8968	-6.49761	2.01601	2.5341e-05	0.000467372	UF_8C
LOC117767696	49.3847	-5.38302	2.16609	0.000188416	0.00224303	UF_8C
LOC117767697	53.7428	-6.74501	1.94782	1.24571e-05	0.000264929	UF_8C
LOC117767731	78.7751	-4.68613	1.65534	0.000121999	0.00158476	UF_8C
LOC117767782	1646.58	0.950984	0.202151	8.29551e-07	2.79447e-05	UF_8C
LOC117767863	434.457	-0.843899	0.303902	0.00109251	0.00885385	UF_8C
LOC117767866	246.57	1.08282	0.32623	0.000147953	0.00184619	UF_8C
LOC117767878	684.57	-0.918562	0.348613	0.00137469	0.0105623	UF_8C
LOC117767899	97.9848	-4.20257	1.53808	0.000156012	0.00192531	UF_8C
LOC117767908	5624.46	-3.4687	0.781721	5.03794e-07	1.87171e-05	UF_8C
LOC117767961	416.819	-40.4336	3.15236	4.45259e-38	2.17287e-35	UF_8C
LOC117768020	20.707	-5.43571	2.48749	0.000286126	0.00312919	UF_8C
LOC117768038	1285.49	0.761607	0.378294	0.00712162	0.0367289	UF_8C
LOC117768041	2410.94	1.24079	0.366423	7.65191e-05	0.00110796	UF_8C
LOC117768094	170.908	-2.3849	1.07599	0.000478607	0.00463612	UF_8C
LOC117768102	53.5733	-2.93117	2.17079	0.00379825	0.0228299	UF_8C
LOC117768127	32.7171	-2.93475	2.10986	0.00348925	0.021495	UF_8C
LOC117768145	658.881	1.13803	0.339722	0.00011596	0.00153054	UF_8C
LOC117768146	553.95	-5.4076	1.42855	1.05791e-05	0.000232098	UF_8C
LOC117768164	1205.59	1.32543	0.209705	2.74394e-11	2.56708e-09	UF_8C
LOC117768204	556.716	0.914106	0.219527	1.00506e-05	0.000222395	UF_8C
LOC117768235	283.951	0.961664	0.464595	0.00443364	0.025683	UF_8C
LOC117768252	58.5323	-1.34838	0.807273	0.00450145	0.0259592	UF_8C
LOC117768259	106.216	-1.31293	0.513061	0.000664171	0.00597522	UF_8C
LOC117768275	158.681	1.17916	0.652903	0.00468204	0.0267698	UF_8C
LOC117768356	599.034	0.89369	0.304876	0.000676305	0.00606625	UF_8C
LOC117768375	40.2755	-2.85723	1.61817	0.00149772	0.0112211	UF_8C
LOC117768382	4471.1	-1.48158	0.62507	0.000725233	0.00639707	UF_8C
LOC117768383	2554.7	-2.20652	0.870768	0.000197783	0.00233305	UF_8C
LOC117768384	3139.72	-1.49625	0.453152	4.67648e-05	0.000752572	UF_8C
LOC117768386	4775.34	-0.451839	0.230845	0.00990717	0.0474075	UF_8C
LOC117768400	20.4144	-2.65638	1.68062	0.00243332	0.0164219	UF_8C
LOC117768445	316.192	-1.8532	0.464452	1.2774e-06	4.04644e-05	UF_8C
LOC117768468	56.6187	-2.57751	0.890973	6.31019e-05	0.000954245	UF_8C
LOC117768523	186.33	0.889603	0.359735	0.0021196	0.0147425	UF_8C
LOC117768531	4543.84	-8.78922	1.58388	1.8678e-10	1.53295e-08	UF_8C
LOC117768537	6856.67	-0.791139	0.283594	0.00113296	0.00909593	UF_8C
LOC117768539	59.9917	-5.6875	2.09528	0.000108841	0.00146331	UF_8C
LOC117768558	238.355	-1.16634	0.442837	0.00079686	0.00690408	UF_8C
LOC117768570	137.684	-4.46958	1.187	1.11471e-05	0.000242495	UF_8C
LOC117768882	10830.9	-1.03474	0.498743	0.0037534	0.0226888	UF_8C
LOC117768925	487.479	-3.46118	1.63103	0.000619035	0.0056451	UF_8C
LOC117768928	61.0205	-5.465	1.71793	4.78297e-05	0.000761096	UF_8C
LOC117768938	165.138	-1.40091	0.662528	0.00156169	0.0115755	UF_8C
LOC117768947	1336.57	-6.53512	1.49354	9.27391e-07	3.04454e-05	UF_8C
LOC117768989	678.161	-2.39995	2.43205	0.00964197	0.0464007	UF_8C
LOC117769066	340.429	1.82678	0.260106	3.24411e-14	4.21408e-12	UF_8C
LOC117769151	11951.8	1.33274	0.280762	2.03784e-07	8.57698e-06	UF_8C
LOC117769195	112.003	-3.78561	1.24142	6.70395e-05	0.00100006	UF_8C
LOC117769230	21.3544	-5.07393	1.75692	0.000100173	0.00136404	UF_8C
LOC117769269	54.8187	-5.18136	1.81891	0.0001052	0.00141965	UF_8C
LOC117769277	19.1275	-2.47861	1.75987	0.00387505	0.023112	UF_8C
LOC117769342	381.583	-3.20118	2.19785	0.00276665	0.0179757	UF_8C
LOC117769343	226.573	-4.21591	2.01255	0.000588081	0.00543975	UF_8C
LOC117769386	1192.85	-1.39058	0.313742	7.2917e-07	2.5222e-05	UF_8C
LOC117769401	171.313	-1.19158	0.804589	0.00861662	0.0424738	UF_8C
LOC117769408	701.632	-0.997189	0.354612	0.000758708	0.00662759	UF_8C
LOC117769425	83.2883	-3.07428	1.86901	0.00192342	0.0136581	UF_8C
LOC117769431	42.0849	-2.98661	1.90349	0.00232826	0.0158459	UF_8C
LOC117769435	584.232	1.17641	0.327883	4.68213e-05	0.00075281	UF_8C
LOC117769438	41.332	-2.99555	2.36109	0.00429123	0.0250347	UF_8C
LOC117769461	7439.6	-3.81196	2.52831	0.00189722	0.0134973	UF_8C
LOC117769530	126.397	-1.57559	0.610772	0.000347882	0.00362665	UF_8C
LOC117769605	652.987	-0.803462	0.353159	0.00379624	0.0228255	UF_8C
LOC117769609	52.8538	-3.3903	1.87128	0.00125034	0.0097987	UF_8C
LOC117769629	57.7946	-5.59747	1.62538	2.49045e-05	0.000460733	UF_8C
LOC117769645	137.519	-3.09918	1.90926	0.00200824	0.0141257	UF_8C
LOC117769713	327.927	-5.35782	1.82126	8.22158e-05	0.00116831	UF_8C
LOC117769790	546.144	-5.23508	1.18702	1.35467e-06	4.23183e-05	UF_8C
LOC117769853	203.355	-3.09189	2.26673	0.00345364	0.0213412	UF_8C
LOC117769854	1606.35	-1.02298	0.42885	0.00198631	0.0140106	UF_8C
LOC117769872	283.137	-3.32365	2.71215	0.00365667	0.0222606	UF_8C
LOC117769874	20.543	-2.39468	2.22194	0.00842182	0.0417352	UF_8C
LOC117770038	5989.99	0.539386	0.213057	0.00249347	0.0167058	UF_8C
LOC117770076	179.367	1.12289	0.491546	0.00197839	0.0139648	UF_8C
LOC117770077	44.0604	-4.05415	1.83632	0.000487272	0.0046923	UF_8C
LOC117770081	19.5307	-2.31684	1.68343	0.00440881	0.0255842	UF_8C
LOC117770091	18.7382	-5.79372	2.31962	0.000145215	0.00182084	UF_8C
LOC117770102	64.3943	-3.64223	2.29196	0.00181403	0.0130183	UF_8C
LOC117770109	120.791	-2.55275	1.28231	0.000868094	0.00740402	UF_8C
LOC117770162	15.793	-5.63553	2.15155	0.000131727	0.00168208	UF_8C
LOC117770177	50.6704	-1.27363	0.736208	0.00452993	0.026115	UF_8C
LOC117770199	91.1939	-2.14039	0.826236	0.000170984	0.00207618	UF_8C
LOC117770215	55.8796	-4.09448	2.20481	0.000946335	0.00795115	UF_8C
LOC117770228	697.388	-0.83586	0.3709	0.00379166	0.0228073	UF_8C
LOC117770240	2235.26	0.602894	0.252745	0.0035243	0.0216445	UF_8C
LOC117770265	686.823	-4.97097	1.51867	4.33074e-05	0.0007102	UF_8C
LOC117770349	994.773	-7.46085	1.47919	2.16145e-08	1.15791e-06	UF_8C
LOC117770367	38.8798	-4.81725	1.90422	0.000218467	0.00250772	UF_8C
LOC117770387	1150.92	1.28843	0.558564	0.00128161	0.00999165	UF_8C
LOC117770434	615.403	-4.35184	2.63168	0.00112924	0.00907646	UF_8C
LOC117770436	588.609	-3.61422	2.71122	0.00265921	0.0174896	UF_8C
LOC117770441	136.946	-3.30148	1.44076	0.000411914	0.00411823	UF_8C
LOC117770447	461.114	-2.54433	1.76676	0.00352113	0.0216324	UF_8C
LOC117770475	804.282	-1.82508	0.708944	0.000235121	0.002655	UF_8C
LOC117770505	18.7432	-4.60499	1.99683	0.000354044	0.00367181	UF_8C
LOC117770538	463.713	1.82787	0.441261	6.84579e-07	2.3955e-05	UF_8C
LOC117770555	192.04	-7.24714	1.69224	7.06638e-07	2.44896e-05	UF_8C
LOC117770576	4370.61	-1.12624	0.376804	0.00035011	0.00364297	UF_8C
LOC117770585	5367.97	0.784636	0.225494	0.000154389	0.00190804	UF_8C
LOC117770586	1369.27	1.0589	0.304764	9.53172e-05	0.00131679	UF_8C
LOC117770597	1676.32	-3.14187	0.870426	8.05094e-06	0.000185892	UF_8C
LOC117770601	1230.3	-2.83945	1.07107	0.000143456	0.00180128	UF_8C
LOC117770618	235.195	-2.1485	1.04587	0.000797932	0.00691005	UF_8C
LOC117770629	355.006	-5.42608	1.58547	2.76365e-05	0.000499505	UF_8C
LOC117770640	14.0893	-1.96437	1.74582	0.00948427	0.0458987	UF_8C
LOC117770660	1556.88	-4.7852	2.84747	0.000801751	0.00693315	UF_8C
LOC117770667	1493.5	-5.63428	2.31687	0.000177558	0.00213875	UF_8C
LOC117770677	184.986	0.901183	0.30805	0.000678369	0.00607873	UF_8C
LOC117770684	326.694	-3.93034	2.04603	0.000886425	0.0075319	UF_8C
LOC117770740	188.771	-1.38439	0.87187	0.00507069	0.0284249	UF_8C
LOC117770782	188.058	-32.4736	3.13196	1.85111e-25	5.30535e-23	UF_8C
LOC117770812	127.908	-0.889589	0.389807	0.00325357	0.0203135	UF_8C
LOC117770817	280.532	2.3075	0.503587	5.52246e-08	2.65195e-06	UF_8C
LOC117770830	4196.6	-6.03163	1.59946	8.91995e-06	0.000201828	UF_8C
LOC117770838	1428.17	0.654234	0.259038	0.0024567	0.0165516	UF_8C
LOC117770877	70.6935	0.972227	0.332885	0.000601732	0.00552358	UF_8C
LOC117770897	13.4125	-2.69184	1.96634	0.00398249	0.0235686	UF_8C
LOC117770899	276.173	0.974728	0.421758	0.00259164	0.0171535	UF_8C
LOC117770903	39.911	-2.71928	1.65227	0.00204944	0.0143541	UF_8C
LOC117770914	982.51	1.37193	0.344703	5.55099e-06	0.000139702	UF_8C
LOC117770923	283.405	-0.942909	0.51626	0.00748585	0.0382325	UF_8C
LOC117770924	326.069	0.760831	0.349644	0.0050076	0.0281498	UF_8C
LOC117770949	972.67	-5.64495	2.41141	0.00020124	0.00235794	UF_8C
LOC117770953	120.523	-2.99472	1.97521	0.00261454	0.0172608	UF_8C
LOC117770956	72395.8	-3.80168	0.770772	8.82339e-08	4.10462e-06	UF_8C
LOC117770960	1318.27	-1.54631	1.13964	0.00701619	0.0363126	UF_8C
LOC117770964	44.2325	1.63993	1.03714	0.00378534	0.0227974	UF_8C
LOC117770976	1003.83	2.80211	0.39025	2.05126e-14	2.70347e-12	UF_8C
LOC117770989	74.6407	-5.61836	2.20052	0.000148311	0.00184702	UF_8C
LOC117770997	2195.58	0.901645	0.288624	0.000391508	0.003947	UF_8C
LOC117771042	55.7389	-5.0546	2.00575	0.000205446	0.00239352	UF_8C
LOC117771082	64.3182	-2.06547	1.95106	0.0105394	0.0496478	UF_8C
LOC117771133	1180.06	-2.01356	0.409132	1.08743e-08	6.19388e-07	UF_8C
LOC117771151	2151.41	-5.00624	1.1082	9.02559e-07	2.9902e-05	UF_8C
LOC117771154	772.106	-6.21733	2.1394	5.63245e-05	0.000872208	UF_8C
LOC117771218	1613.52	-5.20082	1.54026	3.25499e-05	0.000568945	UF_8C
LOC117771249	19.8406	-3.57586	1.94161	0.00113179	0.00909057	UF_8C
LOC117771256	1227.34	-2.43476	2.41256	0.00913027	0.0445196	UF_8C
LOC117771285	428.295	-2.56589	2.34545	0.00736521	0.0377266	UF_8C
LOC117771378	90.1474	1.13217	0.29174	1.81721e-05	0.000360566	UF_8C
LOC117771407	143.974	2.12684	0.523876	6.62096e-07	2.33949e-05	UF_8C
LOC117771424	407.083	2.49568	0.376228	4.32277e-13	4.78846e-11	UF_8C
LOC117771460	32.1491	-3.45768	1.76743	0.000900621	0.00763098	UF_8C
LOC117771485	928.556	0.995415	0.350246	0.000704949	0.00625789	UF_8C
LOC117771488	122.222	-3.33654	1.53561	0.000549901	0.00515156	UF_8C
LOC117771507	1001.25	-2.78845	0.901804	3.58479e-05	0.000618214	UF_8C
LOC117771616	272.455	-1.37069	0.747278	0.00306132	0.0193933	UF_8C
LOC117771644	153.175	-4.94774	1.92161	0.000192759	0.00228977	UF_8C
LOC117771648	2581.25	0.763844	0.229612	0.000256687	0.00284864	UF_8C
LOC117771656	115.945	-2.27837	1.08736	0.000683622	0.00611972	UF_8C
LOC117771663	895.193	-3.29422	2.73654	0.00380809	0.0228495	UF_8C
LOC117771684	285.837	-1.54145	0.873675	0.00275756	0.0179361	UF_8C
LOC117771685	340.284	-1.09299	0.303177	5.591e-05	0.000866533	UF_8C
LOC117771723	168.35	-2.8432	1.84372	0.00256195	0.0170256	UF_8C
LOC117771728	61.7983	-4.62527	1.95229	0.000312904	0.00334476	UF_8C
LOC117771732	9.92889	-30.0469	3.01886	1.43442e-23	3.7536e-21	UF_8C
LOC117771738	326.537	-1.61014	1.1271	0.00558914	0.0305625	UF_8C
LOC117771744	1718.19	-3.41512	0.962485	1.25828e-05	0.000266974	UF_8C
LOC117771764	576.749	-4.25793	1.91861	0.000457852	0.00447832	UF_8C
LOC117771766	1453.48	-3.68084	0.502493	5.27242e-14	6.52047e-12	UF_8C
LOC117771777	450.052	-2.02324	1.0673	0.00129258	0.0100642	UF_8C
LOC117771824	414.155	-0.991784	0.295013	0.000160667	0.0019775	UF_8C
LOC117771841	477.655	0.687765	0.275238	0.00256559	0.0170326	UF_8C
LOC117771857	3195.59	-1.26893	0.648679	0.00286885	0.0184518	UF_8C
LOC117771887	362.64	-0.907972	0.327388	0.000994971	0.00826366	UF_8C
LOC117771916	32.4141	-3.94914	2.30034	0.00127877	0.00998681	UF_8C
LOC117771935	449.713	0.89047	0.301307	0.00063746	0.00578787	UF_8C
LOC117771963	57.2111	-2.76202	2.01428	0.00386987	0.0231071	UF_8C
LOC117771971	96.6635	-3.67195	2.13162	0.00140214	0.0107148	UF_8C
LOC117772039	272.193	-5.4265	1.54338	2.187e-05	0.000417335	UF_8C
LOC117772068	90.8303	1.34197	0.691437	0.00256583	0.0170326	UF_8C
LOC117772130	294.086	0.622672	0.309366	0.00826142	0.0411726	UF_8C
LOC117772164	6.7253	-27.1406	3.56421	1.62378e-14	2.17177e-12	UF_8C
LOC117772221	11.9704	1.53301	1.16598	0.00783949	0.0395722	UF_8C
LOC117772310	182.981	-1.82693	0.9195	0.0011702	0.0093285	UF_8C
LOC117772324	564.466	-4.19066	1.63629	0.000228064	0.00259642	UF_8C
LOC117772351	22.3032	-3.25862	2.56035	0.00364715	0.0222225	UF_8C
LOC117772356	42.3423	-3.10534	1.65256	0.00111213	0.00897655	UF_8C
LOC117772357	70.4125	-3.11728	2.24634	0.003267	0.0203902	UF_8C
LOC117772365	221.682	-1.73343	1.35092	0.00725105	0.0372369	UF_8C
LOC117772372	213.565	-4.12125	1.93978	0.000568405	0.00528611	UF_8C
LOC117772395	77.3365	-4.94709	3.27049	0.00075576	0.00661055	UF_8C
LOC117772397	137.949	-2.54577	2.6144	0.00853634	0.0422048	UF_8C
LOC117772399	30.5563	-5.95183	1.78487	2.78074e-05	0.00050151	UF_8C
LOC117772430	634.238	-0.871946	0.214259	1.59386e-05	0.000323357	UF_8C
LOC117772439	203.31	-3.07132	1.27229	0.000292252	0.00317885	UF_8C
LOC117772469	15.4968	-2.33771	2.30724	0.00975815	0.0468474	UF_8C
LOC117772490	40.9754	-4.76613	1.7021	0.00012863	0.00164953	UF_8C
LOC117772514	341.352	-5.23799	2.76364	0.000462685	0.00451337	UF_8C
LOC117772531	244.092	-2.3595	1.2553	0.00119794	0.0094744	UF_8C
LOC117772631	13.3508	-5.34724	2.3098	0.000251476	0.00280114	UF_8C
LOC117772665	122.436	-3.08697	2.33045	0.00371772	0.022541	UF_8C
LOC117772671	557.315	-2.23044	1.14947	0.00105339	0.00863365	UF_8C
LOC117772672	673.067	1.02994	0.438779	0.00212873	0.0147946	UF_8C
LOC117772678	203.933	-3.5829	2.10577	0.00150201	0.0112393	UF_8C
LOC117772689	35.5576	-1.80503	0.75675	0.000413891	0.00413006	UF_8C
LOC117772693	41.5927	-2.40794	2.02136	0.00662369	0.0347565	UF_8C
LOC117772771	392.837	-3.06325	1.70221	0.00134777	0.0104041	UF_8C
LOC117772778	1174.58	2.08252	0.441569	2.9366e-08	1.51929e-06	UF_8C
LOC117772820	1188.82	1.25115	0.311832	7.39468e-06	0.000174762	UF_8C
LOC117772822	96.1588	-2.61164	2.0896	0.00533852	0.029541	UF_8C
LOC117772823	60.5338	-2.15918	2.08731	0.0105329	0.0496299	UF_8C
LOC117772830	1860.49	1.06371	0.471438	0.00240646	0.0162738	UF_8C
LOC117772862	26.197	-3.41495	1.99647	0.00154447	0.0114808	UF_8C
LOC117772885	149.497	-5.14101	2.03769	0.000197508	0.00233305	UF_8C
LOC117772910	86.9839	-2.62053	1.85241	0.00366261	0.0222892	UF_8C
LOC117773072	11.1732	-2.47306	2.26958	0.00786281	0.0396789	UF_8C
LOC117773150	298.456	-1.80973	1.0629	0.00243382	0.0164219	UF_8C
LOC117773162	33.5172	-5.08957	1.77673	0.000104659	0.00141446	UF_8C
LOC117773216	1559.76	-1.22582	0.347127	4.90766e-05	0.000776623	UF_8C
LOC117773266	1376.72	-36.927	2.35145	6.40701e-56	1.15685e-52	UF_8C
LOC117773284	187.99	-4.46008	1.55755	0.000115804	0.00153013	UF_8C
LOC117773287	607.962	0.897145	0.448107	0.0057976	0.0314076	UF_8C
LOC117773324	137.549	-3.26318	2.19095	0.00253474	0.016882	UF_8C
LOC117773337	61.3415	-2.51607	0.651858	1.68962e-06	5.11019e-05	UF_8C
LOC117773391	6.29673	-37.3596	3.22623	2.28536e-31	8.59677e-29	UF_8C
LOC117773405	27.1475	-4.45064	1.8341	0.000292067	0.00317876	UF_8C
LOC117773416	38.9769	-5.03626	1.73081	9.66539e-05	0.00132916	UF_8C
LOC117773418	137.461	-3.05856	1.73737	0.00147819	0.0111269	UF_8C
LOC117773430	50.9477	-2.52449	2.21413	0.0069575	0.036099	UF_8C
LOC117773855	230.498	-2.5494	0.806697	2.53701e-05	0.000467431	UF_8C
LOC117773859	83.9404	-1.20638	0.738472	0.00622581	0.0331485	UF_8C
LOC117773888	49.5006	-2.28308	1.96797	0.00751388	0.0383359	UF_8C
LOC117773902	343.039	-5.27852	1.64369	4.72305e-05	0.000757237	UF_8C
LOC117773909	39.2191	1.63564	0.732578	0.000782079	0.00681198	UF_8C
LOC117773913	465.186	-4.514	2.74987	0.00102217	0.00843912	UF_8C
LOC117773914	100.802	-1.28176	0.785637	0.00545487	0.030001	UF_8C
LOC117773918	425.268	-6.66449	1.48371	5.38283e-07	1.97948e-05	UF_8C
LOC117773953	76.5017	-2.24598	1.44392	0.0028636	0.0184332	UF_8C
LOC117773960	31.732	-2.55947	1.91271	0.00446774	0.0258127	UF_8C
LOC117773965	231.105	-39.1796	3.25672	9.94846e-34	4.17743e-31	UF_8C
LOC117773969	72.4622	-2.83301	2.08617	0.00388307	0.0231472	UF_8C
LOC117773996	418.587	-1.6082	1.14505	0.00592857	0.0319065	UF_8C
LOC117774024	3713.17	-0.855862	0.221695	3.69223e-05	0.000632415	UF_8C
LOC117774102	242.998	-4.34322	1.50594	0.000110648	0.00147771	UF_8C
LOC117774119	714.737	-4.76128	1.22832	8.36591e-06	0.000191694	UF_8C
LOC117774125	468.156	-0.711277	0.308049	0.00392548	0.0233153	UF_8C
LOC117774137	34.741	-1.42689	1.01164	0.00704561	0.0364305	UF_8C
LOC117774154	174.369	-1.64526	0.726021	0.000707548	0.00626556	UF_8C
LOC117774283	116.634	-3.72795	2.03444	0.00111289	0.00897867	UF_8C
LOC117774303	233.53	-3.53688	1.93999	0.00118628	0.00941931	UF_8C
LOC117774317	1507.03	-3.23426	1.31105	0.000262537	0.00290286	UF_8C
LOC117774318	119.514	-2.98759	2.66437	0.00522426	0.029105	UF_8C
LOC117774319	1028.92	-6.64862	1.59714	1.83995e-06	5.51862e-05	UF_8C
LOC117774346	306.286	-3.00477	2.7097	0.00519082	0.0290021	UF_8C
LOC117774352	382.029	-4.39446	2.56046	0.00101722	0.00840974	UF_8C
LOC117774385	53.2713	-3.19258	2.04623	0.00224755	0.0154102	UF_8C
LOC117774429	88.7995	-1.275	0.596438	0.0019236	0.0136581	UF_8C
LOC117774442	1061.98	1.24682	0.279716	1.09738e-06	3.53828e-05	UF_8C
LOC117774483	105.049	-4.81781	0.693177	1.20077e-12	1.2679e-10	UF_8C
LOC117774514	64.7771	-2.47189	1.86	0.00470215	0.0268507	UF_8C
LOC117774546	470.636	-1.2819	0.724508	0.00411658	0.0242272	UF_8C
LOC117774609	3583.37	-1.47499	0.381162	6.08294e-06	0.000150399	UF_8C
LOC117774637	106.577	1.20248	0.707194	0.00550178	0.0302129	UF_8C
LOC117774656	89.6633	-5.28255	1.93721	0.000128569	0.00164953	UF_8C
LOC117774665	4.94724	-3.59633	2.31064	0.00195891	0.0138597	UF_8C
LOC117774672	16.1725	-2.43536	2.04311	0.00653253	0.0343966	UF_8C
LOC117774722	27.0629	-4.61313	1.96184	0.000324624	0.00342372	UF_8C
LOC117774792	106.662	-4.75658	1.95167	0.000264949	0.00292237	UF_8C
LOC117774798	460.204	0.871977	0.334289	0.00158673	0.0117173	UF_8C
LOC117774803	56.2899	-3.85681	1.89676	0.00072053	0.00635869	UF_8C
LOC117774842	80.8493	-3.79507	1.36436	0.000133223	0.00169676	UF_8C
LOC117774881	640.314	0.675551	0.276183	0.00293594	0.0187917	UF_8C
LOC117774890	211.471	-3.22281	2.09988	0.00234771	0.0159542	UF_8C
LOC117774895	213.779	-1.05714	0.529292	0.00417764	0.0244761	UF_8C
LOC117774924	1066.42	-7.23752	1.53896	1.33215e-07	5.93907e-06	UF_8C
LOC117774937	593.172	2.52077	0.356941	2.2903e-14	2.99665e-12	UF_8C
LOC117774963	13.9732	-2.59159	2.04417	0.00517764	0.0289523	UF_8C
LOC117774964	453.093	1.119	0.544724	0.00324298	0.0202543	UF_8C
LOC117774983	1281.76	0.860185	0.384159	0.00376105	0.0227027	UF_8C
LOC117774984	12.5034	-2.47839	2.30861	0.00805506	0.0404261	UF_8C
LOC117775031	227.852	-2.39758	1.47611	0.00230483	0.015722	UF_8C
LOC117775036	599.006	-0.577901	0.251867	0.00440951	0.0255842	UF_8C
LOC117775037	1168.28	1.11789	0.439254	0.00110993	0.00896687	UF_8C
LOC117775060	915.949	0.652506	0.305786	0.00614923	0.0328201	UF_8C
LOC117775083	62.19	-6.03206	1.59667	8.74819e-06	0.000198939	UF_8C
LOC117775119	11182.3	2.11902	0.278397	2.38426e-16	3.94956e-14	UF_8C
LOC117775154	659.276	-6.58587	1.4122	2.80351e-07	1.13498e-05	UF_8C
LOC117775195	13.2675	3.35716	1.9258	0.00145979	0.0110377	UF_8C
LOC117775198	1334.51	1.22065	0.246906	1.15217e-07	5.2009e-06	UF_8C
LOC117775204	1751.14	-3.08717	0.875776	1.02851e-05	0.000227026	UF_8C
LOC117775213	839.028	1.01722	0.434484	0.00221796	0.0152562	UF_8C
LOC117775233	268.187	1.61171	0.533363	8.70978e-05	0.00122172	UF_8C
LOC117775248	961.827	-1.08075	0.28293	2.65218e-05	0.000483227	UF_8C
LOC117775251	226.966	1.75697	0.618562	0.000115831	0.00153013	UF_8C
LOC117775252	418.368	1.69838	0.38482	2.73879e-07	1.11658e-05	UF_8C
LOC117775298	4035.66	-2.7707	1.22935	0.000429946	0.0042631	UF_8C
LOC117775332	2640.01	2.01115	0.423515	2.67605e-08	1.40096e-06	UF_8C
LOC117775339	120.663	-0.84222	0.464061	0.00938195	0.0455868	UF_8C
LOC117775340	489.777	-3.53862	2.01596	0.00136492	0.0104961	UF_8C
LOC117775343	305.721	-6.33142	1.4758	1.44827e-06	4.48543e-05	UF_8C
LOC117775372	567.43	1.11326	0.30147	3.87294e-05	0.000655387	UF_8C
LOC117775378	146.389	1.67678	0.576453	0.000108283	0.0014569	UF_8C
LOC117775391	463.383	1.28443	0.484806	0.000568786	0.00528611	UF_8C
LOC117775430	98.7133	1.05519	0.639123	0.00817897	0.0408858	UF_8C
LOC117775441	623.318	0.710957	0.22063	0.00036708	0.00377292	UF_8C
LOC117775479	324.41	0.587175	0.258645	0.00465545	0.0266599	UF_8C
LOC117775486	374.447	1.82094	0.343506	2.00552e-09	1.32643e-07	UF_8C
LOC117775510	202.912	-2.98975	0.974387	4.33452e-05	0.0007102	UF_8C
LOC117775518	132.722	-1.01842	0.572798	0.00697661	0.0361566	UF_8C
LOC117775549	1680.52	0.577636	0.290941	0.00903014	0.0441029	UF_8C
LOC117775563	3627.21	0.935028	0.238958	2.63326e-05	0.00048075	UF_8C
LOC117775610	63.611	-2.21492	1.87659	0.0073912	0.0378276	UF_8C
LOC117775637	9.56139	-4.02175	2.49603	0.00145663	0.0110184	UF_8C
LOC117775641	12.7614	-2.83821	1.90508	0.00289442	0.0185654	UF_8C
LOC117775737	205.548	-1.4237	0.373326	9.04369e-06	0.000203872	UF_8C
LOC117775769	2257.94	-8.21955	1.31392	9.1107e-12	8.84423e-10	UF_8C
LOC117775799	19.9783	-2.78069	1.93443	0.003315	0.0206328	UF_8C
LOC117775803	448.32	1.28445	0.518928	0.000872973	0.0074386	UF_8C
LOC117775814	288.783	-22.8585	2.4036	1.28471e-21	3.05219e-19	UF_8C
LOC117775862	150.333	-2.9105	1.99263	0.0030281	0.0192519	UF_8C
LOC117775898	1531.58	1.22778	0.342936	4.11299e-05	0.000685093	UF_8C
LOC117775920	392.407	-2.7993	1.77513	0.00238332	0.0161597	UF_8C
LOC117775922	3621.98	-5.68426	2.50002	0.000214595	0.00248062	UF_8C
LOC117775953	24.502	-37.7446	2.40828	1.00781e-55	1.65427e-52	UF_8C
LOC117775964	28.1995	-4.66955	2.20408	0.00048138	0.00465799	UF_8C
LOC117776029	2346.4	-0.682573	0.284611	0.00327013	0.0204027	UF_8C
LOC117776041	78.0526	-2.32985	2.08619	0.00807887	0.0405251	UF_8C
LOC117776078	1991.86	0.956137	0.253537	4.2946e-05	0.000706867	UF_8C
LOC117776118	544.803	0.882367	0.328747	0.00129833	0.0101046	UF_8C
LOC117776213	103.303	-4.72117	1.98214	0.000296897	0.00320812	UF_8C
LOC117776228	94.5156	-2.46836	2.08686	0.00656365	0.0345218	UF_8C
LOC117776250	19.3329	-2.71067	1.95567	0.00380755	0.0228495	UF_8C
LOC117776286	383.593	-5.75125	1.68766	2.56656e-05	0.000470953	UF_8C
LOC117776291	25800.6	-6.44459	1.79193	1.12426e-05	0.000243985	UF_8C
LOC117776317	223.445	-1.79144	1.00624	0.00203487	0.0142742	UF_8C
LOC117776333	112.615	-1.80905	0.852329	0.000837024	0.00719338	UF_8C
LOC117776418	757.504	-3.09316	2.67153	0.00465171	0.0266514	UF_8C
LOC117776435	103.563	-6.10971	2.0022	4.61325e-05	0.000743722	UF_8C
LOC117776495	100.348	-3.27511	1.85002	0.00139761	0.0106974	UF_8C
LOC117776523	150.097	-1.19991	0.37377	0.000150705	0.00186704	UF_8C
LOC117776560	64.8717	-37.1832	2.76704	1.61064e-41	1.03863e-38	UF_8C
LOC117776562	5.35562	-2.97946	2.53161	0.00496775	0.0279823	UF_8C
LOC117776563	146.289	1.44245	0.555784	0.000444205	0.00437565	UF_8C
LOC117776625	373.5	-1.34102	0.390467	4.77454e-05	0.000761096	UF_8C
LOC117776647	166.39	-1.94586	0.592141	1.89908e-05	0.000374342	UF_8C
LOC117776718	227.888	-2.74148	1.5338	0.00143885	0.0109343	UF_8C
LOC117776771	177.428	1.84077	0.394889	5.63382e-08	2.69826e-06	UF_8C
LOC117776800	140.111	-6.30823	1.66258	7.2243e-06	0.000172087	UF_8C
LOC117776820	20.1355	-5.80823	2.00916	7.42793e-05	0.00108247	UF_8C
LOC117776823	88.9386	-3.62296	0.77247	2.10335e-07	8.79121e-06	UF_8C
LOC117776858	121.403	-3.63856	3.20215	0.00268919	0.0175818	UF_8C
LOC117776868	193.416	-1.92625	0.485597	1.24189e-06	3.95476e-05	UF_8C
LOC117776876	964.972	2.25246	0.381094	3.42612e-11	3.12435e-09	UF_8C
LOC117776909	592.739	0.855306	0.427187	0.00626829	0.0333079	UF_8C
LOC117776936	12.7454	-3.73582	2.03016	0.00109366	0.00885917	UF_8C
LOC117776986	624.304	-5.03928	2.55621	0.00048988	0.00470494	UF_8C
LOC117777054	573.25	-1.34933	1.05923	0.010441	0.0493122	UF_8C
LOC117777120	42.9255	-1.97925	1.76075	0.00943937	0.0457795	UF_8C
LOC117777122	16.5115	-2.49724	2.2164	0.00724516	0.0372173	UF_8C
LOC117777132	3071.48	0.550183	0.278617	0.00936501	0.0455167	UF_8C
LOC117777135	488.276	-2.78359	0.413323	4.37357e-13	4.8152e-11	UF_8C
LOC117777146	620.717	-0.779029	0.356343	0.00478047	0.0271777	UF_8C
LOC117777152	47.0869	-3.38189	2.13221	0.00201012	0.0141318	UF_8C
LOC117777154	5904.76	1.02808	0.251167	1.04198e-05	0.000229438	UF_8C
LOC117777215	44.5989	-4.34442	1.86447	0.000361377	0.00372859	UF_8C
LOC117777236	69.5629	-3.79194	1.80612	0.000634168	0.00576613	UF_8C
LOC117777281	984.291	-38.4686	2.30951	1.14095e-62	4.12019e-59	UF_8C
LOC117777298	502.694	-3.36595	2.59213	0.00328936	0.0204944	UF_8C
LOC117777382	374.168	1.12191	0.340317	0.000143293	0.00180049	UF_8C
LOC117777498	20.4536	-4.72583	1.69736	0.00013392	0.00170345	UF_8C
LOC117777540	345.025	-6.08902	1.78686	2.19231e-05	0.000417335	UF_8C
LOC117777543	32.5755	-3.54742	2.38868	0.00226068	0.0154792	UF_8C
LOC117777544	146.912	-1.36362	0.959502	0.00745614	0.0381167	UF_8C
LOC117777547	452.483	-3.08804	2.74078	0.00477234	0.02714	UF_8C
LOC117777603	765.365	-0.696293	0.364091	0.00962155	0.0463271	UF_8C
LOC117777664	6.12038	-2.89128	1.9274	0.00278756	0.0180856	UF_8C
LOC117777688	244.81	-4.41604	2.16195	0.000606314	0.00556281	UF_8C
LOC117777696	237.491	-2.80228	1.62807	0.00168168	0.0122635	UF_8C
LOC117777706	95.7971	-4.61306	2.16597	0.000483451	0.00467052	UF_8C
LOC117777714	170.437	-1.2945	0.9521	0.00933773	0.0454208	UF_8C
LOC117777730	10077.7	0.597688	0.29484	0.00812358	0.0406877	UF_8C
LOC117777737	1018.63	-7.90893	1.67544	5.23447e-08	2.5271e-06	UF_8C
LOC117777772	130.461	1.33259	0.375433	3.28452e-05	0.000572998	UF_8C
LOC117777776	1240.18	1.20771	0.214822	3.05672e-09	1.92307e-07	UF_8C
LOC117777796	6.77063	-2.35001	2.23083	0.00904634	0.04417	UF_8C
LOC117777797	67.2447	-2.80742	2.11103	0.0041611	0.0244335	UF_8C
LOC117777835	8090.63	-6.55259	1.22068	9.71561e-09	5.58678e-07	UF_8C
LOC117777837	4806.98	-0.461972	0.186617	0.00284411	0.0183339	UF_8C
LOC117777871	2848.74	0.694187	0.233381	0.000755327	0.00661055	UF_8C
LOC117777885	807.783	1.0904	0.458596	0.00173676	0.0125727	UF_8C
LOC117777908	36.9461	-2.5135	2.15195	0.00662364	0.0347565	UF_8C
LOC117777945	15.0647	-2.51767	2.07488	0.00601158	0.0322706	UF_8C
LOC117777951	515.701	1.03323	0.385599	0.000977698	0.00814643	UF_8C
LOC117777962	262.847	-2.51613	1.12129	0.000438329	0.00433195	UF_8C
LOC117777979	1652.92	1.73904	0.357729	2.6686e-08	1.40096e-06	UF_8C
LOC117777991	197.238	-1.78691	1.5641	0.00997849	0.0476267	UF_8C
LOC117778028	1574.6	-1.63719	0.330174	2.23665e-08	1.1913e-06	UF_8C
LOC117778035	2520.78	0.570201	0.269429	0.00670466	0.0350897	UF_8C
LOC117778038	50.7672	-2.0918	1.23174	0.00209292	0.0145794	UF_8C
LOC117778053	100.024	-5.24346	2.01998	0.000166189	0.0020275	UF_8C
LOC117778069	69.6126	-3.8106	1.92073	0.000804351	0.00695231	UF_8C
LOC117778072	880.612	1.16291	0.326313	5.30048e-05	0.000827187	UF_8C
LOC117778113	429.657	-3.03633	1.1889	0.000199275	0.00234557	UF_8C
LOC117778115	77.3428	-0.914327	0.515434	0.0087962	0.043189	UF_8C
LOC117778117	57.9806	-5.64367	1.94745	7.96332e-05	0.00114206	UF_8C
LOC117778128	614.061	-3.4084	1.08938	4.57611e-05	0.000739716	UF_8C
LOC117778137	569.54	-3.06156	1.72637	0.00143347	0.010898	UF_8C
LOC117778140	493.312	0.733924	0.317404	0.00380778	0.0228495	UF_8C
LOC117778155	466.538	-2.44337	0.414889	4.71043e-11	4.25257e-09	UF_8C
LOC117778160	948.31	1.54637	0.369451	1.26057e-06	4.00014e-05	UF_8C
LOC117778217	485.424	-3.2338	1.01895	3.61994e-05	0.000623086	UF_8C
LOC117778258	37.5871	-4.85585	1.75172	0.000133966	0.00170345	UF_8C
LOC117778262	239.756	1.04423	0.397962	0.00109175	0.00885294	UF_8C
LOC117778288	34.303	-2.54207	2.08987	0.00590923	0.0318119	UF_8C
LOC117778305	83.4118	-2.72917	1.78507	0.00271409	0.0177172	UF_8C
LOC117778324	18.6455	1.14047	0.76961	0.00944315	0.0457856	UF_8C
LOC117778326	356.361	0.937041	0.466028	0.00526207	0.0292575	UF_8C
LOC117778351	228.738	0.893639	0.372607	0.00249508	0.0167083	UF_8C
LOC117778375	33.313	-4.06104	1.82474	0.000469302	0.00456312	UF_8C
LOC117778392	354.804	1.28588	0.368014	4.62781e-05	0.000745404	UF_8C
LOC117778400	1301.22	1.49459	0.627757	0.000688203	0.00615184	UF_8C
LOC117778403	47.3534	-5.08646	1.74412	9.41424e-05	0.00130256	UF_8C
LOC117778412	1035.86	0.724684	0.33365	0.00527558	0.0293185	UF_8C
LOC117778444	10.1304	-2.06197	1.75493	0.00801287	0.0402862	UF_8C
LOC117778448	598.254	-1.90408	0.732695	0.000199424	0.00234579	UF_8C
LOC117778454	1553.85	0.447797	0.189106	0.00370227	0.02247	UF_8C
LOC117778456	1111.51	1.68263	0.274006	2.06634e-11	1.94322e-09	UF_8C
LOC117778460	64.4308	-4.17096	1.70629	0.00029328	0.00318429	UF_8C
LOC117778492	1721.74	0.77268	0.225138	0.000182408	0.00218261	UF_8C
LOC117778509	2284.38	1.00424	0.195521	8.34159e-08	3.90196e-06	UF_8C
LOC117778513	33.3873	1.97563	0.886674	0.000544649	0.00511398	UF_8C
LOC117778522	50.5915	-5.32629	1.36799	7.7997e-06	0.000180785	UF_8C
LOC117778538	29.1305	-2.16869	1.91914	0.00849284	0.0420166	UF_8C
LOC117778541	10.38	-2.2726	2.28564	0.0105285	0.0496223	UF_8C
LOC117778604	98.1445	-6.37736	1.61912	4.54187e-06	0.000119545	UF_8C
LOC117778625	21.8206	-2.73331	2.1166	0.0046473	0.0266471	UF_8C
LOC117778645	151.401	-4.42003	1.8686	0.000331754	0.00348467	UF_8C
LOC117778652	120.786	-2.32304	1.26298	0.00134305	0.0103721	UF_8C
LOC117778669	498.438	-1.73016	0.639324	0.000182627	0.00218378	UF_8C
LOC117778674	1390.67	-1.52277	0.35139	7.05595e-07	2.44896e-05	UF_8C
LOC117778677	10.5668	-3.93259	2.49928	0.00161519	0.0118805	UF_8C
LOC117778695	74.2513	-3.33482	1.70626	0.000915484	0.00773151	UF_8C
LOC117778696	203.345	-3.28774	1.40735	0.000368434	0.00378409	UF_8C
LOC117778732	89.4984	-4.09829	1.63659	0.000259241	0.00287169	UF_8C
LOC117778755	69.1318	-1.47666	0.921887	0.00433228	0.0252247	UF_8C
LOC117778783	91.4733	-5.37757	1.67996	4.70457e-05	0.000755745	UF_8C
LOC117778825	180.639	-5.87908	1.54915	8.90849e-06	0.000201821	UF_8C
LOC117778826	8901.64	-2.03255	0.842309	0.000309637	0.00331996	UF_8C
LOC117778842	2791.59	1.98469	0.377153	1.78073e-09	1.20423e-07	UF_8C
LOC117778858	759.566	-4.83631	2.31137	0.000464729	0.00452597	UF_8C
LOC117778911	313.769	0.825414	0.341583	0.00267326	0.017533	UF_8C
LOC117778914	1588.16	1.1308	0.244782	7.61808e-07	2.59532e-05	UF_8C
LOC117778919	570.509	0.897008	0.408328	0.00386126	0.0230767	UF_8C
LOC117778921	29.7565	-3.88146	2.11287	0.00105561	0.00864794	UF_8C
LOC117778925	2037.94	0.559143	0.276459	0.00836043	0.041517	UF_8C
LOC117778938	2529.2	0.962982	0.321757	0.0005044	0.00483033	UF_8C
LOC117779080	867.129	0.968459	0.423009	0.00275189	0.0179186	UF_8C
LOC117779083	31.8998	-4.54004	1.68813	0.000168027	0.00204661	UF_8C
LOC117779091	297.896	-4.82296	1.88327	0.000205469	0.00239352	UF_8C
LOC117779127	69.446	-2.53893	1.63598	0.00267858	0.0175536	UF_8C
LOC117779236	280.191	-3.79815	1.11887	2.58349e-05	0.000473099	UF_8C
LOC117779244	2788.48	-3.7968	2.21227	0.00135948	0.0104656	UF_8C
LOC117779287	604.506	1.10872	0.394832	0.000593262	0.00547365	UF_8C
LOC117779328	59.868	-1.78528	1.30481	0.0056788	0.0308938	UF_8C
LOC117779330	17.9408	-3.65019	2.78527	0.00263573	0.0173499	UF_8C
LOC117779362	84.6275	-2.20532	0.407576	6.57257e-10	4.9039e-08	UF_8C
LOC117779366	28.2292	-4.67627	2.24779	0.000511173	0.00487572	UF_8C
LOC117779379	550.328	-1.9507	0.833918	0.00040693	0.00407534	UF_8C
LOC117779380	561.848	-2.51956	1.91363	0.00476191	0.0270977	UF_8C
LOC117779422	371.1	-0.92565	0.443476	0.00460263	0.0264581	UF_8C
aadat	391.112	0.757063	0.409543	0.0101453	0.0482544	UF_8C
aagab	396.053	1.4075	0.762105	0.00279741	0.018117	UF_8C
aamp	1414.68	0.797088	0.284349	0.00108663	0.00881807	UF_8C
aanat1	429.838	-37.1357	3.06109	3.19164e-34	1.3721e-31	UF_8C
aarsd1	44.8359	-1.10684	0.539015	0.00333814	0.0207299	UF_8C
abcb10	217.887	-1.88373	0.353309	1.45278e-09	9.93612e-08	UF_8C
abce1	1074.36	-0.925294	0.440548	0.00448276	0.0258762	UF_8C
abcf3	1526.63	-0.783686	0.360324	0.00486835	0.0275558	UF_8C
abch1	21.9467	-2.70515	1.52602	0.00149922	0.0112231	UF_8C
abhd14a	435.734	0.736964	0.399973	0.0105856	0.0498003	UF_8C
abhd15a	56.151	-3.95471	1.78722	0.000489144	0.00470037	UF_8C
abi1a	1088.5	-1.17932	0.222279	1.98429e-08	1.07593e-06	UF_8C
abi2b	1241.52	1.02951	0.198107	5.66514e-08	2.70608e-06	UF_8C
abitram	412.517	2.33315	0.918633	0.000188452	0.00224303	UF_8C
abl1	1986.16	1.53665	0.302975	1.7814e-08	9.77658e-07	UF_8C
abl2	1592.24	0.675497	0.307999	0.00527775	0.0293216	UF_8C
ablim3	50.1596	-3.55839	2.10106	0.00153683	0.0114287	UF_8C
acads	281.788	-0.751523	0.271252	0.00124119	0.00974386	UF_8C
acbd5a	1239.64	-0.694229	0.282647	0.0028265	0.0182725	UF_8C
acer1	519.08	-21.9858	2.77506	1.09941e-15	1.68228e-13	UF_8C
acer3	131.32	-2.36039	1.84677	0.0055218	0.0302768	UF_8C
ackr3a	181.128	-5.36706	1.79979	7.54984e-05	0.00109758	UF_8C
aclya	405.508	-0.846407	0.277633	0.000528136	0.00498485	UF_8C
acod1	5.77452	-3.8933	2.5533	0.00176713	0.0127375	UF_8C
acot8	74.5955	-1.67818	0.725123	0.000594106	0.00547864	UF_8C
acp1	156.265	-1.10627	0.642439	0.00641948	0.0339117	UF_8C
acsf3	163.071	1.61489	0.495773	3.95323e-05	0.00066662	UF_8C
acsl4a	2879.33	-0.611277	0.246429	0.00279426	0.0181095	UF_8C
actn1	382.269	-2.29777	1.1028	0.000702546	0.00624885	UF_8C
actr1	1333.33	0.752934	0.302481	0.00247452	0.0166468	UF_8C
actr5	1023.29	1.06166	0.291009	5.22022e-05	0.000816072	UF_8C
acvr2ba	5507.26	0.888943	0.226459	2.73443e-05	0.000495712	UF_8C
adam17a	736.226	0.882637	0.339073	0.00157951	0.0116836	UF_8C
adam17b	203.314	1.05707	0.576064	0.0057487	0.0312082	UF_8C
adam19a	54.4022	-4.18174	1.35647	6.77532e-05	0.0010077	UF_8C
adam19b	108.022	-4.64	2.03346	0.000366071	0.00376769	UF_8C
adam9	191.589	-1.86383	0.859812	0.000704011	0.00625789	UF_8C
adamts1	93.379	-3.06245	1.51309	0.000785846	0.00683099	UF_8C
adamts10	88.9785	-2.3298	1.74238	0.0048363	0.0274532	UF_8C
adamts17	216.004	0.597774	0.296555	0.00833719	0.0414586	UF_8C
adamts18	187.076	-3.78468	2.16109	0.00127984	0.00998726	UF_8C
adamtsl4	112.468	-3.98152	1.85123	0.000554181	0.00518461	UF_8C
adcy7	221.414	-2.73865	0.439862	1.07136e-11	1.02896e-09	UF_8C
add1	4324.99	0.846403	0.183634	1.58533e-06	4.82711e-05	UF_8C
adgra3	2663.51	1.85205	0.336232	5.709e-10	4.29507e-08	UF_8C
adgrd1	17.97	-1.8103	1.02505	0.00207645	0.0144982	UF_8C
adhfe1	64.1193	-2.85143	1.15519	0.0002418	0.00271008	UF_8C
adka	3144.06	0.920158	0.310791	0.000596994	0.00549576	UF_8C
admp	209.719	-3.68032	2.17562	0.0014831	0.0111532	UF_8C
adnpb	1082.61	1.39135	0.288001	1.0747e-07	4.88787e-06	UF_8C
adob	90.3544	1.20712	0.498473	0.00119283	0.00945049	UF_8C
adora2b	214.03	-5.96826	1.52187	5.91694e-06	0.000146552	UF_8C
adss2	820.314	-2.18437	0.783389	8.96438e-05	0.00125044	UF_8C
aebp1	120.056	-5.96869	1.46052	3.5137e-06	9.49751e-05	UF_8C
afap1l1a	412.263	1.43151	0.461769	0.000108282	0.0014569	UF_8C
afap1l2	141.521	-3.67785	1.62939	0.000452998	0.00444529	UF_8C
aff1	293.456	1.2239	0.591873	0.00249719	0.0167121	UF_8C
aff3	114.324	-6.63259	1.67351	3.55375e-06	9.5914e-05	UF_8C
afg1la	370.94	1.20192	0.613533	0.00328211	0.0204592	UF_8C
afg3l2	650.358	-0.677408	0.252503	0.00164325	0.0120319	UF_8C
aggf1	1969.66	2.20743	0.282855	5.22867e-17	9.25577e-15	UF_8C
agmat	2655.55	-1.12626	0.355392	0.000208842	0.00242343	UF_8C
agpat4	67.8691	-5.52331	1.84445	6.9422e-05	0.00102409	UF_8C
agr2	347.462	-2.48494	2.07237	0.00629095	0.0333665	UF_8C
ahnak	2233.26	-2.52269	2.53488	0.00860917	0.0424719	UF_8C
ak3	66.0629	-6.39231	1.3262	1.6049e-07	6.98933e-06	UF_8C
ak4	85.7485	-1.0953	0.537639	0.00354035	0.0217135	UF_8C
ak6	388.276	-1.89488	0.889251	0.000756025	0.00661055	UF_8C
akap12b	8580.62	-8.1161	1.94687	3.37303e-07	1.31257e-05	UF_8C
akap1b	3790.31	1.22684	0.266446	5.94496e-07	2.15114e-05	UF_8C
akap6	71.4125	-1.81655	1.59367	0.00987823	0.0473107	UF_8C
akirin1	2315.36	0.602126	0.228477	0.00190944	0.0135789	UF_8C
alas1	1590.8	-2.39549	0.866811	9.34212e-05	0.00129456	UF_8C
aldh1a2	3460.41	-1.2293	0.851253	0.00868597	0.042734	UF_8C
aldh3a2b	2100.22	-2.75196	1.31339	0.000654313	0.00590419	UF_8C
aldh4a1	1800.06	-1.85997	0.268621	6.02509e-14	7.40061e-12	UF_8C
alg2	633.555	1.22753	0.389485	0.00016635	0.0020281	UF_8C
alkbh5	4416.64	0.665956	0.207309	0.000386167	0.00390843	UF_8C
alpi.1	128.238	-5.34424	1.74984	6.5452e-05	0.000981562	UF_8C
alpl	241.512	-6.67673	1.49406	5.84138e-07	2.12217e-05	UF_8C
als2b	729.263	1.44941	0.291605	4.23109e-08	2.11625e-06	UF_8C
ambra1b	1176.46	0.99138	0.623814	0.010512	0.0495574	UF_8C
ammecr1	2208.95	0.606167	0.296374	0.00775748	0.039257	UF_8C
amotl2a	1484.65	-1.01091	0.58542	0.00781141	0.0394526	UF_8C
ampd2b	57.2267	-2.35698	2.19309	0.00866065	0.0426327	UF_8C
anapc10	179.103	-1.16292	0.609353	0.00395308	0.0234484	UF_8C
anapc5	476.971	1.5277	0.412075	9.73344e-06	0.000216437	UF_8C
anapc7	1006.59	-0.726802	0.330113	0.00492595	0.0278205	UF_8C
angptl4	112.453	-37.2282	2.04258	1.42912e-74	1.29021e-70	UF_8C
ankfy1	2437.93	0.754354	0.217228	0.000162469	0.00199561	UF_8C
ankhd1	4180.66	0.890699	0.429205	0.0050485	0.0283445	UF_8C
ankk1	110.409	-3.97248	1.93343	0.000674509	0.00605315	UF_8C
ankle1	806.232	0.952376	0.318319	0.00051644	0.00490781	UF_8C
ankra2	49.4724	-3.25339	1.05013	4.60313e-05	0.000743418	UF_8C
ankrd10b	51.5836	-3.30597	1.98267	0.00173731	0.0125727	UF_8C
ankrd13a	2878.22	-0.853526	0.285054	0.000607546	0.00556867	UF_8C
ankrd13c	1684.11	1.1975	0.16792	1.71641e-13	1.97398e-11	UF_8C
ankrd44	2037.74	0.835875	0.41417	0.00627444	0.0333107	UF_8C
ankrd6b	283.766	-4.68704	1.64614	0.000117762	0.00154641	UF_8C
anks1b	301.647	0.726249	0.340247	0.00572333	0.0310986	UF_8C
anln	4877.95	1.10137	0.280272	1.64354e-05	0.000331042	UF_8C
ano5b	309.329	-0.734725	0.346014	0.00580723	0.0314409	UF_8C
anp32a	4221.24	0.844266	0.303087	0.0010681	0.00870686	UF_8C
antxr1c	35.5561	-1.9886	1.79213	0.00973149	0.0467567	UF_8C
antxr1d	117.255	-3.44566	1.86322	0.0011413	0.00915883	UF_8C
anxa11a	462.845	-1.20289	0.69628	0.00520999	0.0290434	UF_8C
anxa3a	1187.31	-1.63447	1.03401	0.00380974	0.0228495	UF_8C
anxa5b	560.856	-2.72614	0.888485	3.75567e-05	0.000640343	UF_8C
ap1s3b	488.36	-1.16086	0.321431	4.51173e-05	0.00073193	UF_8C
ap2s1	1040.03	-0.460781	0.236629	0.0101453	0.0482544	UF_8C
ap3b1a	748.544	0.597437	0.199393	0.000731396	0.00643258	UF_8C
ap4e1	240.098	0.599614	0.306142	0.00947919	0.0458864	UF_8C
ap5m1	1310.2	0.691733	0.361074	0.00960277	0.0462861	UF_8C
ap5z1	408.832	-0.580796	0.2565	0.00473046	0.0269527	UF_8C
apaf1	989.325	1.32206	0.338639	8.96525e-06	0.000202599	UF_8C
apc	2693.69	1.50034	0.301419	3.34985e-08	1.70862e-06	UF_8C
aph1b	2184.41	0.669019	0.254401	0.00188575	0.0134316	UF_8C
apln	37.8892	-3.66414	2.27179	0.00172367	0.0125091	UF_8C
aplnr2	30.1297	-2.63884	2.37772	0.00685357	0.0357344	UF_8C
aplnra	801.274	-4.72595	2.01936	0.000319888	0.0033882	UF_8C
aplp1	47.8293	-4.55304	2.10742	0.000468845	0.00456114	UF_8C
apoa1b	45844.5	-6.71695	1.94555	1.30476e-05	0.000274258	UF_8C
apoa2	7449.78	-7.12705	1.22926	5.55439e-10	4.21387e-08	UF_8C
apoc2	8197.23	-6.86106	1.686	2.12411e-06	6.20156e-05	UF_8C
apoea	2757.77	-4.3621	2.56764	0.00106103	0.00868058	UF_8C
apoeb	109422	-7.09849	1.29632	3.46595e-09	2.12861e-07	UF_8C
arap3	66.2563	-4.5221	1.21548	1.29023e-05	0.000272155	UF_8C
arf3a	163.948	-2.79621	0.461239	3.39347e-11	3.11028e-09	UF_8C
arf6b	2922.69	1.40005	0.256014	3.50531e-09	2.14549e-07	UF_8C
arfgef2	827.219	-1.04627	0.507586	0.00376067	0.0227027	UF_8C
arfip1	1005.86	1.04696	0.514352	0.00395636	0.0234601	UF_8C
arfip2b	558.786	1.40221	0.312492	5.41701e-07	1.988e-05	UF_8C
arg2	402.141	-6.23895	1.43027	1.17023e-06	3.74641e-05	UF_8C
arglu1a	2825.56	0.855439	0.190983	2.83948e-06	7.89979e-05	UF_8C
arhgap11a	5143.26	3.24254	0.32968	1.11326e-23	2.95603e-21	UF_8C
arhgap21b	2914.88	2.25711	0.307499	1.95704e-15	2.9447e-13	UF_8C
arhgap23a	420.46	-1.07345	0.668153	0.00854649	0.0422271	UF_8C
arhgap31	19.7526	-2.91272	2.29392	0.00447067	0.0258147	UF_8C
arhgap32b	1270.32	1.3111	0.31833	3.86988e-06	0.000103573	UF_8C
arhgap35b	1146.96	0.743554	0.288208	0.00201067	0.0141318	UF_8C
arhgap42a	80.8492	-3.9747	2.21347	0.00110333	0.00892549	UF_8C
arhgef18a	3045.58	2.7338	0.27072	1.66338e-25	4.8442e-23	UF_8C
arhgef1a	157.17	-2.02141	0.886286	0.000455624	0.00446378	UF_8C
arhgef2	1073.73	-2.41529	0.7732	2.78308e-05	0.00050151	UF_8C
arhgef25a	80.5154	-4.90562	1.71566	0.000110622	0.00147771	UF_8C
arid4a	3757.83	0.980394	0.214182	1.41039e-06	4.37559e-05	UF_8C
arl14ep	541.385	-0.817769	0.399254	0.00607229	0.0324959	UF_8C
arl4ca	219.134	-2.30404	2.09584	0.00849361	0.0420166	UF_8C
arl5c	19.5624	-4.05706	2.78698	0.00170612	0.0124116	UF_8C
armc1l	314.846	-1.5955	0.935193	0.00295478	0.0188788	UF_8C
armc5	485.138	2.1913	0.329166	2.59391e-13	2.92723e-11	UF_8C
arntl1a	121.395	-1.41571	0.558145	0.000550078	0.00515156	UF_8C
arpc3	775.507	-2.34227	0.791016	4.87234e-05	0.000772387	UF_8C
arpp21	69.3685	-4.4392	1.87298	0.000327346	0.0034484	UF_8C
arv1	509.55	1.22563	0.331344	2.70127e-05	0.000490685	UF_8C
arvcfb	67.011	-2.73359	1.42194	0.00102363	0.00844725	UF_8C
asap1b	246.753	-0.89768	0.415807	0.00418048	0.0244835	UF_8C
asap2b	455.773	-0.80878	0.366423	0.00437542	0.0254492	UF_8C
asb11	1842.51	-2.45051	1.969	0.00577059	0.0313082	UF_8C
asb13b	28.2832	-4.36576	1.78767	0.000287445	0.00313981	UF_8C
asb6	520.761	0.796799	0.337995	0.00318399	0.0199341	UF_8C
ascc2	804.913	0.927424	0.292826	0.000330075	0.00346906	UF_8C
ascc3	653.563	1.03508	0.383642	0.000930455	0.00784327	UF_8C
ascl1b	34.1234	-2.36167	1.99869	0.00690832	0.035911	UF_8C
aspa	45.2249	-1.1698	0.827418	0.0101976	0.0484421	UF_8C
atad5a	2462.56	1.19715	0.206289	1.0982e-09	7.77656e-08	UF_8C
atf4a	3747.34	-1.5559	0.612143	0.00040101	0.00403154	UF_8C
atf4b	1774	-1.18871	0.483483	0.00114482	0.00917892	UF_8C
atf7b	1451.81	1.68476	0.250323	4.12188e-13	4.59411e-11	UF_8C
atf7ip	1170.02	-0.593161	0.300916	0.00924925	0.0450633	UF_8C
atg4b	81.8467	-1.55845	1.01951	0.00464878	0.0266471	UF_8C
atg9b	510.085	-0.668879	0.288339	0.00396835	0.0235081	UF_8C
atoh8	50.0523	-3.20704	2.09718	0.00238663	0.0161761	UF_8C
atox1	695.785	-2.67222	0.833213	2.27956e-05	0.000430091	UF_8C
atp10d	152.927	-2.02944	0.840425	0.000308745	0.00331433	UF_8C
atp11a	1241.14	-0.821664	0.351613	0.00322029	0.0201265	UF_8C
atp11c	1224.92	0.699418	0.204259	0.000197105	0.0023322	UF_8C
atp13a1	1159.12	1.39434	0.280005	4.99886e-08	2.42633e-06	UF_8C
atp1a3b	2356.05	-6.62513	1.15626	1.25281e-09	8.63384e-08	UF_8C
atp2a3	496.147	-1.34802	0.419913	9.76471e-05	0.00133975	UF_8C
atp5fa1	1041.18	-2.08688	0.577449	4.59482e-06	0.000120587	UF_8C
atp6ap2	458.238	-3.90778	0.889843	9.58496e-07	3.11831e-05	UF_8C
atp6v0e1	507.395	-1.20772	0.438735	0.000532282	0.00501612	UF_8C
atp6v1ab	3169.03	-0.969881	0.274295	9.54555e-05	0.00131769	UF_8C
atp6v1ba	741.561	-2.05256	0.322726	2.04191e-12	2.08298e-10	UF_8C
atp6v1c1b	915.532	-5.43062	0.876943	1.51314e-10	1.27669e-08	UF_8C
atp6v1d	806.229	-2.07442	0.396125	1.84902e-09	1.24455e-07	UF_8C
atp6v1e1b	1632.56	-1.39066	0.422561	6.62468e-05	0.000991301	UF_8C
atp6v1f	433.551	-1.69429	0.515785	2.96984e-05	0.000527271	UF_8C
atp6v1g1	1708.17	-0.882828	0.491977	0.00902003	0.0440892	UF_8C
atpaf2	358.946	1.43192	0.645754	0.00115871	0.00925331	UF_8C
atrnl1b	1820.27	1.47074	0.322048	2.88219e-07	1.1539e-05	UF_8C
atxn1l	212.253	1.08183	0.497591	0.00275061	0.0179166	UF_8C
atxn7l3	471.94	1.53413	0.512286	0.000114266	0.00151371	UF_8C
azi2	312.047	0.916671	0.294016	0.000388205	0.00391807	UF_8C
b3galnt2	777.836	1.84966	0.525614	9.04415e-06	0.000203872	UF_8C
b3galt4	4.48304	-2.24719	2.10305	0.0093374	0.0454208	UF_8C
b3galt6	743.866	-0.92355	0.320356	0.000729935	0.00642599	UF_8C
b3gat3	209.132	-1.50451	0.607681	0.000529508	0.00499519	UF_8C
b3glcta	491.146	-1.36907	0.501498	0.000371843	0.00381044	UF_8C
b3gnt2b	492.694	-2.37515	0.596303	9.19864e-07	3.03085e-05	UF_8C
b3gnt7	128.921	-4.82678	1.49154	4.79926e-05	0.000762813	UF_8C
b3gnt7l	1172.43	-36.0146	2.22182	2.02452e-59	6.09247e-56	UF_8C
b4galnt1a	171.296	-2.02992	0.528364	1.86391e-06	5.57198e-05	UF_8C
b4galt5	956.563	0.62754	0.309324	0.00794121	0.0400144	UF_8C
b4gat1	1974.18	-0.590429	0.284812	0.00734361	0.0376429	UF_8C
babam1	1398.46	0.545457	0.257596	0.00673725	0.0352296	UF_8C
bace1	45.2369	-3.35499	1.77688	0.00106159	0.00868119	UF_8C
bach1b	74.6468	-6.61112	1.78204	7.46474e-06	0.000175271	UF_8C
bach2b	30.5532	-2.08223	1.82198	0.0085829	0.042377	UF_8C
bag3	112.613	-6.05826	1.6399	1.08738e-05	0.000237696	UF_8C
bag4	1575.99	2.30371	0.448507	3.11937e-09	1.95567e-07	UF_8C
bag5	632.459	1.09739	0.469565	0.00187013	0.0133309	UF_8C
basp1	20.1198	-3.40229	2.01207	0.00161393	0.0118798	UF_8C
baz1b	9523.74	0.73598	0.325642	0.0042767	0.024958	UF_8C
baz2a	3507.21	1.63125	0.380283	5.97683e-07	2.15405e-05	UF_8C
bbs5	66.7768	-3.08821	1.57731	0.000922209	0.00778467	UF_8C
bbs7	42.6919	-1.73397	0.85653	0.00116695	0.00931081	UF_8C
bcam	970.545	-5.54894	1.95755	9.38211e-05	0.00129911	UF_8C
bcar3	118.436	-4.00004	2.20684	0.00106062	0.00868058	UF_8C
bcat1	12.9602	-2.2222	2.18566	0.0104867	0.0494512	UF_8C
bckdha	644.184	-1.15784	0.359605	0.000164689	0.00201465	UF_8C
bcl2l10	787.449	-4.01623	0.493121	1.29112e-16	2.22024e-14	UF_8C
bcl6aa	16.6219	-1.41671	0.986619	0.00674415	0.0352555	UF_8C
bcl9	3941.45	0.868746	0.336252	0.00169276	0.0123244	UF_8C
bcl9l	928.26	-4.24814	0.879673	2.0063e-07	8.46394e-06	UF_8C
bco1	51.7221	-2.53636	2.12309	0.00620197	0.033043	UF_8C
bcr	338.364	0.687823	0.359536	0.00970193	0.0466395	UF_8C
bhlha15	70.7339	-4.78887	1.55462	6.93755e-05	0.00102409	UF_8C
bhlhe40	142.93	-3.65712	1.40739	0.000203633	0.00238134	UF_8C
bhlhe41	83.9797	-1.8345	1.34777	0.00561198	0.0306286	UF_8C
blm	1726.13	-0.683373	0.299655	0.00429573	0.0250529	UF_8C
blnk	22.2255	-2.32927	2.44746	0.0106234	0.0499521	UF_8C
bloc1s4	724.572	-1.1012	0.244302	1.40557e-06	4.36816e-05	UF_8C
bmf2	384.323	0.603267	0.23321	0.00215648	0.0149357	UF_8C
bmi1a	740.344	0.88756	0.317918	0.0009831	0.00818377	UF_8C
bmp2b	361.405	-4.78775	1.87415	0.000210013	0.00243388	UF_8C
bmp3	121.259	-4.80979	2.19969	0.000404653	0.00406138	UF_8C
bmp4	463.17	-3.5532	2.69157	0.0028167	0.0182222	UF_8C
bmp7b	80.4906	-2.5857	2.13323	0.00584587	0.0315838	UF_8C
bmper	108.423	-3.60303	1.9159	0.00103758	0.00853512	UF_8C
bmpr1ba	173.196	-2.01222	1.36619	0.00386231	0.0230767	UF_8C
bmpr1bb	196.137	-4.95617	1.72116	0.000104889	0.00141651	UF_8C
bmt2	1006.57	0.892129	0.3233	0.00105892	0.00867111	UF_8C
bnc1	105.097	-3.85483	2.07855	0.0010291	0.00847689	UF_8C
bnc2	34.7958	-4.66408	1.75417	0.000175557	0.00211889	UF_8C
boc	532.523	-2.02834	0.564659	5.28205e-06	0.000134443	UF_8C
bod1l1	2161.08	2.65832	0.326116	7.52443e-18	1.50957e-15	UF_8C
brd9	514.218	-0.944028	0.283458	0.000195642	0.00231909	UF_8C
brf1b	86.4152	-2.15885	0.627015	8.70449e-06	0.000198194	UF_8C
bri3bp	858.189	0.594606	0.20814	0.00107386	0.00873873	UF_8C
brip1	485.27	0.838919	0.429146	0.00711492	0.0367154	UF_8C
brpf3a	650.153	0.926899	0.247763	5.0821e-05	0.000797934	UF_8C
brpf3b	629.068	-1.32703	0.522579	0.00067363	0.00604826	UF_8C
bspry	89.3417	-1.68054	1.37087	0.00865203	0.0426019	UF_8C
btbd10b	499.324	0.881994	0.448858	0.0064372	0.0339556	UF_8C
btbd7	2427.3	0.923118	0.283782	0.000257973	0.0028594	UF_8C
btg1	8499.3	1.17127	0.3586	0.000137544	0.00174158	UF_8C
bub1bb	1082.13	1.29144	0.536436	0.00100802	0.00834899	UF_8C
bud13	739.147	1.53187	0.395276	4.9242e-06	0.000127746	UF_8C
c11h6orf47	226.925	-1.665	1.12597	0.00472789	0.0269527	UF_8C
c12h2orf42	71.0208	-2.20341	0.614996	4.91323e-06	0.000127656	UF_8C
c12h9orf16	352.1	-3.84611	0.999295	6.46371e-06	0.000156867	UF_8C
c13h19orf47	2072.25	2.02279	0.364523	3.28434e-10	2.58895e-08	UF_8C
c14h11orf54	51.6251	-1.461	0.481089	0.000121352	0.00157976	UF_8C
c14h17orf97	100.286	1.70943	0.780365	0.00078607	0.00683099	UF_8C
c17h1orf35	2348.44	0.630259	0.301629	0.00690933	0.035911	UF_8C
c17h7orf26	150.272	-3.12935	0.513977	6.5002e-11	5.81028e-09	UF_8C
c19h10orf88	324.028	-1.29759	0.339823	1.36189e-05	0.000283625	UF_8C
c1galt1a	3711.66	0.673706	0.264127	0.00228486	0.0156034	UF_8C
c1h17orf67	133.154	-3.89424	2.06807	0.000963332	0.00805274	UF_8C
c1h22orf23	24.0953	1.49448	1.01191	0.0056131	0.0306286	UF_8C
c1h6orf120	549.527	0.947424	0.448124	0.00416655	0.0244495	UF_8C
c20h8orf34	7.28132	-2.29948	1.99441	0.00757861	0.0385572	UF_8C
c21h3orf38	118.301	1.73055	0.542299	3.81827e-05	0.000648568	UF_8C
c23h12orf45	649.201	1.33105	0.381704	4.10878e-05	0.000685023	UF_8C
c2cd3	752.002	-0.763309	0.372702	0.00659436	0.0346429	UF_8C
c3h15orf48	14.2428	-2.33039	2.10936	0.00828147	0.0412611	UF_8C
c4h1orf112	678.104	-0.741988	0.331146	0.00443751	0.025689	UF_8C
c6h11orf49	108.486	-2.78932	0.349276	4.29213e-17	7.67315e-15	UF_8C
c6h15orf39	1611.44	1.84591	0.343139	1.2111e-09	8.37837e-08	UF_8C
c8h17orf75	223.632	1.38516	0.263116	1.14993e-08	6.4885e-07	UF_8C
c9h12orf65	70.0705	1.34576	0.822218	0.00485037	0.0274971	UF_8C
ca6	508.705	-5.32156	2.50867	0.000335764	0.00352065	UF_8C
cab39	224.263	0.820273	0.297192	0.00117802	0.00937203	UF_8C
cab39l	2007.61	0.908391	0.25852	0.000115844	0.00153013	UF_8C
cachd1	2234.88	1.11743	0.379022	0.0004004	0.00402765	UF_8C
cadm4	33.1821	-1.55772	1.01608	0.00460493	0.026463	UF_8C
calcoco2	155.707	-2.71659	1.52519	0.00146572	0.0110664	UF_8C
calr	696.471	-6.38821	1.31172	1.28063e-07	5.73772e-06	UF_8C
calub	1746.77	0.647212	0.244717	0.00183699	0.0131517	UF_8C
camk1b	113.68	-1.34702	0.860545	0.00562414	0.030656	UF_8C
camkk1a	127.785	0.790395	0.367114	0.005059	0.0283681	UF_8C
camsap2a	1267.49	-2.16163	1.78407	0.00701261	0.0363119	UF_8C
camta1a	131.338	1.13417	0.428582	0.000836634	0.00719338	UF_8C
camta2	577.032	-1.73993	0.809547	0.000842264	0.00723498	UF_8C
cand1	2250.36	1.53563	0.210106	1.18049e-14	1.66523e-12	UF_8C
capn12	292.777	-2.24911	1.7194	0.00534533	0.0295606	UF_8C
capn9	2467.3	-5.97378	1.26644	3.17591e-07	1.24933e-05	UF_8C
caprin1b	933.098	-0.912669	0.383789	0.00252354	0.0168261	UF_8C
card11	22.9693	-4.73699	2.09726	0.000368657	0.00378424	UF_8C
card9	6.62553	-2.48411	2.48001	0.00884867	0.0433926	UF_8C
carm1	2824.99	1.02271	0.309981	0.000182207	0.00218261	UF_8C
carnmt1	1097.83	0.896301	0.320765	0.000962766	0.00805174	UF_8C
cars2	230.925	-0.743092	0.358214	0.00639768	0.0338361	UF_8C
casd1	230.974	1.22404	0.533175	0.00152422	0.0113678	UF_8C
casp7	455.525	1.72886	0.228371	7.47559e-16	1.19451e-13	UF_8C
casp8ap2	577.082	-1.75459	0.355323	1.71317e-08	9.48864e-07	UF_8C
casp9	473.649	0.675671	0.317254	0.00608875	0.0325647	UF_8C
casz1	161.683	-2.00434	1.82882	0.00997656	0.0476267	UF_8C
cav2	38.5068	-3.64231	1.82518	0.000807609	0.00697063	UF_8C
cbarpb	39.2278	-3.05791	2.03031	0.00262391	0.0172847	UF_8C
cbfa2t2	918.022	0.96758	0.356745	0.00103657	0.00853066	UF_8C
cblb	45.3487	-6.10369	1.79355	2.19808e-05	0.000417335	UF_8C
cblc	44.837	-3.36594	1.8817	0.00132033	0.0102273	UF_8C
cbll1	703.354	-0.933409	0.247279	4.43919e-05	0.000722108	UF_8C
cbwd	153.642	-1.0774	0.583168	0.00536713	0.0296212	UF_8C
cbx4	30.6689	-2.52404	1.31275	0.0010414	0.00856266	UF_8C
cc2d1a	1704.3	0.573168	0.284509	0.00846486	0.0419088	UF_8C
ccdc105	14.9335	-2.36325	1.81326	0.00519177	0.0290021	UF_8C
ccdc117	241.771	0.661859	0.308025	0.00590257	0.0317913	UF_8C
ccdc120	424.966	-6.46065	1.54675	1.99574e-06	5.88808e-05	UF_8C
ccdc125	11.693	-2.47011	2.20796	0.00746723	0.0381626	UF_8C
ccdc130	448.34	-0.664146	0.292833	0.00448839	0.0259004	UF_8C
ccdc14	1053.99	-1.41772	0.648053	0.00127743	0.00998068	UF_8C
ccdc174	885.84	1.72903	0.464774	5.24432e-06	0.000133934	UF_8C
ccdc191	33.232	-1.21208	0.640402	0.00367667	0.0223296	UF_8C
ccdc22	665.464	-0.705892	0.299194	0.00351291	0.0216039	UF_8C
ccdc50	2472.23	0.802182	0.348883	0.0036031	0.0219937	UF_8C
ccdc62	249.233	1.66353	0.516466	3.98517e-05	0.000669984	UF_8C
ccdc69	682.51	2.63965	0.330695	2.82354e-17	5.25587e-15	UF_8C
ccdc80	16.8131	-2.80652	2.68254	0.0064295	0.0339332	UF_8C
ccdc80l2	171.899	-4.70908	1.97076	0.000293834	0.00318629	UF_8C
ccdc84	122.904	-3.21026	1.80755	0.00139466	0.0106794	UF_8C
ccn1	121.45	-7.04508	1.76348	2.28582e-06	6.58257e-05	UF_8C
ccn2a	47.9096	-3.77492	2.24935	0.00146804	0.0110761	UF_8C
ccn4a	17.8666	-29.7884	2.94962	3.30314e-24	9.03659e-22	UF_8C
ccnd1	1523.35	1.90567	0.368242	3.3129e-09	2.06268e-07	UF_8C
ccnd2a	582.915	-2.71745	0.875282	3.31227e-05	0.000576724	UF_8C
ccndbp1	276.72	-1.15407	0.537378	0.00246816	0.0166226	UF_8C
ccni	250.829	-2.63344	0.927777	7.63384e-05	0.00110623	UF_8C
ccnjl	2518.18	1.52652	0.381528	2.98178e-06	8.22157e-05	UF_8C
ccnt1	2772.64	1.92688	0.281174	8.52738e-14	1.03336e-11	UF_8C
ccnyl1	1031.83	0.886662	0.361971	0.00224803	0.0154102	UF_8C
ccr12a	62.6682	-4.93917	2.14594	0.000315515	0.00335904	UF_8C
ccr9a	5.41203	-2.84718	2.62303	0.00604627	0.0324047	UF_8C
ccser2a	104.573	1.40877	0.523251	0.000372302	0.00381049	UF_8C
ccser2b	192.318	-1.19162	0.487097	0.00116956	0.00932755	UF_8C
cct7	9896.7	0.629643	0.195798	0.000385129	0.00390448	UF_8C
ccz1	410.673	-0.823994	0.367443	0.00395767	0.0234602	UF_8C
cd40	63.8389	-5.27308	1.96285	0.000139172	0.00175726	UF_8C
cd44b	37.1431	-2.93073	2.54891	0.00531317	0.0294368	UF_8C
cd82b	62.7057	-2.24	1.27827	0.00172472	0.0125117	UF_8C
cd99	87.3821	-4.9611	2.00242	0.000229732	0.00261212	UF_8C
cd9a	139.617	-3.36112	1.34689	0.000249972	0.00278611	UF_8C
cdadc1	167.179	-1.56929	0.45465	2.24455e-05	0.000424817	UF_8C
cdc14b	868.376	0.841077	0.291242	0.000823005	0.00709316	UF_8C
cdc42ep1a	154.354	-5.62044	1.66537	2.91542e-05	0.000520167	UF_8C
cdc42ep4a	1037.8	1.35991	0.277986	8.92945e-08	4.1341e-06	UF_8C
cdc42se1	46.6608	-3.76453	1.8745	0.000771417	0.00672885	UF_8C
cdc5l	2987.48	-0.521479	0.251954	0.00756967	0.0385334	UF_8C
cdca2	2154.71	0.578685	0.28577	0.00824435	0.0411102	UF_8C
cdca3	6439.24	-1.17113	0.403179	0.000392252	0.00395229	UF_8C
cdca8	1315.18	1.48138	0.334696	5.36213e-07	1.97589e-05	UF_8C
cdh11	166.174	-35.9479	2.58568	2.86099e-44	2.246e-41	UF_8C
cdh2	2135.92	-4.34286	1.2901	3.35898e-05	0.00058317	UF_8C
cdk17	333.698	-1.76467	0.325173	1.15484e-09	8.08212e-08	UF_8C
cdk4	371.272	-1.83257	0.897664	0.0010109	0.00836519	UF_8C
cdk9	1517.45	0.97802	0.34679	0.000773207	0.0067412	UF_8C
cdkn1ca	400.135	-3.71693	2.13887	0.00134248	0.0103721	UF_8C
cdkn1cb	1252.04	-7.43752	1.40247	6.06025e-09	3.5643e-07	UF_8C
cdkn1d	544.565	-1.38742	0.88349	0.00524055	0.0291597	UF_8C
cdkn2aip	293.316	0.691611	0.341226	0.00753614	0.0383735	UF_8C
cdpf1	202.816	1.01148	0.265956	3.37102e-05	0.000584699	UF_8C
cdt1	5707.43	0.994714	0.286817	0.000113347	0.00150526	UF_8C
cdv3	3580.37	0.728487	0.252223	0.000931611	0.00784569	UF_8C
cdx4	846.915	-6.187	2.38666	9.56955e-05	0.00131942	UF_8C
cebpa	129.694	-3.97749	1.24821	4.94884e-05	0.000781087	UF_8C
cebpb	46.0946	-3.38548	1.19219	0.000102183	0.00138307	UF_8C
celf3a	76.7732	-2.73991	1.90812	0.00336664	0.0208822	UF_8C
celsr1a	623.005	-6.83913	1.63974	1.54192e-06	4.73486e-05	UF_8C
cenph	95.1954	-1.35552	0.483874	0.000317535	0.00337657	UF_8C
cenpi	2769.61	1.71544	0.270949	5.40136e-12	5.32934e-10	UF_8C
cenpj	2572.78	-1.08777	0.276357	1.66517e-05	0.000334814	UF_8C
cenpt	293.565	-2.61396	0.637773	6.65201e-07	2.34211e-05	UF_8C
cenpu	346.416	1.98674	0.726572	0.000120931	0.00157655	UF_8C
cep135	316.109	-1.15748	0.310442	2.99065e-05	0.000530443	UF_8C
cep152	1867.37	-1.04734	0.356451	0.000487525	0.0046923	UF_8C
cep162	64.6762	-1.11846	0.518493	0.00262337	0.0172847	UF_8C
cep170aa	172.838	-1.91817	1.2827	0.00382008	0.0228926	UF_8C
cep295	838.096	-2.00824	0.623	2.23173e-05	0.000423278	UF_8C
cep72	110.718	1.228	0.734129	0.00553336	0.0303218	UF_8C
cep83	666.489	0.909128	0.394955	0.00300723	0.0191327	UF_8C
cers2b	2366.21	-6.59319	1.49032	7.40003e-07	2.54505e-05	UF_8C
cfap221	312.612	-0.806337	0.447819	0.0103118	0.0487918	UF_8C
cfap45	14.9217	-2.27735	1.81562	0.00603369	0.0323565	UF_8C
cfap94	16.3374	-4.17685	2.02121	0.000627193	0.00571084	UF_8C
cfl1l	3063.81	-2.6632	0.793838	1.3424e-05	0.000281032	UF_8C
cgref1	332.567	-4.88525	1.63278	8.35453e-05	0.00118592	UF_8C
chac1	1538.38	-2.26907	0.864289	0.000146699	0.00183435	UF_8C
chac2	43.9236	-3.50123	1.99382	0.00137552	0.0105642	UF_8C
chaf1a	3735.33	0.811243	0.214533	5.25962e-05	0.00082152	UF_8C
chaf1b	770.809	-1.72361	0.742213	0.000545504	0.00511934	UF_8C
chchd3a	193.135	-0.8917	0.382026	0.00289039	0.0185461	UF_8C
chd2	1299.04	-0.996546	0.481147	0.00410769	0.0241975	UF_8C
chd8	3458.41	0.835972	0.317246	0.00157177	0.0116359	UF_8C
chek1	674.381	-1.19175	0.327266	3.69625e-05	0.000632415	UF_8C
chfr	1577.22	0.851127	0.177176	6.2165e-07	2.23151e-05	UF_8C
chic1	351.75	1.08346	0.478928	0.00227217	0.0155462	UF_8C
chic2	943.564	0.798854	0.203546	3.11724e-05	0.000546986	UF_8C
chrd	1727.18	-38.7249	2.63448	2.70636e-49	3.05413e-46	UF_8C
chrm5a	155.148	-2.59757	1.74017	0.00305604	0.019385	UF_8C
chst2b	103.329	-3.88925	1.65834	0.000370099	0.00379629	UF_8C
chst3a	178.308	-4.82534	2.05734	0.000306058	0.00329332	UF_8C
chst7	94.4248	-4.95312	1.68341	9.19048e-05	0.00127747	UF_8C
ciapin1	229.127	-1.77323	0.810486	0.000732581	0.00643987	UF_8C
ciarta	317.99	0.931159	0.383318	0.00217258	0.0150184	UF_8C
cica	341.817	-1.3878	0.970848	0.00709486	0.0366223	UF_8C
cicb	1461.04	0.61742	0.274826	0.00485608	0.0275208	UF_8C
cited4a	808.947	-6.25324	1.22217	4.28684e-08	2.13232e-06	UF_8C
ckba	495.591	-1.47004	0.567804	0.000424237	0.00421575	UF_8C
ckmb	1690.23	-1.93263	1.73421	0.00989547	0.0473681	UF_8C
cks1b	1098.07	1.53162	0.43805	2.12674e-05	0.000407216	UF_8C
clcc1	568.878	0.957308	0.321515	0.000531959	0.0050157	UF_8C
clcn7	1555.32	-2.92039	0.316002	1.27083e-21	3.05219e-19	UF_8C
cldn23a	1110.58	-2.77584	2.29179	0.00533216	0.0295149	UF_8C
cldne	2710.37	-2.97962	2.35	0.00433357	0.0252247	UF_8C
cldnf	696.913	-3.99476	2.60824	0.00164587	0.0120461	UF_8C
cldnh	1483.24	-5.7727	1.68275	2.41036e-05	0.000449603	UF_8C
clic2	13.1751	-2.48003	2.82946	0.00890171	0.0436022	UF_8C
clic3	1016.69	-5.37378	2.7068	0.000380182	0.00386741	UF_8C
clip1b	393.21	0.939208	0.327571	0.000738871	0.00648884	UF_8C
clip2	188.859	-1.71473	1.21676	0.00538217	0.0296825	UF_8C
clk2a	378.527	-1.17326	0.227176	4.32074e-08	2.14327e-06	UF_8C
clockb	152.14	1.05848	0.593206	0.00631623	0.0334838	UF_8C
cluha	2153.34	0.759347	0.276998	0.00132673	0.0102725	UF_8C
cmc1	192.64	-1.53034	1.06432	0.00590365	0.0317913	UF_8C
cmklr1	32.701	-4.96623	1.66401	8.37106e-05	0.00118669	UF_8C
cmtm3	100.043	-3.84785	1.24307	6.05446e-05	0.000923305	UF_8C
cmtm6	1155.19	-0.817741	0.311408	0.00164846	0.0120602	UF_8C
cmtr2	314.895	1.09794	0.363605	0.000345386	0.00360479	UF_8C
cnot1	7887.57	0.826078	0.307131	0.00139411	0.0106794	UF_8C
cnp	2336.25	0.757241	0.297073	0.00213599	0.0148336	UF_8C
cnsta	719.659	1.13924	0.459002	0.00122183	0.00961277	UF_8C
cnstb	16.4791	-3.35811	2.31017	0.00260602	0.0172108	UF_8C
cntf	43.127	-5.0432	1.68928	8.22146e-05	0.00116831	UF_8C
cobll1b	2087.56	-2.12709	0.88983	0.000313323	0.00334476	UF_8C
cog1	551.501	-1.76817	0.369427	3.6071e-08	1.81927e-06	UF_8C
cog2	442.141	0.985223	0.232195	6.18894e-06	0.000152245	UF_8C
cog3	1691.68	-0.780182	0.262439	0.000706912	0.00626549	UF_8C
cog6	222.583	-2.09869	0.601139	7.45635e-06	0.000175271	UF_8C
col12a1a	1801.91	-6.46626	1.39334	3.35215e-07	1.31134e-05	UF_8C
col18a1a	1132.91	-3.96657	1.39865	0.000120092	0.00156817	UF_8C
col1a1b	2190.75	-4.7789	0.941523	7.81556e-08	3.6654e-06	UF_8C
col1a2	2617.9	-3.98133	1.44607	0.000146689	0.00183435	UF_8C
col27a1a	51.0027	-2.93725	1.29605	0.000422522	0.00420442	UF_8C
col2a1a	1501.06	-3.17117	1.94906	0.00195845	0.0138597	UF_8C
col4a1	97.9004	-2.61718	1.33942	0.000951096	0.00796521	UF_8C
col4a5	2096.62	-1.23976	0.705812	0.00457674	0.0263429	UF_8C
col5a3a	849.923	-4.26749	1.65208	0.000216456	0.0024878	UF_8C
col6a1	707.961	-6.0884	1.43655	1.98509e-06	5.86625e-05	UF_8C
col6a2	391.02	-5.31953	1.46353	1.63939e-05	0.000330736	UF_8C
col8a1a	266.739	-3.00623	1.94743	0.00245221	0.0165275	UF_8C
colca2	109.27	-2.04215	1.84388	0.00952249	0.0460097	UF_8C
commd1	342.145	-0.865626	0.400271	0.00439488	0.0255281	UF_8C
commd4	471.011	1.12166	0.423835	0.000862265	0.00736126	UF_8C
cop1	1105.56	-0.663774	0.238003	0.00126101	0.00987372	UF_8C
copa	1814.65	-1.23943	0.28965	2.49863e-06	7.09359e-05	UF_8C
copb1	1559.13	-0.946409	0.249401	4.01819e-05	0.000673653	UF_8C
copb2	1018.57	-1.798	0.756286	0.00042658	0.00423438	UF_8C
coq6	89.5835	-0.969756	0.557477	0.00834086	0.0414654	UF_8C
coq8aa	841.29	0.881694	0.508351	0.0101521	0.048263	UF_8C
coro1a	50.3392	-5.38762	1.92252	0.0001069	0.00144044	UF_8C
coro2a	677.972	-5.31601	1.49469	2.01937e-05	0.000392484	UF_8C
coro2ba	185.805	-5.31042	1.52279	2.41696e-05	0.000449904	UF_8C
cpe	29.6268	-5.85589	2.07628	8.22401e-05	0.00116831	UF_8C
cped1	156.094	-1.83907	0.802875	0.000517228	0.00491013	UF_8C
cpne1	3241.9	0.620545	0.217144	0.00106701	0.00870686	UF_8C
cpox	563.888	1.00176	0.335942	0.000479541	0.00464267	UF_8C
cpt1ab	452.026	1.04412	0.355359	0.000491217	0.00471526	UF_8C
crabp2a	283.188	-5.08101	1.34518	1.13293e-05	0.000245278	UF_8C
crabp2b	30.8249	-2.60807	2.54827	0.00780301	0.0394211	UF_8C
cratb	617.288	1.31045	0.386481	6.08901e-05	0.000927008	UF_8C
crbn	561.182	0.964417	0.278612	0.00012361	0.00160108	UF_8C
creb1b	127.305	0.971744	0.593387	0.0100402	0.0478597	UF_8C
creb3l3l	419.821	-1.1209	0.252132	1.75559e-06	5.29196e-05	UF_8C
crebrf	194.624	1.36176	0.504097	0.000408652	0.00409014	UF_8C
crip2	1458.36	0.753509	0.341579	0.00472985	0.0269527	UF_8C
crk	2192.32	0.857669	0.262479	0.000274967	0.00301629	UF_8C
crlf1a	29.4668	-3.87428	2.26739	0.00133744	0.0103465	UF_8C
crsp7	528.667	2.1829	0.434949	5.75587e-09	3.40748e-07	UF_8C
crtc1b	36.7517	-2.50406	0.804367	2.94722e-05	0.000524471	UF_8C
cry2	477.69	1.37605	0.610502	0.00119264	0.00945049	UF_8C
crybg1a	232.662	-1.52136	0.970964	0.00443752	0.025689	UF_8C
csde1	14934.8	0.726602	0.338947	0.00560544	0.0306238	UF_8C
csf2rb	16.1748	-3.78956	3.09018	0.00237366	0.0161063	UF_8C
csf3a	27.2334	-4.67753	2.36287	0.000598589	0.00550373	UF_8C
csf3r	41.8123	-5.83157	1.87667	4.80933e-05	0.00076374	UF_8C
csgalnact1a	29.3453	-2.55978	1.97649	0.00493165	0.0278355	UF_8C
csgalnact2	928.902	1.36396	0.208055	4.99807e-12	4.98592e-10	UF_8C
csnk1g2b	3887.18	1.08675	0.292797	3.89253e-05	0.000658086	UF_8C
csrp2	180.492	-4.07518	1.30533	6.01083e-05	0.000919759	UF_8C
ctbp1	6631.37	0.693442	0.27302	0.00231387	0.0157657	UF_8C
ctdsp1	377.487	0.7397	0.263812	0.00115171	0.0092178	UF_8C
ctdspl2a	1424.34	2.33056	0.306528	2.83761e-16	4.65781e-14	UF_8C
ctdspl2b	2623.34	1.72877	0.456057	3.93678e-06	0.000104996	UF_8C
ctdspl3	1786.09	-0.969168	0.338371	0.000702451	0.00624885	UF_8C
ctif	637.591	-0.68432	0.334844	0.00731556	0.0375148	UF_8C
ctnnal1	317.747	-2.20487	1.40926	0.0028345	0.0183046	UF_8C
ctnnd1	3218.79	0.899502	0.178517	1.7588e-07	7.54319e-06	UF_8C
ctr9	2721.45	0.66088	0.188289	0.000150552	0.00186704	UF_8C
ctsf	710.75	-2.18944	0.955551	0.000406276	0.00407314	UF_8C
cul2	476.339	-1.32799	0.624462	0.00176035	0.0127073	UF_8C
cul3b	2009.81	2.44481	0.270536	1.92961e-21	4.5248e-19	UF_8C
cul4b	1068.31	1.99523	0.197092	3.88565e-26	1.20964e-23	UF_8C
cx30.3	404.251	-4.90967	1.26459	8.29454e-06	0.0001903	UF_8C
cx35.4	210.32	-2.66492	1.65763	0.00227308	0.0155465	UF_8C
cx43.4	15912.2	0.806285	0.34242	0.00316247	0.0198338	UF_8C
cxcl12a	323.066	-4.59431	1.78538	0.000211657	0.00244823	UF_8C
cxcl12b	326.814	-2.55379	1.9577	0.00483808	0.0274532	UF_8C
cxcl14	784.358	-5.2342	1.75927	7.9926e-05	0.00114444	UF_8C
cxxc5b	721.69	-6.94792	1.51192	2.79414e-07	1.13373e-05	UF_8C
daam2	494.539	0.860479	0.357555	0.00259036	0.0171535	UF_8C
dab2	301.694	-1.47163	0.884947	0.0038056	0.0228495	UF_8C
dap3	699.562	-0.898969	0.292602	0.000455409	0.00446378	UF_8C
dars2	362.965	1.49036	0.412534	1.57013e-05	0.000319981	UF_8C
dazl	168.885	-1.56478	0.463306	2.96553e-05	0.000527023	UF_8C
dbf4	222.213	0.973697	0.471806	0.00437802	0.0254506	UF_8C
dbnla	259.935	-1.27319	0.761582	0.00510292	0.0285966	UF_8C
dcaf11	524.764	1.02308	0.439207	0.00224755	0.0154102	UF_8C
dcaf5	246.785	0.928378	0.321664	0.000717316	0.00633343	UF_8C
dcaf8	1454.2	1.59326	0.288543	1.20807e-09	8.37837e-08	UF_8C
dclre1b	169.354	1.54424	0.640001	0.000575905	0.00534355	UF_8C
dclre1c	165.269	0.986738	0.543751	0.00696931	0.0361395	UF_8C
dctpp1	675.976	1.9086	0.720498	0.000170391	0.00207177	UF_8C
dda1	734.223	1.17866	0.287184	6.43867e-06	0.000156469	UF_8C
ddah2	357.116	-0.695639	0.338125	0.00701677	0.0363126	UF_8C
ddb2	90.5741	-1.00061	0.356117	0.000757625	0.00662134	UF_8C
ddias	158.915	0.842526	0.401336	0.00523177	0.0291378	UF_8C
ddx10	2295.29	2.20878	0.165142	6.56717e-43	4.56064e-40	UF_8C
ddx11	347.258	-0.842315	0.299568	0.00100162	0.00830359	UF_8C
ddx31	537.594	-2.07439	1.01468	0.000847466	0.00726955	UF_8C
ddx6	1723.92	1.38593	0.330284	2.12603e-06	6.20156e-05	UF_8C
ddx61	5374.92	0.731097	0.367015	0.00776518	0.039285	UF_8C
dedd	341.836	1.62028	0.397078	1.56812e-06	4.79087e-05	UF_8C
def6c	79.5343	-4.11874	2.06348	0.000728422	0.0064158	UF_8C
degs1	989.437	-2.92495	0.797734	5.29678e-06	0.000134513	UF_8C
dennd11	920.131	1.0819	0.259144	6.42478e-06	0.000156342	UF_8C
dennd6aa	1354.22	1.72915	0.252585	1.57045e-13	1.82942e-11	UF_8C
depdc7a	182.28	-4.54998	2.18626	0.000538659	0.005063	UF_8C
deptor	193.359	1.05686	0.392986	0.000904947	0.00765685	UF_8C
desi1b	71.4523	-1.17989	0.35407	0.000109003	0.00146331	UF_8C
dffa	138.614	1.34169	0.639691	0.00182552	0.01308	UF_8C
dgat1a	740.716	-4.13304	1.38972	8.79726e-05	0.00123095	UF_8C
dgcr2	2402.15	1.38502	0.212781	6.25807e-12	6.10787e-10	UF_8C
dgkaa	103.808	-4.0672	1.69833	0.00032888	0.00346254	UF_8C
dglucy	533.979	-5.51244	1.39655	6.37548e-06	0.000155352	UF_8C
dhdds	378.883	-3.78577	1.09805	2.19624e-05	0.000417335	UF_8C
dhrs11a	1818.24	1.23289	0.37966	0.000122229	0.0015866	UF_8C
dhrs9	1264.93	-1.0217	0.357631	0.000640909	0.00580645	UF_8C
dhrsx	31.7213	-4.21419	1.62937	0.000215601	0.00248383	UF_8C
dhtkd1	1372.48	1.29928	0.383392	6.3416e-05	0.000958192	UF_8C
dhx30	1349.52	-0.929498	0.354906	0.0014	0.0107112	UF_8C
dhx33	1261.92	0.636003	0.248409	0.00227704	0.0155559	UF_8C
dhx38	1533.19	0.668752	0.242837	0.00137736	0.0105738	UF_8C
dhx9	132.561	-2.42542	0.981173	0.000228883	0.0026041	UF_8C
dixdc1a	382.964	-5.52084	1.60818	2.62049e-05	0.000478903	UF_8C
dla	331.236	-6.08035	1.62396	9.39008e-06	0.000210357	UF_8C
dlb	155.955	-4.49043	2.16261	0.000555905	0.00519504	UF_8C
dld	635.373	-34.347	2.36319	3.69205e-48	3.9214e-45	UF_8C
dlg3	1320.45	0.918766	0.314669	0.00066784	0.00600524	UF_8C
dlst	1070.75	-1.05806	0.350163	0.000378481	0.00385657	UF_8C
dmc1	17.7089	-2.34865	2.12751	0.00821526	0.0410104	UF_8C
dmrt2a	202.798	-3.1254	1.49051	0.000657429	0.00592638	UF_8C
dmxl2	1580.39	-0.924143	0.462191	0.0055255	0.030288	UF_8C
dnah12	41.9609	-3.05775	2.07246	0.00280117	0.0181348	UF_8C
dnah6	21.6566	-2.75337	1.83969	0.00291221	0.0186481	UF_8C
dnajb12a	2775.52	-0.52338	0.267779	0.00989438	0.0473681	UF_8C
dnajb2	31.2453	-5.53301	1.86098	7.21888e-05	0.00105627	UF_8C
dnajc1	774.236	-0.74776	0.403657	0.0102052	0.0484655	UF_8C
dnajc16l	3786.24	-0.549763	0.284213	0.0102777	0.0486818	UF_8C
dnajc17	102.919	-2.88982	0.48587	8.48267e-11	7.39918e-09	UF_8C
dnajc2	1486.44	-0.8302	0.395672	0.00535292	0.0295781	UF_8C
dnajc21	1004.2	0.934108	0.344208	0.00110164	0.0089158	UF_8C
dnajc25	1565.67	0.542307	0.28135	0.01047	0.0493981	UF_8C
dnajc8	664.453	-1.4231	0.682764	0.00160347	0.0118221	UF_8C
dnase1l4.1	1060.35	-4.31897	2.92328	0.00135851	0.0104656	UF_8C
dnlz	123.281	-1.03693	0.614377	0.0079426	0.0400144	UF_8C
dnmbp	1645.36	2.68085	0.336793	3.80622e-17	6.94193e-15	UF_8C
dnttip2	3043.26	1.80568	0.455789	1.59687e-06	4.85406e-05	UF_8C
dock10	40.7199	-2.7755	1.51598	0.00128621	0.0100232	UF_8C
dock7	440.248	-3.62102	0.646968	2.62709e-09	1.68807e-07	UF_8C
dolk	306.809	1.1787	0.370351	0.000173933	0.00210633	UF_8C
dolpp1	1820.75	0.902894	0.224732	1.85975e-05	0.000367392	UF_8C
dop1a	1827.54	-1.1365	0.308424	3.72897e-05	0.000636993	UF_8C
dop1b	796.849	-1.38023	0.367687	1.32053e-05	0.000277249	UF_8C
dpagt1	531.696	1.17056	0.495497	0.00148924	0.01119	UF_8C
dpep1	28.0497	1.62775	0.955691	0.00287002	0.0184518	UF_8C
dph1	331.197	1.02515	0.258811	1.78317e-05	0.000354982	UF_8C
dpm3	688.049	0.742092	0.347209	0.00558245	0.0305352	UF_8C
dpp3	1001.39	-2.52809	0.879438	6.61673e-05	0.000991301	UF_8C
dpp6a	269.354	2.7401	0.394465	9.06405e-14	1.09107e-11	UF_8C
dpys	490.871	-1.49972	0.648419	0.000806937	0.00697063	UF_8C
dpysl3	272.267	-1.99959	1.66546	0.00773733	0.039221	UF_8C
dram1	28.4882	-4.62448	2.42979	0.000689206	0.00615339	UF_8C
draxin	114.791	-3.2485	1.62476	0.000829615	0.00713991	UF_8C
drosha	2537.71	-0.596726	0.275404	0.00590209	0.0317913	UF_8C
dse	63.0397	-3.80701	2.11684	0.0011624	0.00927866	UF_8C
dtl	2097.86	2.10366	0.253803	9.80799e-19	2.05922e-16	UF_8C
dub	31.5164	-3.80152	1.4556	0.000201069	0.00235752	UF_8C
dus1l	834.136	1.32088	0.262161	4.8992e-08	2.39081e-06	UF_8C
dus2	2186.68	0.735274	0.147469	2.87566e-07	1.15384e-05	UF_8C
dusp1	826.404	-4.32226	0.398541	8.84494e-28	2.90371e-25	UF_8C
dusp10	591.14	-3.81046	1.40202	0.000156106	0.00192531	UF_8C
dusp11	512.864	1.88063	0.247264	3.5462e-16	5.71698e-14	UF_8C
dusp22a	1007.43	-0.94928	0.45618	0.00444637	0.0257237	UF_8C
dusp5	206.576	-7.29952	1.62795	3.10095e-07	1.22787e-05	UF_8C
dusp6	938.479	-7.79581	1.58325	2.46875e-08	1.30338e-06	UF_8C
dusp8a	79.1254	-1.35654	0.327258	2.94283e-06	8.14966e-05	UF_8C
dvl2	2587.22	0.927316	0.359768	0.0015518	0.0115258	UF_8C
dym	518.751	0.504279	0.222146	0.00472087	0.0269236	UF_8C
dync2i1	160.872	-1.1935	0.460762	0.000828062	0.00713334	UF_8C
dyrk1ab	5648.79	0.622861	0.31638	0.00911951	0.0444791	UF_8C
dyrk1b	427.787	-0.693307	0.361843	0.00957959	0.0462113	UF_8C
dyrk3	4178.03	1.35557	0.684901	0.00230122	0.015707	UF_8C
e2f1	353.732	1.29582	0.739948	0.00416455	0.0244458	UF_8C
e2f5	1544.22	-0.962827	0.378732	0.00157495	0.0116546	UF_8C
ebf2	74.9869	-3.16532	2.26481	0.00314105	0.0197338	UF_8C
ece1	2649.1	0.580454	0.221012	0.001961	0.0138691	UF_8C
ecm1a	146.699	-2.47007	2.70444	0.0092967	0.04527	UF_8C
edar	50.5829	-1.86012	1.62346	0.00950692	0.0459804	UF_8C
edf1	3870.72	1.03243	0.270934	3.11528e-05	0.000546986	UF_8C
ednrba	494.113	-2.59337	2.57947	0.00801694	0.0402862	UF_8C
eef1akmt1	31.7528	-3.44804	0.911627	5.88408e-06	0.000146139	UF_8C
eef1b2	3616.63	-1.26246	0.535042	0.00120605	0.00952599	UF_8C
eepd1	793.857	-5.74214	1.38455	3.12608e-06	8.56309e-05	UF_8C
efemp2a	1534.09	-4.68082	0.974487	2.65185e-07	1.0907e-05	UF_8C
efhc2	112.565	-5.11165	2.16471	0.000264193	0.00291581	UF_8C
efna2a	35.1562	-2.13443	1.81652	0.00775512	0.039257	UF_8C
efna3b	493.501	1.26243	0.279116	7.67791e-07	2.60587e-05	UF_8C
efnb2a	622.812	-4.60383	1.02527	9.48805e-07	3.09794e-05	UF_8C
egln1a	1086.38	1.60901	0.327739	3.18306e-08	1.63276e-06	UF_8C
egr1	18.9083	-3.869	2.54654	0.00180607	0.0129767	UF_8C
egr2b	44.6975	-6.63931	1.74262	5.55526e-06	0.000139702	UF_8C
ehbp1	1158.5	0.532028	0.27572	0.0104564	0.0493496	UF_8C
ehd2b	23.8482	-5.79118	2.07622	9.01478e-05	0.00125595	UF_8C
ehmt1b	3604.46	2.99301	0.297766	6.38689e-25	1.77418e-22	UF_8C
eif2ak4	1178.34	0.970522	0.397917	0.00196688	0.0139052	UF_8C
eif2b2	358.87	-1.18279	0.369919	0.000164452	0.00201311	UF_8C
eif2d	107.417	-3.21262	0.967045	2.24149e-05	0.000424684	UF_8C
eif2s1b	3482.2	-0.935292	0.476591	0.00581979	0.03149	UF_8C
eif3g	2768.47	-3.61743	1.00649	1.26255e-05	0.000267253	UF_8C
eif3jb	1293.93	0.943232	0.340986	0.000950045	0.0079638	UF_8C
eif3s6ip	2261.84	-0.866284	0.372863	0.00309331	0.0195289	UF_8C
eif4e2	1254.09	1.50109	0.320602	1.47653e-07	6.50251e-06	UF_8C
eif4e2rs1	513.343	-0.97357	0.497552	0.00543352	0.0299018	UF_8C
elac1	175.503	0.972769	0.330539	0.000566177	0.00527225	UF_8C
elavl3	295.964	-5.31016	1.81105	8.52476e-05	0.00120065	UF_8C
elk1	979.374	1.17934	0.358425	0.000124694	0.0016105	UF_8C
elmo3	447.684	-1.96196	1.20855	0.00269708	0.0176252	UF_8C
elovl4a	55.9869	-4.26501	1.63547	0.000205234	0.00239352	UF_8C
elovl8a	110.171	-2.9266	2.00858	0.0030371	0.0192887	UF_8C
elp1	1573.43	-0.787313	0.384896	0.00640468	0.0338434	UF_8C
elp2	317.668	-0.777619	0.315322	0.00253993	0.0169104	UF_8C
emb	45.6301	-5.2706	2.35089	0.000293131	0.00318429	UF_8C
eme1	283.532	-1.05285	0.36573	0.000563958	0.00525701	UF_8C
emid1	57.5649	-5.25534	1.69523	6.08805e-05	0.000927008	UF_8C
emilin1a	81.6184	-3.04887	2.07309	0.00283743	0.0183104	UF_8C
emilin2b	62.312	-3.15849	1.95165	0.00200195	0.0140958	UF_8C
emilin3a	176.951	-31.6521	5.07212	2.11972e-10	1.7163e-08	UF_8C
emsy	1082.75	2.70536	0.436013	1.1304e-11	1.07992e-09	UF_8C
enc3	376.48	0.900015	0.390278	0.00302956	0.0192544	UF_8C
eno3	25.6739	-1.9273	1.7634	0.010457	0.0493496	UF_8C
entpd1	189.895	-5.59119	2.81446	0.000319994	0.0033882	UF_8C
ep300a	1977.02	-1.42393	0.4433	7.76094e-05	0.00111942	UF_8C
epb41l3a	177.705	-1.72361	0.445899	2.9244e-06	8.11105e-05	UF_8C
epb41l5	3450.99	1.54734	0.248085	1.88662e-11	1.7835e-09	UF_8C
epc1a	756.76	0.69729	0.328578	0.00606776	0.0324959	UF_8C
epha2a	726.981	-6.12749	1.76333	1.83236e-05	0.000362776	UF_8C
epha3	49.8695	-5.52145	2.01187	0.000112274	0.00149499	UF_8C
epha4l	371.361	-39.7595	2.90431	4.61675e-43	3.3344e-40	UF_8C
epn3a	205.682	-3.0338	1.83791	0.00191374	0.0136042	UF_8C
eppk1	239.483	-6.66637	1.56705	1.32035e-06	4.15335e-05	UF_8C
eprs1	3512.42	-0.669145	0.26283	0.00231815	0.0157889	UF_8C
eps15	785.673	-0.594237	0.282424	0.00682665	0.0356145	UF_8C
eps8l1a	385.43	-4.39832	2.7909	0.00118464	0.009412	UF_8C
eral1	235.097	-1.06651	0.621379	0.00706238	0.0364901	UF_8C
erbb3a	272.283	-3.57932	2.63857	0.00266056	0.0174896	UF_8C
erbin	3647.34	0.791364	0.340926	0.00348126	0.0214747	UF_8C
ercc5	437.018	1.86469	0.381268	1.65479e-08	9.1935e-07	UF_8C
ercc6l2	280.523	1.19652	0.381741	0.000191193	0.00227267	UF_8C
ercc8	181.321	0.932515	0.331622	0.000862937	0.00736351	UF_8C
errfi1a	326.023	0.759709	0.369641	0.00652481	0.0343676	UF_8C
esr1	21.5014	-2.56953	2.02321	0.00519767	0.0290106	UF_8C
esrp1	2347.54	-1.6151	1.37139	0.0101959	0.0484421	UF_8C
esrrb	140.156	1.52634	1.24096	0.00963501	0.0463796	UF_8C
ess2	1737.73	0.957509	0.233068	1.15719e-05	0.000249222	UF_8C
esyt1a	45.1207	-2.92256	1.66091	0.00150793	0.0112666	UF_8C
esyt2b	284.549	1.76834	0.352797	1.1138e-08	6.3043e-07	UF_8C
etfdh	632.61	-1.08808	0.341013	0.000216138	0.00248573	UF_8C
etnk1	458.767	-0.855795	0.485307	0.010113	0.0481289	UF_8C
etv4	1046.36	-2.51928	1.14263	0.000488436	0.00469606	UF_8C
etv5a	1844.9	1.41042	0.627166	0.00112365	0.00904129	UF_8C
etv6	270.26	-1.69927	1.39075	0.00863153	0.0425345	UF_8C
evla	625.342	1.40383	0.311834	5.02857e-07	1.87171e-05	UF_8C
exoc1	188.678	-1.3509	0.409413	7.26548e-05	0.00106223	UF_8C
exoc2	113.005	-2.17199	0.648295	1.23783e-05	0.000263587	UF_8C
exoc3	199.28	-2.42207	0.916678	0.000136836	0.00173505	UF_8C
exoc3l2b	432.363	2.22909	0.493444	7.48272e-08	3.51844e-06	UF_8C
exoc3l4	22.9351	-4.81336	2.01833	0.000286402	0.00313031	UF_8C
exoc5	838.115	1.41019	0.453455	0.000111536	0.00148736	UF_8C
exoc7	362.31	-0.740143	0.285269	0.00194695	0.0137967	UF_8C
exoc8	214.991	-1.52577	1.07302	0.00615327	0.032832	UF_8C
exosc10	3174.57	1.10979	0.33301	0.000132226	0.00168607	UF_8C
exosc2	526.332	-4.93755	1.12829	1.55078e-06	4.75396e-05	UF_8C
extl2	226.276	-1.04823	0.310731	0.000135916	0.00172459	UF_8C
extl3	859.783	0.776072	0.373448	0.00607146	0.0324959	UF_8C
f2	304.833	-5.14443	1.864	0.000126846	0.00163245	UF_8C
f3a	54.655	-6.93913	1.901	6.70016e-06	0.000162387	UF_8C
f7i	1564.42	-6.28365	2.73559	0.000130583	0.0016722	UF_8C
f8	84.0555	-6.67191	1.67532	3.25371e-06	8.84775e-05	UF_8C
fabp3	4620.08	-3.41095	0.998936	1.92656e-05	0.000378933	UF_8C
fam110b	162.984	1.03537	0.364222	0.00064497	0.00583446	UF_8C
fam118b	647.164	2.01587	0.346445	6.62429e-11	5.89203e-09	UF_8C
fam162a	840.739	-0.86191	0.420487	0.00561214	0.0306286	UF_8C
fam169b	227.645	-1.01555	0.439093	0.00236865	0.0160783	UF_8C
fam193a	1263.59	1.33634	0.359293	1.74376e-05	0.000347905	UF_8C
fam193b	927.857	2.55791	0.392474	1.0708e-12	1.15086e-10	UF_8C
fam20a	16.3343	-3.63671	2.12136	0.00144068	0.0109376	UF_8C
fam20cb	357.417	-4.90042	2.61974	0.00060757	0.00556867	UF_8C
fam210b	467.573	-0.87	0.324384	0.00133114	0.0103022	UF_8C
fam219ab	9.76383	-2.14258	1.88134	0.00842285	0.0417352	UF_8C
fam234b	60.4927	-3.81837	1.80449	0.000610222	0.00558448	UF_8C
fam3c	3248.58	-0.709055	0.281415	0.00240012	0.0162431	UF_8C
fam43a	72.7909	-3.41911	2.08659	0.0017885	0.0128658	UF_8C
fam49al	220.278	-6.26681	1.6618	7.89425e-06	0.000182508	UF_8C
fam83b	110.331	-2.15045	2.04803	0.0102483	0.0485838	UF_8C
fam83ha	2035.05	0.82761	0.36551	0.00375163	0.0226857	UF_8C
fam98b	1279.01	1.50514	0.243509	3.20647e-11	2.95388e-09	UF_8C
fancm	97.8592	-1.82357	0.834747	0.000699866	0.0062373	UF_8C
fap	32.6454	-3.41292	2.06308	0.00173564	0.0125707	UF_8C
fasn	978.52	-2.8641	2.27799	0.00468573	0.0267739	UF_8C
fastkd3	1020.11	-3.09079	0.377728	2.1636e-17	4.11221e-15	UF_8C
fat1a	2345.52	-4.31984	1.15462	1.14914e-05	0.000247895	UF_8C
fat3a	145.085	-2.43625	1.53067	0.00248181	0.0166631	UF_8C
fblim1	41.4174	-3.43413	1.95744	0.00140193	0.0107148	UF_8C
fbn1	7.6096	-3.20386	2.12479	0.0024957	0.0167083	UF_8C
fbn2b	758.375	-7.11803	1.96477	6.08893e-06	0.000150399	UF_8C
fbp1b	8002.58	-5.10269	1.11687	7.34858e-07	2.53588e-05	UF_8C
fbrs	1878.58	-0.83176	0.428309	0.00739858	0.0378546	UF_8C
fbxo11a	1518.29	0.691064	0.280174	0.00276437	0.0179688	UF_8C
fbxo28	905.127	1.28836	0.403166	0.00012196	0.00158476	UF_8C
fbxo3	1273.77	0.414078	0.202911	0.00810619	0.0406232	UF_8C
fbxo34	543.359	0.953854	0.29749	0.000279699	0.00306235	UF_8C
fbxo38	1187	1.22409	0.258093	3.09151e-07	1.22682e-05	UF_8C
fbxo42	2820.19	0.846634	0.239406	0.00011857	0.00155404	UF_8C
fbxo45	193.545	-1.07322	0.622877	0.0068747	0.0358032	UF_8C
fbxo46	1471.78	1.86244	0.401964	6.17701e-08	2.93505e-06	UF_8C
fbxo5	613.356	-0.956471	0.450081	0.00399865	0.023641	UF_8C
fbxo7	236.976	-1.02046	0.330159	0.000339798	0.00355362	UF_8C
fbxo9	308.515	-1.44699	0.404126	2.02999e-05	0.000394124	UF_8C
fbxw11a	2363.98	-0.479791	0.228571	0.00708912	0.0366031	UF_8C
fbxw5	706.276	1.84732	0.426416	2.73951e-07	1.11658e-05	UF_8C
fem1a	960.111	3.09256	0.408649	2.70467e-15	4.03599e-13	UF_8C
fem1c	6066.84	3.94893	0.4125	3.82295e-22	9.32801e-20	UF_8C
fen1	356.062	-1.89291	0.889916	0.000765031	0.00667636	UF_8C
fer1l4	32.1935	-1.72263	1.23308	0.00551466	0.0302469	UF_8C
fermt2	1289.13	-0.826944	0.320204	0.0018074	0.0129811	UF_8C
fez1	47.0978	-3.33667	1.97349	0.00164098	0.0120201	UF_8C
fgd	303.851	-1.37127	0.773469	0.0034876	0.0214922	UF_8C
fgd4a	426.363	-7.25361	1.59113	2.40727e-07	9.94636e-06	UF_8C
fgf17	133.632	-4.82266	1.90189	0.000215671	0.00248383	UF_8C
fgf24	258.884	-2.26797	1.97226	0.00774344	0.0392399	UF_8C
fgf8a	211.087	-3.2998	2.58495	0.00353154	0.0216742	UF_8C
fgfr2	1133.21	-3.20881	1.18288	0.000135831	0.00172459	UF_8C
fgfr4	2542.29	-36.9992	2.48106	1.22357e-50	1.69944e-47	UF_8C
fhdc4	305.698	-31.6559	2.27479	2.8203e-44	2.246e-41	UF_8C
fhl3b	415.678	-5.08923	1.87354	0.000140536	0.00177077	UF_8C
fhod3a	38.3475	-3.00748	2.04726	0.00288562	0.0185287	UF_8C
fhod3b	94.5045	-1.9068	1.69297	0.00973819	0.0467765	UF_8C
fibinb	73.5605	-2.81554	1.84976	0.00270186	0.0176501	UF_8C
fis1	461.696	-2.19981	0.38222	8.70748e-11	7.55876e-09	UF_8C
fkbp11	938.703	-6.43467	1.41216	4.85858e-07	1.82764e-05	UF_8C
fkbp1ab	23.4966	-3.93804	1.50463	0.000200789	0.00235725	UF_8C
fkbp5	219.028	-4.40633	1.50702	0.000101039	0.00137144	UF_8C
fkbp6	39.571	-1.25394	0.61769	0.0025346	0.016882	UF_8C
fkbp7	179.674	-2.50045	1.18648	0.000638067	0.00578787	UF_8C
fkrp	76.1619	-2.61451	0.540472	2.09692e-08	1.12684e-06	UF_8C
fli1rs	27.6179	-1.52967	1.03022	0.00530305	0.0294202	UF_8C
flna	3840.68	-0.619325	0.294243	0.006721	0.035165	UF_8C
flrt3	1237.49	-39.0374	2.98	1.34778e-39	7.60482e-37	UF_8C
flt1	29.6493	-1.98284	1.5665	0.00662036	0.0347565	UF_8C
flvcr2b	1116.94	-3.18249	1.24195	0.000202121	0.00236673	UF_8C
fmnl1a	416.613	-1.2604	0.834404	0.00722344	0.0371374	UF_8C
fmnl3	363.48	-4.84711	1.20743	5.4472e-06	0.000137367	UF_8C
fnip1	1290.52	0.999616	0.307335	0.000221409	0.00253666	UF_8C
fnta	454.566	2.417	0.46799	2.93124e-09	1.86361e-07	UF_8C
fosab	57.1445	-4.60398	1.90539	0.000287749	0.00314123	UF_8C
foxa2	192.882	-4.27977	1.91171	0.000438627	0.00433252	UF_8C
foxa3	500.007	-4.34112	1.78013	0.000290645	0.0031671	UF_8C
foxb1a	210.288	-4.95975	2.12589	0.00029651	0.00320778	UF_8C
foxc1a	241.177	-1.51369	0.927226	0.00385855	0.0230767	UF_8C
foxc1b	240.218	-6.12585	1.82482	2.413e-05	0.000449629	UF_8C
foxe3	17.0373	-2.25075	1.93123	0.00753219	0.0383735	UF_8C
foxh1	1002.51	1.26721	0.420298	0.000222146	0.00254349	UF_8C
foxi1	1051.38	-3.33152	1.68941	0.00087965	0.0074849	UF_8C
foxj2	20.0254	-2.19827	2.0031	0.00901205	0.0440741	UF_8C
foxm1	648.255	1.03426	0.333454	0.000319269	0.00338703	UF_8C
foxn2a	1199.48	0.561626	0.246954	0.00464549	0.0266452	UF_8C
foxo3a	731.761	2.9207	0.318244	2.29901e-21	5.32191e-19	UF_8C
foxo3b	71.3294	-1.30361	0.865961	0.00681131	0.0355448	UF_8C
foxp2	168.564	1.06937	0.41522	0.00115751	0.00925188	UF_8C
foxp4	52.5535	-4.3903	1.72653	0.000232822	0.00263849	UF_8C
fpgs	901.268	0.821535	0.329381	0.00224526	0.0154087	UF_8C
fra10ac1	189.868	-2.44664	1.40117	0.00166813	0.0121795	UF_8C
frem1a	227.904	-2.81584	2.69277	0.0063747	0.0337739	UF_8C
frem2b	602.233	1.09516	0.525715	0.00322432	0.0201447	UF_8C
frem3	349.059	-4.31636	2.53481	0.00108493	0.0088082	UF_8C
frmd4a	196.41	-2.99694	1.19598	0.00022504	0.00256684	UF_8C
frmd4bb	21.211	-2.38024	1.85479	0.00541421	0.0298228	UF_8C
frmd6	246.631	-1.63744	1.36021	0.0094116	0.0456833	UF_8C
frmpd1b	142.587	-6.61409	1.54103	1.19652e-06	3.82378e-05	UF_8C
fryl	2306.72	0.733128	0.356746	0.00675711	0.035313	UF_8C
fscn1a	1046.21	1.18172	0.497642	0.00141091	0.0107627	UF_8C
fsd1l	38.4561	-3.5677	0.934819	5.81798e-06	0.000144696	UF_8C
fsta	88.8019	-2.35341	2.58507	0.0106224	0.0499521	UF_8C
fstl1b	845.367	-1.49819	0.534621	0.000221056	0.00253421	UF_8C
ftcd	1161.11	-3.87211	1.0466	1.06557e-05	0.000233212	UF_8C
ftr82	830.456	-4.99431	1.71672	9.77222e-05	0.00133977	UF_8C
ftr83	1431.13	-36.6116	2.30294	3.00042e-57	6.01951e-54	UF_8C
fut11	854.591	1.15055	0.262577	2.13251e-06	6.21042e-05	UF_8C
fybb	23.5916	-30.0572	4.08641	1.08464e-13	1.29697e-11	UF_8C
fyna	165.705	0.74181	0.378608	0.00821268	0.0410089	UF_8C
fzd6	361.541	-1.23353	0.706009	0.00471962	0.0269236	UF_8C
fzd8a	294.474	-5.58121	1.49728	1.19384e-05	0.000256313	UF_8C
fzd9b	38.2512	-2.46018	1.50061	0.00218638	0.01509	UF_8C
g3bp2	4778.35	1.14092	0.200234	2.47325e-09	1.60637e-07	UF_8C
g6pca.2	740.865	-5.87184	2.29309	0.000125349	0.00161549	UF_8C
gabbr2	299.211	1.09904	0.273153	1.14037e-05	0.000246593	UF_8C
gadd45aa	55.7605	-5.21643	1.79348	9.2188e-05	0.00128042	UF_8C
gadd45ab	111.685	-5.17169	1.02678	9.38042e-08	4.30974e-06	UF_8C
gadd45ga	132.719	-5.77204	1.44637	5.1605e-06	0.000132355	UF_8C
gal3st1b	53.4644	-4.21028	1.62812	0.000215836	0.00248383	UF_8C
gal3st4	583.624	0.571339	0.285212	0.00869571	0.0427703	UF_8C
galnt1	1305.39	1.94939	0.592747	1.87275e-05	0.000369557	UF_8C
galnt7	519.035	-1.73689	0.521753	2.30922e-05	0.000434325	UF_8C
gas1a	483.063	-4.81167	1.54949	6.53702e-05	0.000981151	UF_8C
gas2l1	2309.72	-6.65716	1.51674	8.07599e-07	2.72561e-05	UF_8C
gata2a	1275.95	-6.40518	2.08884	3.68595e-05	0.000632037	UF_8C
gata3	713.205	-4.98119	1.42894	2.54259e-05	0.000467982	UF_8C
gata4	543.747	-2.33742	2.43968	0.0104824	0.0494435	UF_8C
gata6	3365.25	-7.54666	2.15155	5.14014e-06	0.00013202	UF_8C
gatad1	230.867	-2.14365	0.768919	9.14171e-05	0.00127167	UF_8C
gatad2b	269.308	1.01122	0.533595	0.005656	0.0307883	UF_8C
gatb	286.402	-1.69217	0.557721	7.02266e-05	0.00103342	UF_8C
gatm	2343.62	-4.94586	1.4007	2.26341e-05	0.000427492	UF_8C
gbx1	108.627	-2.24745	2.05022	0.00880924	0.0432228	UF_8C
gcfc2	779.259	-0.762734	0.22123	0.000174981	0.00211477	UF_8C
gda	413.493	-5.06154	1.41607	1.99988e-05	0.000389956	UF_8C
gdf6a	44.921	-3.01571	2.46323	0.0045496	0.0262201	UF_8C
gdi1	53.6684	-5.25734	1.60772	4.14791e-05	0.00068837	UF_8C
gdpd5a	374.54	0.596742	0.277899	0.0061723	0.0329141	UF_8C
gfi1ab	107.942	-3.79491	2.2446	0.00142463	0.010849	UF_8C
gga3a	266.808	0.794289	0.309897	0.00197794	0.0139648	UF_8C
ggnbp2	1902.57	-1.60904	0.244844	1.63019e-12	1.68199e-10	UF_8C
ggt5a	447.797	-33.8208	2.65825	2.25334e-37	1.07069e-34	UF_8C
gid4	2438.9	-0.630963	0.324712	0.00959562	0.046264	UF_8C
ginm1	1049.39	1.46266	0.260489	1.18128e-09	8.23524e-08	UF_8C
gipc1	1085.94	0.720061	0.255936	0.00114205	0.00916075	UF_8C
gkup	107.479	-0.929345	0.499716	0.00721934	0.0371334	UF_8C
glb1l	168.341	-1.37048	0.476289	0.000247248	0.00276086	UF_8C
glcci1a	55.1328	-2.3587	0.968502	0.000256456	0.00284783	UF_8C
gli1	274.52	-5.78645	1.90499	5.66339e-05	0.000876248	UF_8C
gli2a	377.211	-2.42672	1.88796	0.00529689	0.0294041	UF_8C
glis2b	133.73	-1.93927	1.25956	0.00337717	0.0209403	UF_8C
glra2	29.1897	-2.32675	2.00551	0.0073635	0.0377266	UF_8C
glt8d2	132.416	-2.54603	1.80641	0.00378993	0.0228073	UF_8C
glulb	200.365	1.15034	0.600801	0.00401175	0.0237029	UF_8C
gmcl1	1369.19	1.24816	0.24827	6.80249e-08	3.20694e-06	UF_8C
gmip	20.3733	-4.72436	2.56541	0.000706472	0.00626549	UF_8C
gmnn	9028.23	1.02068	0.339433	0.000429495	0.00426097	UF_8C
gna11b	979.388	0.600893	0.288462	0.0071381	0.0367824	UF_8C
gna12a	30.9094	-5.39564	2.16737	0.000185853	0.00221648	UF_8C
gnas	422.155	0.981523	0.259037	3.80592e-05	0.000647079	UF_8C
gnaz	174.093	-6.61636	1.61251	2.30188e-06	6.61827e-05	UF_8C
gnb1l	144.856	0.891506	0.366256	0.0023093	0.0157465	UF_8C
gng12a	72.6833	-2.02819	1.19192	0.00213465	0.0148301	UF_8C
gnl1	824	0.875302	0.17814	3.47112e-07	1.34207e-05	UF_8C
golga1	814.028	1.18048	0.196959	3.69395e-10	2.87491e-08	UF_8C
golt1ba	734.435	0.675605	0.355895	0.0101546	0.048263	UF_8C
gosr1	394.956	-0.781341	0.365501	0.0052975	0.0294041	UF_8C
gpam	754.818	1.56806	0.447348	1.85165e-05	0.000366193	UF_8C
gpank1	542.568	1.51385	0.284381	5.00849e-09	3.01444e-07	UF_8C
gpatch3	560.088	-1.08884	0.375081	0.000485557	0.00468585	UF_8C
gpatch4	1373.07	1.2457	0.616739	0.00263543	0.0173499	UF_8C
gpbp1l1	2703.42	1.24942	0.183233	1.30631e-12	1.36462e-10	UF_8C
gpc1b	18.5459	-3.13127	2.66125	0.00443998	0.025695	UF_8C
gpc4	3545.47	0.705777	0.247446	0.00104242	0.0085671	UF_8C
gphna	84.5514	-2.63344	0.65208	8.79303e-07	2.92388e-05	UF_8C
gpnmb	6.74904	-2.66483	2.60354	0.0074214	0.0379605	UF_8C
gpsm2	321.724	2.82131	0.468111	4.46976e-11	4.05557e-09	UF_8C
gpt2l	331.449	-1.49368	0.930816	0.00421211	0.0246448	UF_8C
gpx1b	35.9525	-2.13628	0.931939	0.000414013	0.00413006	UF_8C
gramd1bb	178.429	-1.29395	0.975736	0.0100236	0.047804	UF_8C
gramd2aa	46.8427	-2.43122	2.27232	0.00835123	0.0415056	UF_8C
gramd4a	2589.01	0.669941	0.337724	0.00847125	0.041929	UF_8C
grb14	2059.27	2.18999	0.31539	3.47607e-14	4.45134e-12	UF_8C
greb1	864.48	-3.38862	2.13535	0.00200242	0.0140958	UF_8C
greb1l	1736.36	-4.73075	1.10778	2.23165e-06	6.43684e-05	UF_8C
grhl3	948.692	-4.89594	1.71065	0.000110213	0.00147517	UF_8C
grk6	112.606	-3.95784	1.63474	0.000312546	0.00334476	UF_8C
grsf1	318.863	-3.04757	0.921026	2.07277e-05	0.000398572	UF_8C
gsna	1994.4	-4.8869	1.3387	1.63622e-05	0.000330627	UF_8C
gspt1l	6645.35	0.976009	0.400213	0.00194626	0.0137967	UF_8C
gsr	439.616	-0.872211	0.324731	0.00131367	0.0101845	UF_8C
gtf2e1	2508.32	1.31055	0.235708	2.97135e-09	1.88248e-07	UF_8C
gtpbp10	153.797	-1.53364	0.817443	0.00215413	0.0149252	UF_8C
gtpbp2b	58.1307	-1.76425	1.12266	0.00348516	0.0214845	UF_8C
gtpbp4	4325.35	-1.3601	0.741725	0.00312229	0.0196707	UF_8C
gtse1	493.737	-0.694759	0.344413	0.00767143	0.0389416	UF_8C
gulp1a	80.2148	-2.8418	1.14114	0.000227	0.00258593	UF_8C
gys1	525.239	-1.775	0.458844	2.54908e-06	7.20284e-05	UF_8C
haao	95.9892	-2.97685	2.31972	0.00422528	0.0246978	UF_8C
hadh	383.018	-2.62446	0.472849	4.72506e-10	3.63045e-08	UF_8C
hal	825.825	-3.06927	1.70928	0.00135926	0.0104656	UF_8C
hao1	295.589	-33.464	2.99547	2.90483e-29	9.71289e-27	UF_8C
has2	53.7895	-3.7799	2.18957	0.0013428	0.0103721	UF_8C
hax1	122.591	-1.42816	0.425708	4.77964e-05	0.000761096	UF_8C
hbegfa	85.0031	-5.41467	1.34688	5.17354e-06	0.000132501	UF_8C
hbs1l	1573.79	0.573986	0.154759	7.41048e-05	0.00108081	UF_8C
hcar1-3	7.77638	-35.6193	2.51024	5.0549e-46	4.80375e-43	UF_8C
hck	19.4376	-4.42584	2.94367	0.00122152	0.00961277	UF_8C
hdac3	2287.43	1.75126	0.416417	6.17906e-07	2.22249e-05	UF_8C
hdac7a	195.005	-4.93081	1.38614	2.11162e-05	0.00040518	UF_8C
hddc3	68.3596	-3.13032	2.08181	0.00257915	0.0170958	UF_8C
hdhd3	100.304	-1.57361	0.505221	7.07413e-05	0.00103846	UF_8C
hdx	130.038	-1.59006	1.12308	0.00586604	0.0316738	UF_8C
hebp2	337.05	-0.810406	0.300701	0.00140464	0.0107276	UF_8C
heca	104.666	0.946354	0.513954	0.00722021	0.0371334	UF_8C
hectd1	5175.32	-1.38095	0.773704	0.00334469	0.0207603	UF_8C
hectd3	355.571	-0.929045	0.356912	0.00145586	0.0110172	UF_8C
hepacam2	62.7322	-2.35897	1.71373	0.0043468	0.0252935	UF_8C
her11	82.847	-3.73379	2.28498	0.00161379	0.0118798	UF_8C
her12	341.822	-6.12606	1.69582	1.30331e-05	0.000274258	UF_8C
her13	702.326	-4.45984	1.35411	4.13314e-05	0.000687815	UF_8C
her3	194.998	-2.42503	2.52532	0.00966365	0.0464802	UF_8C
her5	198.336	-2.12964	1.89112	0.0087321	0.0429259	UF_8C
her8.2	65.8646	-4.54071	2.03392	0.000413607	0.00413006	UF_8C
her9	358.039	-6.33495	1.64631	6.09971e-06	0.00015046	UF_8C
herc1	1228.08	-2.81546	0.769656	4.91365e-06	0.000127656	UF_8C
herc2	1445.86	-2.61846	1.18666	0.000485279	0.00468567	UF_8C
herc4	699.259	1.20707	0.362497	0.000101565	0.00137574	UF_8C
hfm1	139.119	-1.21695	0.342127	4.61295e-05	0.000743722	UF_8C
hgs	877.238	-0.844163	0.346173	0.00247054	0.0166262	UF_8C
hhatlb	372.068	-6.00834	1.72398	1.90119e-05	0.00037435	UF_8C
hhex	170.41	-4.35627	1.84055	0.00033514	0.00351614	UF_8C
hid1a	111.588	1.02434	0.473421	0.0031949	0.0199817	UF_8C
hinfp	882.064	0.908522	0.362381	0.00189451	0.0134833	UF_8C
hint2	62.11	-1.61006	0.603524	0.000254123	0.00282714	UF_8C
hip1	1219	1.18185	0.522514	0.00181201	0.013009	UF_8C
hipk2	226.512	-3.45177	1.99393	0.00146603	0.0110664	UF_8C
[truncated: 26,794 more rows]
