# Supplementary material for: Maternal provisioning and zygotic activation: transcriptomic dynamics of early atlantic halibut (Hippoglossus hippoglossus) embryogenesis
Source: Front Cell Dev Biol. 2025 Dec 8;13:1723170. doi: 10.3389/fcell.2025.1723170 (PMC12722812; doi:10.3389/fcell.2025.1723170)
Supplement: Supplementary file 2 [file Table3.xlsx]

## Sheet: Sheet1
GO term ID	GO term description	# Genes	# Reference	Fold enrichment	Adj. p-value	Genes	Regulation	Transition
GO:0009593	detection of chemical stimulus	1	139	0.10573	0.00107782	gnat2	down	25EB_BL
GO:0007606	sensory perception of chemical stimulus	1	150	0.0979769	0.000506	gnat2	down	25EB_BL
GO:0030187	melatonin biosynthetic process	1	2	18.1271	0.00304131	asmt	down	50dd_25EB
GO:0007156	homophilic cell adhesion via plasma membrane adhesion molecules	1	158	0.114728	0.00244257	myot	down	50dd_25EB
GO:0098742	cell-cell adhesion via plasma-membrane adhesion molecules	1	192	0.0944118	0.000376	myot	down	50dd_25EB
GO:0042391	regulation of membrane potential	1	214	0.0847059	0.000122	scn4aa	down	50dd_25EB
GO:0051606	detection of stimulus	1	235	0.0771365	3.95e-05	opn3	down	50dd_25EB
GO:0006364	rRNA processing	1	161	0.0873693	0.00016	tfb1m	up	50dd_25EB
GO:0016072	rRNA metabolic process	1	177	0.0794715	5.09e-05	tfb1m	up	50dd_25EB
GO:0060234	neuroblast delamination	2	2	18.1271	0.00304131	akna, gsc	down	50dd_25EB
GO:0141006	piRNA-mediated retrotransposon silencing by heterochromatin formation	2	2	18.1271	0.00304131	tdrd9, piwil1	down	50dd_25EB
GO:0140966	piRNA-mediated heterochromatin formation	2	2	18.1271	0.00304131	tdrd9, piwil1	down	50dd_25EB
GO:1903391	regulation of adherens junction organization	2	2	18.1271	0.00304131	rock1, add1	down	50dd_25EB
GO:0030718	germ-line stem cell population maintenance	2	2	18.1271	0.00304131	nanos3, piwil2	down	50dd_25EB
GO:1903093	regulation of protein K48-linked deubiquitination	2	2	18.1271	0.00304131	ubxn1, otud4	down	50dd_25EB
GO:0090085	regulation of protein deubiquitination	2	2	18.1271	0.00304131	ubxn1, otud4	down	50dd_25EB
GO:0046833	positive regulation of RNA export from nucleus	2	2	18.1271	0.00304131	cpsf6, ncbp2	down	50dd_25EB
GO:0046824	positive regulation of nucleocytoplasmic transport	2	2	18.1271	0.00304131	cpsf6, ncbp2	down	50dd_25EB
GO:0032241	positive regulation of nucleobase-containing compound transport	2	2	18.1271	0.00304131	cpsf6, ncbp2	down	50dd_25EB
GO:1902570	protein localization to nucleolus	2	2	18.1271	0.00304131	utp25, nol8	down	50dd_25EB
GO:0090266	regulation of mitotic cell cycle spindle assembly checkpoint	2	2	18.1271	0.00304131	anapc15, ndc80	down	50dd_25EB
GO:1903504	regulation of mitotic spindle checkpoint	2	2	18.1271	0.00304131	anapc15, ndc80	down	50dd_25EB
GO:0090231	regulation of spindle checkpoint	2	2	18.1271	0.00304131	anapc15, ndc80	down	50dd_25EB
GO:0030174	regulation of DNA-templated DNA replication initiation	2	2	18.1271	0.00304131	cdt1, ticrr	down	50dd_25EB
GO:0010571	positive regulation of nuclear cell cycle DNA replication	2	2	18.1271	0.00304131	dbf4, dbf4b	down	50dd_25EB
GO:0033262	regulation of nuclear cell cycle DNA replication	2	2	18.1271	0.00304131	dbf4, dbf4b	down	50dd_25EB
GO:0010456	cell proliferation in dorsal spinal cord	2	2	18.1271	0.00304131	tcf7l1a, tcf3b	down	50dd_25EB
GO:0021861	forebrain radial glial cell differentiation	2	2	18.1271	0.00304131	mettl3, mettl14	down	50dd_25EB
GO:0043569	negative regulation of insulin-like growth factor receptor signaling pathway	2	2	18.1271	0.00304131	inppl1a, inppl1b	down	50dd_25EB
GO:0110104	mRNA alternative polyadenylation	2	2	18.1271	0.00304131	cpsf6, nudt21	down	50dd_25EB
GO:0006978	DNA damage response, signal transduction by p53 class mediator resulting in transcription of p21 class mediator	2	2	18.1271	0.00304131	rps6kal, tp53	down	50dd_25EB
GO:0007188	adenylate cyclase-modulating G protein-coupled receptor signaling pathway	2	231	0.156944	0.0004	gpr161, calcrlb	down	50dd_25EB
GO:0045168	cell-cell signaling involved in cell fate commitment	2	2	28.1631	0.00125947	bmp2b, dld	down	8C_UF
GO:0061511	centriole elongation	2	2	28.1631	0.00125947	cenpj, c2cd3	down	8C_UF
GO:0034377	plasma lipoprotein particle assembly	2	2	28.1631	0.00125947	mttp, apoeb	down	8C_UF
GO:0065005	protein-lipid complex assembly	2	2	28.1631	0.00125947	mttp, apoeb	down	8C_UF
GO:0045603	positive regulation of endothelial cell differentiation	2	2	28.1631	0.00125947	hhex, tal1	down	8C_UF
GO:0007600	sensory perception	2	380	0.148227	0.000217	cldnh, slc26a2	down	8C_UF
GO:2001295	malonyl-CoA biosynthetic process	2	2	28.655	0.00121658	acaca, acacb	down	BL_16C
GO:0061511	centriole elongation	2	2	28.655	0.00121658	cenpj, c2cd3	down	BL_16C
GO:0002926	tRNA wobble base 5-methoxycarbonylmethyl-2-thiouridinylation	2	2	28.655	0.00121658	elp3, elp1	down	BL_16C
GO:2000197	regulation of ribonucleoprotein complex localization	2	2	28.655	0.00121658	alkbh5, mid1ip1l	down	BL_16C
GO:1903361	protein localization to basolateral plasma membrane	2	4	9.41914	0.0018964	pdzd11, lin7a	up	25EB_BL
GO:0044208	'de novo' AMP biosynthetic process	2	4	10.5498	0.00135862	adss1, adss2	up	50dd_25EB
GO:0071345	cellular response to cytokine stimulus	2	156	0.180339	0.00150606	prlrb, kitb	up	50dd_25EB
GO:0034097	response to cytokine	2	170	0.165488	0.000767	prlrb, kitb	up	50dd_25EB
GO:1901652	response to peptide	2	170	0.165488	0.000767	prlrb, kitb	up	50dd_25EB
GO:0042254	ribosome biogenesis	2	231	0.121787	1.38e-05	dlx2a, tfb1m	up	50dd_25EB
GO:0141007	siRNA-mediated retrotransposon silencing by heterochromatin formation	3	3	14.6965	0.000315	tdrd5, tdrd9, piwil2	down	25EB_BL
GO:0141005	retrotransposon silencing by heterochromatin formation	3	4	11.0224	0.00119405	tdrd5, tdrd9, piwil2	down	25EB_BL
GO:0141194	siRNA-mediated heterochromatin formation	3	3	14.6965	0.000315	tdrd5, tdrd9, piwil2	down	25EB_BL
GO:2001293	malonyl-CoA metabolic process	3	3	14.6965	0.000315	acaca, mlycd, acacb	down	25EB_BL
GO:0003334	keratinocyte development	3	3	14.6965	0.000315	mvda, kdf1b, kdf1a	down	25EB_BL
GO:0006867	asparagine transport	3	4	11.0224	0.00119405	slc38a3b, slc38a9, slc38a7	down	25EB_BL
GO:1990168	protein K33-linked deubiquitination	3	4	11.0224	0.00119405	tnfaip3, zranb1b, zranb1a	down	25EB_BL
GO:0060147	regulation of post-transcriptional gene silencing	3	4	11.0224	0.00119405	dazl, dnd1, focad	down	25EB_BL
GO:0035523	protein K29-linked deubiquitination	3	4	11.0224	0.00119405	tnfaip3, zranb1b, zranb1a	down	25EB_BL
GO:0032483	regulation of Rab protein signal transduction	3	4	11.0224	0.00119405	madd, dennd4c, dennd3a	down	25EB_BL
GO:0034122	negative regulation of toll-like receptor signaling pathway	3	4	11.0224	0.00119405	otud4, usp4, lgr4	down	25EB_BL
GO:0000398	mRNA splicing, via spliceosome	3	190	0.23205	0.0013392	srpk1b, celf1, scaf11	down	25EB_BL
GO:0000377	RNA splicing, via transesterification reactions with bulged adenosine as nucleophile	3	190	0.23205	0.0013392	srpk1b, celf1, scaf11	down	25EB_BL
GO:0000375	RNA splicing, via transesterification reactions	3	190	0.23205	0.0013392	srpk1b, celf1, scaf11	down	25EB_BL
GO:0009617	response to bacterium	3	210	0.20995	0.000482	myd88, tnip2, ppp1r11	down	25EB_BL
GO:2000105	positive regulation of DNA-templated DNA replication	3	4	13.5953	0.000643	e2f7, dbf4, dbf4b	down	50dd_25EB
GO:0030330	DNA damage response, signal transduction by p53 class mediator	3	5	10.8762	0.00154025	e2f7, rps6kal, tp53	down	50dd_25EB
GO:0019284	L-methionine salvage from S-adenosylmethionine	3	3	18.1271	0.000168	enoph1, apip, mri1	down	50dd_25EB
GO:0033353	S-adenosylmethionine cycle	3	6	9.06354	0.00295402	enoph1, apip, mri1	down	50dd_25EB
GO:0141007	siRNA-mediated retrotransposon silencing by heterochromatin formation	3	3	18.1271	0.000168	tdrd5, tdrd9, piwil2	down	50dd_25EB
GO:0141194	siRNA-mediated heterochromatin formation	3	3	18.1271	0.000168	tdrd5, tdrd9, piwil2	down	50dd_25EB
GO:0033147	negative regulation of intracellular estrogen receptor signaling pathway	3	3	18.1271	0.000168	cnot1, kank2, cnot9	down	50dd_25EB
GO:0033144	negative regulation of intracellular steroid hormone receptor signaling pathway	3	5	10.8762	0.00154025	cnot1, kank2, cnot9	down	50dd_25EB
GO:0002939	tRNA N1-guanine methylation	3	3	18.1271	0.000168	trmt5, trmt10a, trmt10b	down	50dd_25EB
GO:0180010	co-transcriptional mRNA 3'-end processing, cleavage and polyadenylation pathway	3	3	18.1271	0.000168	cpsf6, nudt21, tut1	down	50dd_25EB
GO:0180012	co-transcriptional RNA 3'-end processing, cleavage and polyadenylation pathway	3	3	18.1271	0.000168	cpsf6, nudt21, tut1	down	50dd_25EB
GO:0060339	negative regulation of type I interferon-mediated signaling pathway	3	3	18.1271	0.000168	mettl3, pias4a, ythdf2	down	50dd_25EB
GO:0051782	negative regulation of cell division	3	4	13.5953	0.000643	e2f7, chmp4c, tp53	down	50dd_25EB
GO:0032480	negative regulation of type I interferon production	3	4	13.5953	0.000643	banf1, pias4a, gpatch3	down	50dd_25EB
GO:0140673	transcription elongation-coupled chromatin remodeling	3	5	10.8762	0.00154025	sart3, supt6h, glyr1	down	50dd_25EB
GO:0001710	mesodermal cell fate commitment	3	5	10.8762	0.00154025	vsx1, foxh1, bmp2b	down	50dd_25EB
GO:0006398	mRNA 3'-end processing by stem-loop binding and cleavage	3	5	10.8762	0.00154025	lsm11, slbp, slbp2	down	50dd_25EB
GO:0008334	histone mRNA metabolic process	3	6	9.06354	0.00295402	lsm11, slbp, slbp2	down	50dd_25EB
GO:0034501	protein localization to kinetochore	3	5	10.8762	0.00154025	spdl1, zwilch, ttk	down	50dd_25EB
GO:0071459	protein localization to chromosome, centromeric region	3	5	10.8762	0.00154025	spdl1, zwilch, ttk	down	50dd_25EB
GO:1903083	protein localization to condensed chromosome	3	5	10.8762	0.00154025	spdl1, zwilch, ttk	down	50dd_25EB
GO:0006335	DNA replication-dependent chromatin assembly	3	6	9.06354	0.00295402	rbbp4, asf1ba, chaf1a	down	50dd_25EB
GO:0060966	regulation of gene silencing by regulatory ncRNA	3	6	9.06354	0.00295402	dazl, prkra, dnd1	down	50dd_25EB
GO:0045948	positive regulation of translational initiation	3	6	9.06354	0.00295402	dazl, dhx29, mettl3	down	50dd_25EB
GO:0000492	box C/D snoRNP assembly	3	6	9.06354	0.00295402	ruvbl1, ruvbl2, znhit6	down	50dd_25EB
GO:0007268	chemical synaptic transmission	3	292	0.186237	0.000137	pdzd11, dlg3, stx1a	down	50dd_25EB
GO:0098916	anterograde trans-synaptic signaling	3	292	0.186237	0.000137	pdzd11, dlg3, stx1a	down	50dd_25EB
GO:0099537	trans-synaptic signaling	3	295	0.184343	9.25e-05	pdzd11, dlg3, stx1a	down	50dd_25EB
GO:0060898	eye field cell fate commitment involved in camera-type eye formation	3	4	21.1223	0.000174	wnt8b, rx3, wnt11	down	8C_UF
GO:0046619	lens placode formation involved in camera-type eye formation	3	7	12.0699	0.00140302	wnt8b, rx3, wnt11	down	8C_UF
GO:0001743	lens placode formation	3	8	10.5612	0.00218566	wnt8b, rx3, wnt11	down	8C_UF
GO:0021523	somatic motor neuron differentiation	3	5	16.8979	0.000423	notch1a, tbx6, dld	down	8C_UF
GO:0050732	negative regulation of peptidyl-tyrosine phosphorylation	3	5	16.8979	0.000423	cblc, cblb, cadm4	down	8C_UF
GO:1904356	regulation of telomere maintenance via telomere lengthening	3	6	14.0815	0.000823	tinf2, pot1, zgc:113263	down	8C_UF
GO:0045835	negative regulation of meiotic nuclear division	3	6	14.0815	0.000823	sycp2, hormad1, fbxo5	down	8C_UF
GO:0040020	regulation of meiotic nuclear division	3	8	10.5612	0.00218566	sycp2, hormad1, fbxo5	down	8C_UF
GO:0021703	locus ceruleus development	3	6	14.0815	0.000823	fgf8a, bmp2b, pax2a	down	8C_UF
GO:0048795	swim bladder morphogenesis	3	7	12.0699	0.00140302	atoh8, gata4, shha	down	8C_UF
GO:0046113	nucleobase catabolic process	3	7	12.0699	0.00140302	dpys, xdh, uox	down	8C_UF
GO:0035778	pronephric nephron tubule epithelial cell differentiation	3	8	10.5612	0.00218566	etv4, hal, prkcz	down	8C_UF
GO:0072160	nephron tubule epithelial cell differentiation	3	8	10.5612	0.00218566	etv4, hal, prkcz	down	8C_UF
GO:0039014	cell differentiation involved in pronephros development	3	8	10.5612	0.00218566	etv4, hal, prkcz	down	8C_UF
GO:0042664	negative regulation of endodermal cell fate specification	3	8	10.5612	0.00218566	fgf8a, fgf17, bmp2b	down	8C_UF
GO:0045198	establishment of epithelial cell apical/basal polarity	3	8	10.5612	0.00218566	cldnh, cdh2, lama1	down	8C_UF
GO:0035108	limb morphogenesis	3	8	10.5612	0.00218566	sp8b, etv4, sp9	down	8C_UF
GO:0039017	pattern specification involved in pronephros development	3	8	10.5612	0.00218566	pax8, efhc2, pax2a	down	8C_UF
GO:0061004	pattern specification involved in kidney development	3	8	10.5612	0.00218566	pax8, efhc2, pax2a	down	8C_UF
GO:0072048	renal system pattern specification	3	8	10.5612	0.00218566	pax8, efhc2, pax2a	down	8C_UF
GO:0000712	resolution of meiotic recombination intermediates	3	13	8.66557	0.000874	hfm1, meiob, eme1	down	8C_UF
GO:2001293	malonyl-CoA metabolic process	3	3	28.655	4.24e-05	acaca, mlycd, acacb	down	BL_16C
GO:0051177	meiotic sister chromatid cohesion	3	5	17.193	0.000402	hormad1, bub1ba, rec8b	down	BL_16C
GO:0000972	transcription-dependent tethering of RNA polymerase II gene DNA at nuclear periphery	3	6	14.3275	0.000783	nup133, pcid2, rae1	down	BL_16C
GO:0006048	UDP-N-acetylglucosamine biosynthetic process	3	6	14.3275	0.000783	uap1l1, gfpt2, pgm3	down	BL_16C
GO:0000492	box C/D snoRNP assembly	3	6	14.3275	0.000783	ruvbl1, ruvbl2, znhit6	down	BL_16C
GO:0071539	protein localization to centrosome	3	7	12.2807	0.00133441	stil, pcm1, odf2a	down	BL_16C
GO:1905508	protein localization to microtubule organizing center	3	7	12.2807	0.00133441	stil, pcm1, odf2a	down	BL_16C
GO:0045050	protein insertion into ER membrane by stop-transfer membrane-anchor sequence	3	7	12.2807	0.00133441	emc4, mmgt1, emc2	down	BL_16C
GO:0090309	positive regulation of DNA methylation-dependent heterochromatin formation	3	7	12.2807	0.00133441	setdb2, atf7ip2, setdb1b	down	BL_16C
GO:0031453	positive regulation of heterochromatin formation	3	7	12.2807	0.00133441	setdb2, atf7ip2, setdb1b	down	BL_16C
GO:1905269	positive regulation of chromatin organization	3	7	12.2807	0.00133441	setdb2, atf7ip2, setdb1b	down	BL_16C
GO:0090308	regulation of DNA methylation-dependent heterochromatin formation	3	7	12.2807	0.00133441	setdb2, atf7ip2, setdb1b	down	BL_16C
GO:0006999	nuclear pore organization	3	7	12.2807	0.00133441	nup205, nup93, nup35	down	BL_16C
GO:0019284	L-methionine salvage from S-adenosylmethionine	3	3	12.5589	0.000504	enoph1, apip, mri1	up	25EB_BL
GO:0072116	pronephros formation	3	3	12.5589	0.000504	invs, nek8, bbs5	up	25EB_BL
GO:0072003	kidney rudiment formation	3	3	12.5589	0.000504	invs, nek8, bbs5	up	25EB_BL
GO:0038093	Fc receptor signaling pathway	3	3	12.5589	0.000504	fer, kita, kitb	up	25EB_BL
GO:0002949	tRNA threonylcarbamoyladenosine modification	3	3	12.5589	0.000504	tprkb, osgep, osgepl1	up	25EB_BL
GO:0003376	sphingosine-1-phosphate receptor signaling pathway	3	3	12.5589	0.000504	spns2, s1pr1, s1pr2	up	25EB_BL
GO:0180010	co-transcriptional mRNA 3'-end processing, cleavage and polyadenylation pathway	3	3	12.5589	0.000504	cpsf6, nudt21, tut1	up	25EB_BL
GO:0180012	co-transcriptional RNA 3'-end processing, cleavage and polyadenylation pathway	3	3	12.5589	0.000504	cpsf6, nudt21, tut1	up	25EB_BL
GO:0043589	skin morphogenesis	3	3	12.5589	0.000504	fgfr1a, fbln1, hmcn2	up	25EB_BL
GO:0021559	trigeminal nerve development	3	4	9.41914	0.0018964	cad, dlx4b, gli1	up	25EB_BL
GO:0032480	negative regulation of type I interferon production	3	4	9.41914	0.0018964	banf1, pias4a, gpatch3	up	25EB_BL
GO:0048755	branching morphogenesis of a nerve	3	4	9.41914	0.0018964	sema3ab, plxna3, sema3aa	up	25EB_BL
GO:0070555	response to interleukin-1	3	4	9.41914	0.0018964	irak1, tnfrsf11a, irak3	up	25EB_BL
GO:0051290	protein heterotetramerization	3	4	9.41914	0.0018964	cpsf6, nudt21, pkd2	up	25EB_BL
GO:0140820	cytosol to Golgi apparatus transport	3	4	9.41914	0.0018964	slc30a5, slc35c1, slc30a7	up	25EB_BL
GO:1905812	regulation of motor neuron axon guidance	3	4	9.41914	0.0018964	col15a1b, nop56, sox2	up	25EB_BL
GO:0045199	maintenance of epithelial cell apical/basal polarity	3	8	6.27943	0.00216032	hal, pdzd11, lin7a	up	25EB_BL
GO:0035090	maintenance of apical/basal cell polarity	3	8	6.27943	0.00216032	hal, pdzd11, lin7a	up	25EB_BL
GO:0030011	maintenance of cell polarity	3	8	6.27943	0.00216032	hal, pdzd11, lin7a	up	25EB_BL
GO:0006954	inflammatory response	3	174	0.216532	0.000633	utp25, afap1l2, loxl3b	up	25EB_BL
GO:0050906	detection of stimulus involved in sensory perception	3	164	0.229735	0.00126115	lamc1, cdh23, cacna1da	up	25EB_BL
GO:0006526	arginine biosynthetic process	3	4	10.5498	0.00135862	nags, ass1, otc	up	50dd_25EB
GO:0060996	dendritic spine development	3	4	10.5498	0.00135862	dock10, ctnnd2b, srgap2	up	50dd_25EB
GO:1990791	dorsal root ganglion development	3	4	10.5498	0.00135862	ryr1a, adgra2, ryr3	up	50dd_25EB
GO:0019557	L-histidine catabolic process to glutamate and formate	3	4	10.5498	0.00135862	uroc1, amdhd1, ftcd	up	50dd_25EB
GO:0015942	formate metabolic process	3	4	10.5498	0.00135862	uroc1, amdhd1, ftcd	up	50dd_25EB
GO:0019556	L-histidine catabolic process to glutamate and formamide	3	4	10.5498	0.00135862	uroc1, amdhd1, ftcd	up	50dd_25EB
GO:0043606	formamide metabolic process	3	4	10.5498	0.00135862	uroc1, amdhd1, ftcd	up	50dd_25EB
GO:0045199	maintenance of epithelial cell apical/basal polarity	3	8	7.03323	0.00141235	hal, lin7a, mpp5a	up	50dd_25EB
GO:0035090	maintenance of apical/basal cell polarity	3	8	7.03323	0.00141235	hal, lin7a, mpp5a	up	50dd_25EB
GO:0030011	maintenance of cell polarity	3	8	7.03323	0.00141235	hal, lin7a, mpp5a	up	50dd_25EB
GO:0000398	mRNA splicing, via spliceosome	3	190	0.222102	0.000943	srrm4, celf1, celf5a	up	50dd_25EB
GO:0000377	RNA splicing, via transesterification reactions with bulged adenosine as nucleophile	3	190	0.222102	0.000943	srrm4, celf1, celf5a	up	50dd_25EB
GO:0000375	RNA splicing, via transesterification reactions	3	190	0.222102	0.000943	srrm4, celf1, celf5a	up	50dd_25EB
GO:0034063	stress granule assembly	3	7	21.7585	0.000251	ddx6, ddx61, ythdf2	up	8C_UF
GO:0061195	taste bud formation	3	3	18.5236	0.000157	ascl1a, fgf8a, mib1	up	BL_16C
GO:0061194	taste bud morphogenesis	3	3	18.5236	0.000157	ascl1a, fgf8a, mib1	up	BL_16C
GO:0061193	taste bud development	3	3	18.5236	0.000157	ascl1a, fgf8a, mib1	up	BL_16C
GO:0043586	tongue development	3	3	18.5236	0.000157	ascl1a, fgf8a, mib1	up	BL_16C
GO:0043587	tongue morphogenesis	3	3	18.5236	0.000157	ascl1a, fgf8a, mib1	up	BL_16C
GO:0031571	mitotic G1 DNA damage checkpoint signaling	3	3	18.5236	0.000157	e2f7, ccnd1, waca	up	BL_16C
GO:0044819	mitotic G1/S transition checkpoint signaling	3	4	13.8927	0.000603	e2f7, ccnd1, waca	up	BL_16C
GO:0021572	rhombomere 6 development	3	4	13.8927	0.000603	fgf3, fgf8a, mafba	up	BL_16C
GO:0021571	rhombomere 5 development	3	4	13.8927	0.000603	fgf3, fgf8a, mafba	up	BL_16C
GO:0055016	hypochord development	3	4	13.8927	0.000603	notch1a, lfng, dla	up	BL_16C
GO:0021523	somatic motor neuron differentiation	3	5	11.1142	0.00144602	notch1a, smo, dld	up	BL_16C
GO:0016199	axon midline choice point recognition	3	5	11.1142	0.00144602	robo2, robo3, robo1	up	BL_16C
GO:0071168	protein localization to chromatin	3	5	11.1142	0.00144602	nipbla, lrwd1, pphln1	up	BL_16C
GO:0031048	regulatory ncRNA-mediated heterochromatin formation	4	8	7.34826	0.00119732	tdrd5, tdrd9, fam172a, piwil2	down	25EB_BL
GO:0045053	protein retention in Golgi apparatus	4	4	14.6965	2.14e-05	vps13d, vps13c, sorl1, vps13a	down	25EB_BL
GO:0038007	netrin-activated signaling pathway	4	6	9.79769	0.000287	unc5a, shtn1, unc5db, unc5c	down	25EB_BL
GO:0032878	regulation of establishment or maintenance of cell polarity	4	8	7.34826	0.00119732	dock8, shtn1, llgl1, llgl2	down	25EB_BL
GO:0070142	synaptic vesicle budding	4	8	7.34826	0.00119732	dnm1a, ap3d1, picalmb, picalma	down	25EB_BL
GO:0036092	phosphatidylinositol-3-phosphate biosynthetic process	4	11	6.68024	0.000473	pik3c2b, pik3cg, pik3c2a, pik3cb	down	25EB_BL
GO:0031048	regulatory ncRNA-mediated heterochromatin formation	4	8	9.06354	0.00054	tdrd5, tdrd9, piwil1, piwil2	down	50dd_25EB
GO:0141005	retrotransposon silencing by heterochromatin formation	4	4	18.1271	9.23e-06	tdrd5, tdrd9, piwil1, piwil2	down	50dd_25EB
GO:0045740	positive regulation of DNA replication	4	7	10.3583	0.000282	e2f7, dbf4, baz1a, dbf4b	down	50dd_25EB
GO:0071267	L-methionine salvage	4	6	12.0847	0.000126	adi1, enoph1, apip, mri1	down	50dd_25EB
GO:0043102	amino acid salvage	4	6	12.0847	0.000126	adi1, enoph1, apip, mri1	down	50dd_25EB
GO:0071265	L-methionine biosynthetic process	4	6	12.0847	0.000126	adi1, enoph1, apip, mri1	down	50dd_25EB
GO:0009086	methionine biosynthetic process	4	10	7.25083	0.00148074	adi1, enoph1, apip, mri1	down	50dd_25EB
GO:0006555	methionine metabolic process	4	12	6.04236	0.00319352	adi1, enoph1, apip, mri1	down	50dd_25EB
GO:0033146	regulation of intracellular estrogen receptor signaling pathway	4	5	14.5017	4.41e-05	cnot1, carm1, kank2, cnot9	down	50dd_25EB
GO:0033143	regulation of intracellular steroid hormone receptor signaling pathway	4	9	8.05648	0.000929	cnot1, carm1, kank2, cnot9	down	50dd_25EB
GO:0001960	negative regulation of cytokine-mediated signaling pathway	4	6	12.0847	0.000126	otud4, mettl3, pias4a, ythdf2	down	50dd_25EB
GO:0060761	negative regulation of response to cytokine stimulus	4	6	12.0847	0.000126	otud4, mettl3, pias4a, ythdf2	down	50dd_25EB
GO:0060338	regulation of type I interferon-mediated signaling pathway	4	7	10.3583	0.000282	rnf185, mettl3, pias4a, ythdf2	down	50dd_25EB
GO:0019509	L-methionine salvage from methylthioadenosine	4	5	14.5017	4.41e-05	adi1, enoph1, apip, mri1	down	50dd_25EB
GO:0040016	embryonic cleavage	4	6	12.0847	0.000126	mapk14a, sass6, kif23, slbp2	down	50dd_25EB
GO:0060795	cell fate commitment involved in formation of primary germ layer	4	10	7.25083	0.00148074	vsx1, foxh1, bmp2b, acvr1ba	down	50dd_25EB
GO:0070828	heterochromatin organization	4	7	10.3583	0.000282	setdb2, hp1bp3, setdb1b, setdb1a	down	50dd_25EB
GO:0032435	negative regulation of proteasomal ubiquitin-dependent protein catabolic process	4	7	10.3583	0.000282	bag6, ubxn1, hsp90ab1, n4bp1	down	50dd_25EB
GO:1901799	negative regulation of proteasomal protein catabolic process	4	8	9.06354	0.00054	bag6, ubxn1, hsp90ab1, n4bp1	down	50dd_25EB
GO:1903051	negative regulation of proteolysis involved in protein catabolic process	4	8	9.06354	0.00054	bag6, ubxn1, hsp90ab1, n4bp1	down	50dd_25EB
GO:2000059	negative regulation of ubiquitin-dependent protein catabolic process	4	7	10.3583	0.000282	bag6, ubxn1, hsp90ab1, n4bp1	down	50dd_25EB
GO:0006999	nuclear pore organization	4	7	10.3583	0.000282	nup205, ndc1, ahctf1, nup35	down	50dd_25EB
GO:0031397	negative regulation of protein ubiquitination	4	8	9.06354	0.00054	ubxn1, svbp, spopla, n4bp1	down	50dd_25EB
GO:1903321	negative regulation of protein modification by small protein conjugation or removal	4	9	8.05648	0.000929	ubxn1, svbp, spopla, n4bp1	down	50dd_25EB
GO:1901874	negative regulation of post-translational protein modification	4	9	8.05648	0.000929	ubxn1, svbp, spopla, n4bp1	down	50dd_25EB
GO:0000491	small nucleolar ribonucleoprotein complex assembly	4	8	9.06354	0.00054	ruvbl1, ruvbl2, znhit6, naf1	down	50dd_25EB
GO:0007140	male meiotic nuclear division	4	9	8.05648	0.000929	tex11, tdrd9, ttk, moto	down	50dd_25EB
GO:0060420	regulation of heart growth	4	9	8.05648	0.000929	cdk9, ruvbl1, ruvbl2, larp7	down	50dd_25EB
GO:0000076	DNA replication checkpoint signaling	4	12	6.04236	0.00319352	cdt1, rad9a, ticrr, znf830	down	50dd_25EB
GO:1902253	regulation of intrinsic apoptotic signaling pathway by p53 class mediator	4	12	6.04236	0.00319352	sart3, bcor, tp53, rnf2	down	50dd_25EB
GO:0060581	cell fate commitment involved in pattern specification	4	12	9.3877	0.000622	wnt8b, rx3, gli1, wnt11	down	8C_UF
GO:0032204	regulation of telomere maintenance	4	14	8.0466	0.0011887	tinf2, ufm1, pot1, zgc:113263	down	8C_UF
GO:0090049	regulation of cell migration involved in sprouting angiogenesis	4	10	11.2652	0.000279	srpx2, syk, reck, prkcz	down	8C_UF
GO:0043535	regulation of blood vessel endothelial cell migration	4	14	8.0466	0.0011887	srpx2, syk, reck, prkcz	down	8C_UF
GO:0010594	regulation of endothelial cell migration	4	16	7.04077	0.00204224	srpx2, syk, reck, prkcz	down	8C_UF
GO:0001938	positive regulation of endothelial cell proliferation	4	13	8.66557	0.000874	jcada, aplnra, vegfab, vegfc	down	8C_UF
GO:0061300	cerebellum vasculature development	4	13	8.66557	0.000874	sars1, pdgfra, foxc1a, foxc1b	down	8C_UF
GO:0035476	angioblast cell migration	4	16	7.04077	0.00204224	aplnra, apln, arfgef2, efnb2a	down	8C_UF
GO:0002098	tRNA wobble uridine modification	4	16	7.04077	0.00204224	mocs3, elp2, elp1, mto1	down	8C_UF
GO:0034501	protein localization to kinetochore	4	5	22.924	7.16e-06	spdl1, mtbp, zwilch, kntc1	down	BL_16C
GO:0071459	protein localization to chromosome, centromeric region	4	5	22.924	7.16e-06	spdl1, mtbp, zwilch, kntc1	down	BL_16C
GO:1903083	protein localization to condensed chromosome	4	5	22.924	7.16e-06	spdl1, mtbp, zwilch, kntc1	down	BL_16C
GO:0000491	small nucleolar ribonucleoprotein complex assembly	4	8	14.3275	9.22e-05	shq1, ruvbl1, ruvbl2, znhit6	down	BL_16C
GO:0051131	chaperone-mediated protein complex assembly	4	11	10.42	0.0004	psmg1, mkks, psmg2, lonp1	down	BL_16C
GO:0000266	mitochondrial fission	4	12	9.55167	0.000583	mffa, mtfr1, mtfr2, dnm1l	down	BL_16C
GO:0051642	centrosome localization	4	12	9.55167	0.000583	ift20, nin, pard3ba, ndel1b	down	BL_16C
GO:0061842	microtubule organizing center localization	4	13	8.81693	0.000819	ift20, nin, pard3ba, ndel1b	down	BL_16C
GO:0007094	mitotic spindle assembly checkpoint signaling	4	13	8.81693	0.000819	spdl1, zwilch, kntc1, bub1ba	down	BL_16C
GO:0045841	negative regulation of mitotic metaphase/anaphase transition	4	13	8.81693	0.000819	spdl1, zwilch, kntc1, bub1ba	down	BL_16C
GO:1902100	negative regulation of metaphase/anaphase transition of cell cycle	4	14	8.18715	0.00111454	spdl1, zwilch, kntc1, bub1ba	down	BL_16C
GO:2000816	negative regulation of mitotic sister chromatid separation	4	13	8.81693	0.000819	spdl1, zwilch, kntc1, bub1ba	down	BL_16C
GO:1905819	negative regulation of chromosome separation	4	14	8.18715	0.00111454	spdl1, zwilch, kntc1, bub1ba	down	BL_16C
GO:0051985	negative regulation of chromosome segregation	4	14	8.18715	0.00111454	spdl1, zwilch, kntc1, bub1ba	down	BL_16C
GO:0033048	negative regulation of mitotic sister chromatid segregation	4	13	8.81693	0.000819	spdl1, zwilch, kntc1, bub1ba	down	BL_16C
GO:0033046	negative regulation of sister chromatid segregation	4	13	8.81693	0.000819	spdl1, zwilch, kntc1, bub1ba	down	BL_16C
GO:0071174	mitotic spindle checkpoint signaling	4	13	8.81693	0.000819	spdl1, zwilch, kntc1, bub1ba	down	BL_16C
GO:0031577	spindle checkpoint signaling	4	13	8.81693	0.000819	spdl1, zwilch, kntc1, bub1ba	down	BL_16C
GO:0071173	spindle assembly checkpoint signaling	4	13	8.81693	0.000819	spdl1, zwilch, kntc1, bub1ba	down	BL_16C
GO:0016973	poly(A)+ mRNA export from nucleus	4	13	8.81693	0.000819	gle1, nup133, nup93, pcid2	down	BL_16C
GO:0019509	L-methionine salvage from methylthioadenosine	4	5	10.0471	0.000188	adi1, enoph1, apip, mri1	up	25EB_BL
GO:0003173	ventriculo bulbo valve development	4	6	8.37257	0.000527	piezo1, hoxa1a, pkd2, hoxb1b	up	25EB_BL
GO:0000492	box C/D snoRNP assembly	4	6	8.37257	0.000527	ruvbl1, ruvbl2, pih1d1, znhit6	up	25EB_BL
GO:0000491	small nucleolar ribonucleoprotein complex assembly	4	8	6.27943	0.00216032	ruvbl1, ruvbl2, pih1d1, znhit6	up	25EB_BL
GO:0036159	inner dynein arm assembly	4	7	7.17649	0.00115284	ccdc103, ccdc39, ccdc151, zmynd10	up	25EB_BL
GO:0031118	rRNA pseudouridine synthesis	4	7	7.17649	0.00115284	rpusd1, gar1, nop10, nhp2	up	25EB_BL
GO:0035372	protein localization to microtubule	4	7	7.17649	0.00115284	gas2l1, mapre3a, mapre2, mapre1b	up	25EB_BL
GO:0035778	pronephric nephron tubule epithelial cell differentiation	4	8	6.27943	0.00216032	hal, etv4, osr1, prkcz	up	25EB_BL
GO:0072160	nephron tubule epithelial cell differentiation	4	8	6.27943	0.00216032	hal, etv4, osr1, prkcz	up	25EB_BL
GO:0039014	cell differentiation involved in pronephros development	4	8	6.27943	0.00216032	hal, etv4, osr1, prkcz	up	25EB_BL
GO:0072017	distal tubule development	4	8	6.27943	0.00216032	osr1, ppargc1a, efhc2, emx1	up	25EB_BL
GO:0018279	protein N-linked glycosylation via asparagine	4	8	6.27943	0.00216032	ost4, uggt2, uggt1, tusc3	up	25EB_BL
GO:0003382	epithelial cell morphogenesis	4	8	6.27943	0.00216032	sipa1l3, rilpl1, krit1, zmp:0000001168	up	25EB_BL
GO:0050885	neuromuscular process controlling balance	4	8	6.27943	0.00216032	zc4h2, cdh23, ush1ga, cacna1da	up	25EB_BL
GO:0045053	protein retention in Golgi apparatus	4	4	14.0665	2.55e-05	vps13d, vps13c, sorl1, vps13a	up	50dd_25EB
GO:0035020	regulation of Rac protein signal transduction	4	8	7.03323	0.00141235	robo4, arhgap17b, arhgap24, cadm4	up	50dd_25EB
GO:0070142	synaptic vesicle budding	4	8	7.03323	0.00141235	dnm1a, ap3d1, picalmb, picalma	up	50dd_25EB
GO:0022613	ribonucleoprotein complex biogenesis	4	322	0.174739	1.68e-06	celf1, celf5a, dlx2a, tfb1m	up	50dd_25EB
GO:0001738	morphogenesis of a polarized epithelium	4	19	10.6884	0.000456	prkci, stat3, scrib, myo9aa	up	8C_UF
GO:0016198	axon choice point recognition	4	7	10.5849	0.00026	robo2, robo3, mycbp2, robo1	up	BL_16C
GO:0060575	intestinal epithelial cell differentiation	4	7	10.5849	0.00026	ascl1a, epg5, tsc2, agr2	up	BL_16C
GO:0042664	negative regulation of endodermal cell fate specification	4	8	9.26182	0.000497	fgf8a, fgfr1a, fgf17, bmp2b	up	BL_16C
GO:0009996	negative regulation of cell fate specification	4	11	6.73587	0.00205489	fgf8a, fgfr1a, fgf17, bmp2b	up	BL_16C
GO:1903225	negative regulation of endodermal cell differentiation	4	9	8.23273	0.000856	fgf8a, fgfr1a, fgf17, bmp2b	up	BL_16C
GO:0010002	cardioblast differentiation	4	9	8.23273	0.000856	fgf8a, smo, hand2, cdh2	up	BL_16C
GO:0060971	embryonic heart tube left/right pattern formation	4	9	8.23273	0.000856	spaw, nkd1, mmp21, vangl2	up	BL_16C
GO:0006020	inositol metabolic process	4	9	8.23273	0.000856	ppip5k1b, slc5a3b, ppip5k1a, bpnt2	up	BL_16C
GO:1901207	regulation of heart looping	4	10	7.40946	0.00136582	mmp21, mia3, rangrf, atr	up	BL_16C
GO:0048268	clathrin coat assembly	4	11	6.73587	0.00205489	fcho2, fcho1, cltca, picalma	up	BL_16C
GO:0071947	protein deubiquitination involved in ubiquitin-dependent protein catabolic process	5	5	14.6965	1.45e-06	tnfaip3, zranb1b, zranb1a, otud7b, otud7a	down	25EB_BL
GO:0032933	SREBP signaling pathway	5	7	10.4975	2.71e-05	arhgef10la, insig1, insig2, scap, erlin2	down	25EB_BL
GO:0006984	ER-nucleus signaling pathway	5	11	6.68024	0.000473	arhgef10la, insig1, insig2, scap, erlin2	down	25EB_BL
GO:0071501	cellular response to sterol depletion	5	7	10.4975	2.71e-05	arhgef10la, insig1, insig2, scap, erlin2	down	25EB_BL
GO:0006991	response to sterol depletion	5	7	10.4975	2.71e-05	arhgef10la, insig1, insig2, scap, erlin2	down	25EB_BL
GO:0035871	protein K11-linked deubiquitination	5	7	10.4975	2.71e-05	usp37, vcpip1, usp30, otud7b, otud7a	down	25EB_BL
GO:0030719	P granule organization	5	10	7.34826	0.000274	tdrd5, tdrd7a, tdrd6, tdrd1, tdrkh	down	25EB_BL
GO:0007315	pole plasm assembly	5	12	6.12355	0.000766	tdrd5, tdrd7a, tdrd6, tdrd1, tdrkh	down	25EB_BL
GO:0007314	oocyte anterior/posterior axis specification	5	12	6.12355	0.000766	tdrd5, tdrd7a, tdrd6, tdrd1, tdrkh	down	25EB_BL
GO:0007309	oocyte axis specification	5	13	5.65251	0.00117551	tdrd5, tdrd7a, tdrd6, tdrd1, tdrkh	down	25EB_BL
GO:0007308	oocyte construction	5	13	5.65251	0.00117551	tdrd5, tdrd7a, tdrd6, tdrd1, tdrkh	down	25EB_BL
GO:0008358	maternal determination of anterior/posterior axis, embryo	5	12	6.12355	0.000766	tdrd5, tdrd7a, tdrd6, tdrd1, tdrkh	down	25EB_BL
GO:0007028	cytoplasm organization	5	12	6.12355	0.000766	tdrd5, tdrd7a, tdrd6, tdrd1, tdrkh	down	25EB_BL
GO:0061709	reticulophagy	5	13	5.65251	0.00117551	ulk1b, tex264a, retreg3, ulk2, ulk3	down	25EB_BL
GO:0021551	central nervous system morphogenesis	5	14	5.24876	0.0017266	usp37, usp24, zranb1b, usp20, cylda	down	25EB_BL
GO:0048670	regulation of collateral sprouting	5	14	5.24876	0.0017266	robo2, ulk1b, mapk14a, ulk2, clstn1	down	25EB_BL
GO:0010526	retrotransposon silencing	5	5	18.1271	5.08e-07	tdrd5, tdrd9, tp53, piwil1, piwil2	down	50dd_25EB
GO:0019827	stem cell population maintenance	5	17	5.33149	0.00179695	med14, mettl3, nanos3, mettl14, piwil2	down	50dd_25EB
GO:0098727	maintenance of cell number	5	19	4.77028	0.00307955	med14, mettl3, nanos3, mettl14, piwil2	down	50dd_25EB
GO:0090329	regulation of DNA-templated DNA replication	5	8	11.3294	2.47e-05	e2f7, cdt1, dbf4, dbf4b, ticrr	down	50dd_25EB
GO:0009067	aspartate family amino acid biosynthetic process	5	16	5.66471	0.00132836	adi1, enoph1, asnsd1, apip, mri1	down	50dd_25EB
GO:0045824	negative regulation of innate immune response	5	11	8.23958	0.000177	cactin, mettl3, parp1, pias4a, ythdf2	down	50dd_25EB
GO:0050777	negative regulation of immune response	5	16	5.66471	0.00132836	cactin, mettl3, parp1, pias4a, ythdf2	down	50dd_25EB
GO:0002832	negative regulation of response to biotic stimulus	5	14	6.47395	0.000668	cactin, mettl3, parp1, pias4a, ythdf2	down	50dd_25EB
GO:0001818	negative regulation of cytokine production	5	18	5.0353	0.002376	banf1, n4bp1, irak3, pias4a, gpatch3	down	50dd_25EB
GO:0031118	rRNA pseudouridine synthesis	5	7	12.9479	9.71e-06	rpusd1, rpusd2, gar1, nop10, nhp2	down	50dd_25EB
GO:0090309	positive regulation of DNA methylation-dependent heterochromatin formation	5	7	12.9479	9.71e-06	setdb2, atf7ip2, setdb1b, setdb1a, atf7ip	down	50dd_25EB
GO:0031453	positive regulation of heterochromatin formation	5	7	12.9479	9.71e-06	setdb2, atf7ip2, setdb1b, setdb1a, atf7ip	down	50dd_25EB
GO:1905269	positive regulation of chromatin organization	5	7	12.9479	9.71e-06	setdb2, atf7ip2, setdb1b, setdb1a, atf7ip	down	50dd_25EB
GO:2001252	positive regulation of chromosome organization	5	9	10.0706	5.3e-05	setdb2, atf7ip2, setdb1b, setdb1a, atf7ip	down	50dd_25EB
GO:0090308	regulation of DNA methylation-dependent heterochromatin formation	5	7	12.9479	9.71e-06	setdb2, atf7ip2, setdb1b, setdb1a, atf7ip	down	50dd_25EB
GO:0040031	snRNA modification	5	7	12.9479	9.71e-06	mettl16, mepce, larp7, nop10, nhp2	down	50dd_25EB
GO:0034502	protein localization to chromosome	5	17	5.33149	0.00179695	spdl1, zwilch, lrwd1, ttk, pphln1	down	50dd_25EB
GO:0042177	negative regulation of protein catabolic process	5	19	4.77028	0.00307955	bag6, ubxn1, hsp90ab1, n4bp1, sirt2	down	50dd_25EB
GO:0016556	mRNA modification	5	9	10.0706	5.3e-05	pus7l, mettl4, mettl3, wtap, mettl14	down	50dd_25EB
GO:0007096	regulation of exit from mitosis	5	9	10.0706	5.3e-05	cdc14ab, cdc14b, mad2l1bp, ttk, gnl3	down	50dd_25EB
GO:0045943	positive regulation of transcription by RNA polymerase I	5	9	10.0706	5.3e-05	utp15, nol11, heatr1, phf8, wdr75	down	50dd_25EB
GO:0006356	regulation of transcription by RNA polymerase I	5	13	6.97195	0.00045	utp15, nol11, heatr1, phf8, wdr75	down	50dd_25EB
GO:0030719	P granule organization	5	10	9.06354	0.000101	tdrd5, tdrd7a, tdrd6, pld6, tdrd1	down	50dd_25EB
GO:0007315	pole plasm assembly	5	12	7.55295	0.00029	tdrd5, tdrd7a, tdrd6, pld6, tdrd1	down	50dd_25EB
GO:0007314	oocyte anterior/posterior axis specification	5	12	7.55295	0.00029	tdrd5, tdrd7a, tdrd6, pld6, tdrd1	down	50dd_25EB
GO:0007309	oocyte axis specification	5	13	6.97195	0.00045	tdrd5, tdrd7a, tdrd6, pld6, tdrd1	down	50dd_25EB
GO:0007308	oocyte construction	5	13	6.97195	0.00045	tdrd5, tdrd7a, tdrd6, pld6, tdrd1	down	50dd_25EB
GO:0008358	maternal determination of anterior/posterior axis, embryo	5	12	7.55295	0.00029	tdrd5, tdrd7a, tdrd6, pld6, tdrd1	down	50dd_25EB
GO:0007028	cytoplasm organization	5	12	7.55295	0.00029	tdrd5, tdrd7a, tdrd6, pld6, tdrd1	down	50dd_25EB
GO:0007064	mitotic sister chromatid cohesion	5	13	6.97195	0.00045	pds5a, naa50, esco1, pds5b, esco2	down	50dd_25EB
GO:0048382	mesendoderm development	5	13	6.97195	0.00045	apela, net1, osr1, rasl11b, foxh1	down	50dd_25EB
GO:0000463	maturation of LSU-rRNA from tricistronic rRNA transcript (SSU-rRNA, 5.8S rRNA, LSU-rRNA)	5	16	5.66471	0.00132836	bop1, nifk, znhit6, nol9, pes	down	50dd_25EB
GO:0051445	regulation of meiotic cell cycle	5	17	5.33149	0.00179695	hormad1, fbxo5, mettl3, ttk, wee2	down	50dd_25EB
GO:0031167	rRNA methylation	5	18	5.0353	0.002376	mettl16, nsun4, nsun5, emg1, zcchc4	down	50dd_25EB
GO:0099536	synaptic signaling	5	306	0.296194	0.000957	kcmf1, pdzd11, dlg3, dtna, stx1a	down	50dd_25EB
GO:0030856	regulation of epithelial cell differentiation	5	19	7.41134	0.000429	mafgb, hhex, tal1, gata3, foxe3	down	8C_UF
GO:0009954	proximal/distal pattern formation	5	8	17.6019	2.86e-06	hoxa9a, hoxb9a, hoxc9a, hoxd9a, efhc2	down	8C_UF
GO:0021548	pons development	5	18	7.82308	0.000325	fgf8a, mafba, gli1, bmp2b, pax2a	down	8C_UF
GO:0072080	nephron tubule development	5	26	5.41598	0.00197286	ift88, etv4, hal, efhc2, prkcz	down	8C_UF
GO:0090162	establishment of epithelial cell polarity	5	13	10.832	5.66e-05	cldnh, frmd4bb, cdh2, lama1, zmp:0000001168	down	8C_UF
GO:0008078	mesodermal cell migration	5	15	9.3877	0.000125	hal, apln, epha3, wnt11, s1pr2	down	8C_UF
GO:0001569	branching involved in blood vessel morphogenesis	5	17	8.28326	0.000242	sars1, plekhh1, vegfc, sema3ab, nrarpa	down	8C_UF
GO:0048754	branching morphogenesis of an epithelial tube	5	19	7.41134	0.000429	sars1, plekhh1, vegfc, sema3ab, nrarpa	down	8C_UF
GO:0035141	medial fin morphogenesis	5	17	8.28326	0.000242	cdh2, chrd, shha, tll1, hmcn2	down	8C_UF
GO:0033338	medial fin development	5	22	6.4007	0.000888	cdh2, chrd, shha, tll1, hmcn2	down	8C_UF
GO:0030878	thyroid gland development	5	18	7.82308	0.000325	kdrl, hhex, fgf8a, tal1, pax2a	down	8C_UF
GO:0030513	positive regulation of BMP signaling pathway	5	20	7.04077	0.000555	smoc1, tsc22d3, tll1, bmp2b, gdf6a	down	8C_UF
GO:0090100	positive regulation of transmembrane receptor protein serine/threonine kinase signaling pathway	5	26	5.41598	0.00197286	smoc1, tsc22d3, tll1, bmp2b, gdf6a	down	8C_UF
GO:0055008	cardiac muscle tissue morphogenesis	5	21	6.7055	0.000707	nrg2a, gata4, lrrc39, fermt2, rbfox2	down	8C_UF
GO:0060415	muscle tissue morphogenesis	5	26	5.41598	0.00197286	nrg2a, gata4, lrrc39, fermt2, rbfox2	down	8C_UF
GO:0003208	cardiac ventricle morphogenesis	5	21	6.7055	0.000707	nrg2a, fgf8a, gata4, ltbp3, rbfox2	down	8C_UF
GO:0016226	iron-sulfur cluster assembly	5	24	5.86731	0.00135186	zgc:110319, ciapin1, isca2, nubp2, narfl	down	8C_UF
GO:0031163	metallo-sulfur cluster assembly	5	24	5.86731	0.00135186	zgc:110319, ciapin1, isca2, nubp2, narfl	down	8C_UF
GO:0061386	closure of optic fissure	5	24	5.86731	0.00135186	fat1a, fgf8a, foxc1a, afap1l2, pax2a	down	8C_UF
GO:0021514	ventral spinal cord interneuron differentiation	5	25	5.63262	0.00164091	notch1a, gata3, dla, gli1, dld	down	8C_UF
GO:0002097	tRNA wobble base modification	5	18	7.95973	0.0003	elp5, elp3, elp2, elp1, adat2	down	BL_16C
GO:0034502	protein localization to chromosome	5	17	8.42795	0.000223	spdl1, mtbp, zwilch, kntc1, rpa1	down	BL_16C
GO:0072698	protein localization to microtubule cytoskeleton	5	15	9.55167	0.000115	fam83d, stil, pcm1, odf2a, mapre1b	down	BL_16C
GO:0044380	protein localization to cytoskeleton	5	18	7.95973	0.0003	fam83d, stil, pcm1, odf2a, mapre1b	down	BL_16C
GO:0031445	regulation of heterochromatin formation	5	12	11.9396	3.3e-05	setdb2, atf7ip2, unga, setdb1b, baz1a	down	BL_16C
GO:1902275	regulation of chromatin organization	5	14	10.2339	7.88e-05	setdb2, atf7ip2, unga, setdb1b, baz1a	down	BL_16C
GO:0071816	tail-anchored membrane protein insertion into ER membrane	5	12	11.9396	3.3e-05	bag6, emc4, mmgt1, emc2, get1	down	BL_16C
GO:1902099	regulation of metaphase/anaphase transition of cell cycle	5	23	6.22935	0.00101996	spdl1, anapc15, zwilch, kntc1, bub1ba	down	BL_16C
GO:0010965	regulation of mitotic sister chromatid separation	5	20	7.16376	0.000513	spdl1, anapc15, zwilch, kntc1, bub1ba	down	BL_16C
GO:1905818	regulation of chromosome separation	5	23	6.22935	0.00101996	spdl1, anapc15, zwilch, kntc1, bub1ba	down	BL_16C
GO:0033047	regulation of mitotic sister chromatid segregation	5	16	8.95469	0.000162	spdl1, anapc15, zwilch, kntc1, bub1ba	down	BL_16C
GO:0030071	regulation of mitotic metaphase/anaphase transition	5	22	6.5125	0.000822	spdl1, anapc15, zwilch, kntc1, bub1ba	down	BL_16C
GO:0016925	protein sumoylation	5	18	7.95973	0.0003	sumo3b, sumo3a, sumo1, ube2ib, sae1	down	BL_16C
GO:0071577	zinc ion transmembrane transport	5	23	6.22935	0.00101996	slc39a13, slc30a5, slc30a4, slc30a8, slc30a7	down	BL_16C
GO:0006829	zinc ion transport	5	24	5.9698	0.00125168	slc39a13, slc30a5, slc30a4, slc30a8, slc30a7	down	BL_16C
GO:0071267	L-methionine salvage	5	6	10.4657	1.79e-05	bhmt, adi1, enoph1, apip, mri1	up	25EB_BL
GO:0043102	amino acid salvage	5	6	10.4657	1.79e-05	bhmt, adi1, enoph1, apip, mri1	up	25EB_BL
GO:0071265	L-methionine biosynthetic process	5	6	10.4657	1.79e-05	bhmt, adi1, enoph1, apip, mri1	up	25EB_BL
GO:0009086	methionine biosynthetic process	5	10	6.27943	0.000571	bhmt, adi1, enoph1, apip, mri1	up	25EB_BL
GO:0006555	methionine metabolic process	5	12	5.23285	0.00156723	bhmt, adi1, enoph1, apip, mri1	up	25EB_BL
GO:0016556	mRNA modification	5	9	6.97714	0.000306	pus7l, mettl4, mettl3, wtap, mettl14	up	25EB_BL
GO:0045943	positive regulation of transcription by RNA polymerase I	5	9	6.97714	0.000306	utp15, nol11, heatr1, phf8, wdr75	up	25EB_BL
GO:0097428	protein maturation by iron-sulfur cluster transfer	5	10	6.27943	0.000571	zgc:110319, zgc:112271, isca1, isca2, ciao1	up	25EB_BL
GO:0030242	autophagy of peroxisome	5	10	6.27943	0.000571	pik3c3, acbd5a, wdr45b, wdr45, pex2	up	25EB_BL
GO:0045824	negative regulation of innate immune response	5	11	5.70857	0.000978	cactin, trafd1, parp1, mettl3, pias4a	up	25EB_BL
GO:0072014	proximal tubule development	5	12	5.23285	0.00156723	ift88, ift74, osr1, ppargc1a, pkd2	up	25EB_BL
GO:0021511	spinal cord patterning	5	13	4.83033	0.00238059	cdh2, tcf7, mib1, rnf220a, gli1	up	25EB_BL
GO:0061300	cerebellum vasculature development	5	13	4.83033	0.00238059	sars1, pdgfra, pdgfrb, foxc1a, foxc1b	up	25EB_BL
GO:0048382	mesendoderm development	5	13	4.83033	0.00238059	apela, net1, osr1, foxh1, apln	up	25EB_BL
GO:0051606	detection of stimulus	5	235	0.26721	0.000231	piezo1, lamc1, cdh23, cacna1da, pkd2	up	25EB_BL
GO:0034067	protein localization to Golgi apparatus	5	11	6.39384	0.00058	vps13d, vps13c, sorl1, vps13a, optn	up	50dd_25EB
GO:0014808	release of sequestered calcium ion into cytosol by sarcoplasmic reticulum	5	5	14.0665	1.81e-06	ryr1b, ryr2b, ryr1a, ryr2a, ryr3	up	50dd_25EB
GO:0070296	sarcoplasmic reticulum calcium ion transport	5	5	14.0665	1.81e-06	ryr1b, ryr2b, ryr1a, ryr2a, ryr3	up	50dd_25EB
GO:1903514	release of sequestered calcium ion into cytosol by endoplasmic reticulum	5	5	14.0665	1.81e-06	ryr1b, ryr2b, ryr1a, ryr2a, ryr3	up	50dd_25EB
GO:0061548	ganglion development	5	14	5.02373	0.00209928	ascl1a, ryr1a, adgra2, kif1b, ryr3	up	50dd_25EB
GO:0043605	amide catabolic process	5	13	5.41017	0.00143297	uroc1, amdhd1, zgc:103559, aass, ftcd	up	50dd_25EB
GO:0000050	urea cycle	5	7	10.0475	3.36e-05	fh, cps1, nags, ass1, otc	up	50dd_25EB
GO:0019627	urea metabolic process	5	7	10.0475	3.36e-05	fh, cps1, nags, ass1, otc	up	50dd_25EB
GO:0071941	nitrogen cycle metabolic process	5	7	10.0475	3.36e-05	fh, cps1, nags, ass1, otc	up	50dd_25EB
GO:1900746	regulation of vascular endothelial growth factor signaling pathway	5	8	8.79153	8.43e-05	cemip2, flt4, cad, vegfc, gdf6a	up	50dd_25EB
GO:1902547	regulation of cellular response to vascular endothelial growth factor stimulus	5	8	8.79153	8.43e-05	cemip2, flt4, cad, vegfc, gdf6a	up	50dd_25EB
GO:0009954	proximal/distal pattern formation	5	8	8.79153	8.43e-05	hoxa9a, hoxa9b, mecom, hoxc9a, hoxd9a	up	50dd_25EB
GO:0021692	cerebellar Purkinje cell layer morphogenesis	5	12	5.86102	0.000936	reln, atg4da, agtpbp1, coq8b, prdm13	up	50dd_25EB
GO:0021680	cerebellar Purkinje cell layer development	5	13	5.41017	0.00143297	reln, atg4da, agtpbp1, coq8b, prdm13	up	50dd_25EB
GO:0006577	amino-acid betaine metabolic process	5	14	5.02373	0.00209928	zgc:154046, bhmt, aldh9a1b, cpt1ab, chdh	up	50dd_25EB
GO:0030488	tRNA methylation	5	31	8.18868	0.000324	nsun3, trmt1, wdr6, trmt10a, trmt12	up	8C_UF
GO:0010389	regulation of G2/M transition of mitotic cell cycle	5	35	7.25283	0.000579	miip, ccnd1, dtl, babam1, chfr	up	8C_UF
GO:0007186	G protein-coupled receptor signaling pathway	5	979	0.259294	0.000153	adgra3, gnb1l, lmbrd2a, gnas, mtnr1c	up	8C_UF
GO:0001839	neural plate morphogenesis	5	7	13.2312	8.73e-06	smo, htt, nkd1, vangl2, wnt11	up	BL_16C
GO:0097475	motor neuron migration	5	8	11.5773	2.22e-05	nhsl1b, cdh2, scrib, vangl2, lhx1a	up	BL_16C
GO:0033564	anterior/posterior axon guidance	5	12	7.71818	0.000262	robo2, fzd3a, scrib, vangl2, lhx1a	up	BL_16C
GO:0000054	ribosomal subunit export from nucleus	5	14	6.61559	0.000605	ltv1, lsg1, mdn1, eif6, npm1b	up	BL_16C
GO:0033750	ribosome localization	5	14	6.61559	0.000605	ltv1, lsg1, mdn1, eif6, npm1b	up	BL_16C
GO:0060030	dorsal convergence	5	16	5.78864	0.00120534	cdh2, chrd, zbtb4, vangl2, bmp2b	up	BL_16C
GO:0035476	angioblast cell migration	5	16	5.78864	0.00120534	aplnra, smo, ephb4a, arfgef2, efnb2a	up	BL_16C
GO:0021548	pons development	5	18	5.14546	0.00216026	fgf3, fgf8a, fzd3a, mafba, bmp2b	up	BL_16C
GO:0031297	replication fork processing	5	18	5.14546	0.00216026	atrx, zranb3, carm1, bod1l1, mms22l	up	BL_16C
GO:0035904	aorta development	5	18	5.14546	0.00216026	notch1a, smo, amotl2a, cdkn1a, dlc	up	BL_16C
GO:0048015	phosphatidylinositol-mediated signaling	6	22	4.67617	0.000458	pik3c2b, pik3cg, pik3c2a, pik3cb, plce1, plch2a	down	25EB_BL
GO:0031345	negative regulation of cell projection organization	6	20	4.40896	0.00166228	robo2, minar1, ulk1b, ulk2, arhgap24, bicdl1	down	25EB_BL
GO:0060759	regulation of response to cytokine stimulus	6	15	7.25083	9.07e-05	rnf185, otud4, cpne1, mettl3, pias4a, ythdf2	down	50dd_25EB
GO:0001959	regulation of cytokine-mediated signaling pathway	6	15	7.25083	9.07e-05	rnf185, otud4, cpne1, mettl3, pias4a, ythdf2	down	50dd_25EB
GO:0000712	resolution of meiotic recombination intermediates	6	13	9.76073	1.96e-06	slx4, hfm1, mus81, rmi1, meiob, eme1	down	50dd_25EB
GO:0008595	anterior/posterior axis specification, embryo	6	15	7.25083	9.07e-05	cactin, tdrd5, tdrd7a, tdrd6, pld6, tdrd1	down	50dd_25EB
GO:0007351	tripartite regional subdivision	6	15	7.25083	9.07e-05	cactin, tdrd5, tdrd7a, tdrd6, pld6, tdrd1	down	50dd_25EB
GO:0007350	blastoderm segmentation	6	16	6.79765	0.000138	cactin, tdrd5, tdrd7a, tdrd6, pld6, tdrd1	down	50dd_25EB
GO:0007094	mitotic spindle assembly checkpoint signaling	6	13	8.36634	3.42e-05	spdl1, zwilch, znf207b, bub1bb, ttk, bub1	down	50dd_25EB
GO:0045841	negative regulation of mitotic metaphase/anaphase transition	6	13	8.36634	3.42e-05	spdl1, zwilch, znf207b, bub1bb, ttk, bub1	down	50dd_25EB
GO:1902100	negative regulation of metaphase/anaphase transition of cell cycle	6	14	7.76875	5.71e-05	spdl1, zwilch, znf207b, bub1bb, ttk, bub1	down	50dd_25EB
GO:2000816	negative regulation of mitotic sister chromatid separation	6	13	8.36634	3.42e-05	spdl1, zwilch, znf207b, bub1bb, ttk, bub1	down	50dd_25EB
GO:1905819	negative regulation of chromosome separation	6	14	7.76875	5.71e-05	spdl1, zwilch, znf207b, bub1bb, ttk, bub1	down	50dd_25EB
GO:0051985	negative regulation of chromosome segregation	6	14	7.76875	5.71e-05	spdl1, zwilch, znf207b, bub1bb, ttk, bub1	down	50dd_25EB
GO:0033048	negative regulation of mitotic sister chromatid segregation	6	13	8.36634	3.42e-05	spdl1, zwilch, znf207b, bub1bb, ttk, bub1	down	50dd_25EB
GO:0033046	negative regulation of sister chromatid segregation	6	13	8.36634	3.42e-05	spdl1, zwilch, znf207b, bub1bb, ttk, bub1	down	50dd_25EB
GO:0071174	mitotic spindle checkpoint signaling	6	13	8.36634	3.42e-05	spdl1, zwilch, znf207b, bub1bb, ttk, bub1	down	50dd_25EB
GO:0031577	spindle checkpoint signaling	6	13	8.36634	3.42e-05	spdl1, zwilch, znf207b, bub1bb, ttk, bub1	down	50dd_25EB
GO:0071173	spindle assembly checkpoint signaling	6	13	8.36634	3.42e-05	spdl1, zwilch, znf207b, bub1bb, ttk, bub1	down	50dd_25EB
GO:0000054	ribosomal subunit export from nucleus	6	14	7.76875	5.71e-05	ltv1, lsg1, xpo1a, nmd3, nup88, ran	down	50dd_25EB
GO:0033750	ribosome localization	6	14	7.76875	5.71e-05	ltv1, lsg1, xpo1a, nmd3, nup88, ran	down	50dd_25EB
GO:0007099	centriole replication	6	14	7.76875	5.71e-05	cep152, cenpj, cep135, cep63, cetn4, sass6	down	50dd_25EB
GO:0031297	replication fork processing	6	18	6.04236	0.000291	fbxo18, atrx, carm1, parp1, bod1l1, eme1	down	50dd_25EB
GO:0045005	DNA-templated DNA replication maintenance of fidelity	6	21	5.17916	0.000738	fbxo18, atrx, carm1, parp1, bod1l1, eme1	down	50dd_25EB
GO:0051310	metaphase chromosome alignment	6	20	5.43812	0.000553	nuf2, incenp, cenpf, spdl1, ndc80, znf207b	down	50dd_25EB
GO:0051303	establishment of chromosome localization	6	26	4.18317	0.00247281	nuf2, incenp, cenpf, spdl1, ndc80, znf207b	down	50dd_25EB
GO:0050000	chromosome localization	6	27	4.02824	0.00303285	nuf2, incenp, cenpf, spdl1, ndc80, znf207b	down	50dd_25EB
GO:0034243	regulation of transcription elongation by RNA polymerase II	6	21	5.17916	0.000738	nelfe, leo1, supt6h, trim33, rnf168, cdk13	down	50dd_25EB
GO:0000466	maturation of 5.8S rRNA from tricistronic rRNA transcript (SSU-rRNA, 5.8S rRNA, LSU-rRNA)	6	22	4.94375	0.000968	bop1, eri2, kri1, nol9, gnl3, pes	down	50dd_25EB
GO:0071577	zinc ion transmembrane transport	6	23	4.7288	0.00124947	slc39a10, slc39a1, slc39a7, slc30a1a, slc30a4, slc30a8	down	50dd_25EB
GO:0006829	zinc ion transport	6	24	4.53177	0.00158893	slc39a10, slc39a1, slc39a7, slc30a1a, slc30a4, slc30a8	down	50dd_25EB
GO:0016241	regulation of macroautophagy	6	25	4.3505	0.00199415	sesn1, phf23b, rubcn, wdr45, wdr24, scoca	down	50dd_25EB
GO:2000779	regulation of double-strand break repair	6	26	4.18317	0.00247281	kmt5b, fancb, tp53, znf365, pias4a, rnf169	down	50dd_25EB
GO:0070192	chromosome organization involved in meiotic cell cycle	6	26	4.18317	0.00247281	bag6, msh5, tex11, hormad1, dmc1, ncaph2	down	50dd_25EB
GO:0048255	mRNA stabilization	6	26	4.18317	0.00247281	dazl, larp1, larp1b, dnd1, ybx1, moto	down	50dd_25EB
GO:0098609	cell-cell adhesion	6	338	0.321782	0.00104764	dcbld2, myot, ctnnb1, dlg3, pkp4, ctnnd2a	down	50dd_25EB
GO:0007099	centriole replication	6	14	12.0699	4.64e-06	cep152, cenpj, cep135, c2cd3, rttn, sass6	down	8C_UF
GO:0098534	centriole assembly	6	16	10.5612	1.16e-05	cep152, cenpj, cep135, c2cd3, rttn, sass6	down	8C_UF
GO:0051298	centrosome duplication	6	20	8.44893	4.98e-05	cep152, cenpj, cep135, c2cd3, rttn, sass6	down	8C_UF
GO:0048857	neural nucleus development	6	26	6.49917	0.000247	hal, fgf8a, mafba, gli1, bmp2b, pax2a	down	8C_UF
GO:0007131	reciprocal meiotic recombination	6	33	5.97399	0.000132	msh5, hfm1, sycp2, dmc1, meiob, eme1	down	8C_UF
GO:0140527	reciprocal homologous recombination	6	33	5.97399	0.000132	msh5, hfm1, sycp2, dmc1, meiob, eme1	down	8C_UF
GO:0035825	homologous recombination	6	34	5.79828	0.000162	msh5, hfm1, sycp2, dmc1, meiob, eme1	down	8C_UF
GO:0061138	morphogenesis of a branching epithelium	6	22	7.68084	9.03e-05	sars1, plekhh1, vegfc, sema3ab, bmp2b, nrarpa	down	8C_UF
GO:0048264	determination of ventral identity	6	21	8.0466	6.77e-05	robo3, ankrd6b, chrd, tll1, bmp2b, gdf6a	down	8C_UF
GO:0071910	determination of liver left/right asymmetry	6	22	7.68084	9.03e-05	aplnra, foxc1a, foxc1b, fgfr2, apln, dld	down	8C_UF
GO:0042476	odontogenesis	6	24	7.04077	0.000153	hal, smoc2, cdh2, fam20cb, shha, gli1	down	8C_UF
GO:0048702	embryonic neurocranium morphogenesis	6	26	6.49917	0.000247	pdgfra, fgf8a, gata3, sec23b, shha, ndnf	down	8C_UF
GO:0002072	optic cup morphogenesis involved in camera-type eye development	6	29	5.82685	0.000465	fat1a, fgf8a, smoc1, foxc1a, afap1l2, pax2a	down	8C_UF
GO:0030866	cortical actin cytoskeleton organization	6	30	5.63262	0.000564	fmnl1a, amotl2a, epb41l3a, fmnl3, fhod3a, nckap1l	down	8C_UF
GO:0061351	neural precursor cell proliferation	6	30	5.63262	0.000564	hal, kctd13, tcf7l1b, zic5, fgfr2, shha	down	8C_UF
GO:0035113	embryonic appendage morphogenesis	6	33	5.12056	0.00096	sp8b, cdh2, hoxc8a, tll1, sp9, hmcn2	down	8C_UF
GO:0001838	embryonic epithelial tube formation	6	36	4.69385	0.00154314	hal, nin, grhl3, cdh2, zic5, efhc2	down	8C_UF
GO:0051282	regulation of sequestering of calcium ion	6	36	4.69385	0.00154314	aplnra, ryr2a, itpr3, itpr1b, plch1, plce1	down	8C_UF
GO:0007099	centriole replication	6	14	12.2807	4.2e-06	cep152, cenpj, c2cd3, rttn, sass6, cetn4	down	BL_16C
GO:0098534	centriole assembly	6	16	10.7456	1.05e-05	cep152, cenpj, c2cd3, rttn, sass6, cetn4	down	BL_16C
GO:0051784	negative regulation of nuclear division	6	23	7.47522	0.000108	spdl1, hormad1, zwilch, kntc1, bub1ba, trip13	down	BL_16C
GO:0007131	reciprocal meiotic recombination	6	33	5.21	0.000878	rad54b, rad54l, rmi1, fancd2, eme1, trip13	down	BL_16C
GO:0140527	reciprocal homologous recombination	6	33	5.21	0.000878	rad54b, rad54l, rmi1, fancd2, eme1, trip13	down	BL_16C
GO:0035825	homologous recombination	6	34	5.05677	0.00103489	rad54b, rad54l, rmi1, fancd2, eme1, trip13	down	BL_16C
GO:0009067	aspartate family amino acid biosynthetic process	6	16	4.70957	0.00100691	bhmt, adi1, enoph1, asnsd1, apip, mri1	up	25EB_BL
GO:0001818	negative regulation of cytokine production	6	18	4.18628	0.00203219	sars1, cptp, banf1, irak3, pias4a, gpatch3	up	25EB_BL
GO:0090660	cerebrospinal fluid circulation	6	10	7.53531	4.01e-05	ift88, ccdc103, fasn, ccdc151, foxj1a, cfap298	up	25EB_BL
GO:0001522	pseudouridine synthesis	6	17	4.43254	0.00145189	rpusd1, pusl1, pus7l, gar1, nop10, nhp2	up	25EB_BL
GO:0006356	regulation of transcription by RNA polymerase I	6	13	5.79639	0.000266	utp15, bnc1, nol11, heatr1, phf8, wdr75	up	25EB_BL
GO:0051764	actin crosslink formation	6	11	6.85028	8.23e-05	gas2l1, baiap2a, dpysl3, baiap2l1b, zgc:158689, gas2l3	up	25EB_BL
GO:0031445	regulation of heterochromatin formation	6	12	6.27943	0.000154	setdb2, phf2, atf7ip2, setdb1a, baz1a, phf8	up	25EB_BL
GO:1902275	regulation of chromatin organization	6	14	5.38237	0.000434	setdb2, phf2, atf7ip2, setdb1a, baz1a, phf8	up	25EB_BL
GO:0000054	ribosomal subunit export from nucleus	6	14	5.38237	0.000434	ltv1, abce1, eif6, nmd3, npm1b, ran	up	25EB_BL
GO:0033750	ribosome localization	6	14	5.38237	0.000434	ltv1, abce1, eif6, nmd3, npm1b, ran	up	25EB_BL
GO:0008078	mesodermal cell migration	6	15	5.02354	0.000675	apela, hal, efna5b, apln, s1pr1, s1pr2	up	25EB_BL
GO:0045292	mRNA cis splicing, via spliceosome	6	16	4.70957	0.00100691	cactin, snrpc, rbm17, prpf39, rbm22, cwc15	up	25EB_BL
GO:0035141	medial fin morphogenesis	6	17	4.43254	0.00145189	cdh2, fbln1, dlx5a, shha, megf6b, hmcn2	up	25EB_BL
GO:0036158	outer dynein arm assembly	6	18	4.18628	0.00203219	dnah5, ccdc114, dnal1, ccdc151, zmynd10, ttc25	up	25EB_BL
GO:0031297	replication fork processing	6	18	4.18628	0.00203219	fbxo18, atrx, carm1, parp1, eme1, mms22l	up	25EB_BL
GO:0043114	regulation of vascular permeability	6	18	4.18628	0.00203219	itga4, foxc1a, foxc1b, adgrl2a, tjp2a, tjp1a	up	25EB_BL
GO:0035469	determination of pancreatic left/right asymmetry	6	18	4.18628	0.00203219	foxc1a, foxc1b, fgfr2, ccdc151, sox17, dld	up	25EB_BL
GO:0002097	tRNA wobble base modification	6	18	4.18628	0.00203219	elp6, mocs3, elp1, adat2, mto1, kti12	up	25EB_BL
GO:0070831	basement membrane assembly	6	11	7.67261	4.33e-05	col14a1a, lamb2l, lamb4, lamb2, lamc2, ntn4	up	50dd_25EB
GO:0009435	NAD biosynthetic process	6	13	6.49221	0.000142	nadsyn1, naprt, afmid, haao, kynu, nmnat2	up	50dd_25EB
GO:0019359	nicotinamide nucleotide biosynthetic process	6	16	5.27492	0.00055	nadsyn1, naprt, afmid, haao, kynu, nmnat2	up	50dd_25EB
GO:0019363	pyridine nucleotide biosynthetic process	6	16	5.27492	0.00055	nadsyn1, naprt, afmid, haao, kynu, nmnat2	up	50dd_25EB
GO:0061709	reticulophagy	6	13	6.49221	0.000142	snx30, ulk1b, tex264a, retreg3, retreg1, ulk3	up	50dd_25EB
GO:0021696	cerebellar cortex morphogenesis	6	18	4.68882	0.00112775	reln, atg4da, agtpbp1, coq8b, prdm13, disc1	up	50dd_25EB
GO:0021695	cerebellar cortex development	6	20	4.21994	0.00208197	reln, atg4da, agtpbp1, coq8b, prdm13, disc1	up	50dd_25EB
GO:0030307	positive regulation of cell growth	6	18	4.68882	0.00112775	rptor, slit1a, dscamb, dscama, slc44a4, dbn1	up	50dd_25EB
GO:0045010	actin nucleation	6	23	4.28109	0.000807	arpc5b, arpc1a, zgc:101810, spire1b, fmn1, arpc4	up	50dd_25EB
GO:0072583	clathrin-dependent endocytosis	6	20	4.21994	0.00208197	itsn2a, fcho1, inpp5f, ap2a1, picalmb, picalma	up	50dd_25EB
GO:0042770	signal transduction in response to DNA damage	6	44	6.92316	0.000212	usp10, rad9a, ccnd1, dtl, babam1, eif2ak4	up	8C_UF
GO:0031570	DNA integrity checkpoint signaling	6	44	6.92316	0.000212	cdt1, rad9a, ccnd1, dtl, babam1, eif2ak4	up	8C_UF
GO:0043543	protein acylation	6	49	6.21671	0.000387	zdhhc5b, zdhhc5a, naa25, zdhhc14, zdhhc6, zdhhc13	up	8C_UF
GO:1901991	negative regulation of mitotic cell cycle phase transition	6	50	6.09238	0.000432	miip, ccnd1, bub1bb, dtl, babam1, chfr	up	8C_UF
GO:0007093	mitotic cell cycle checkpoint signaling	6	52	5.85806	0.000536	rad9a, ccnd1, bub1bb, dtl, babam1, chfr	up	8C_UF
GO:0021546	rhombomere development	6	21	5.29247	0.000659	fgf3, fgf8a, mib1, mafba, efnb2a, egr2b	up	BL_16C
GO:0042659	regulation of cell fate specification	6	25	4.44567	0.00178587	notch1a, fgf8a, fgfr1a, tbxta, fgf17, bmp2b	up	BL_16C
GO:1903224	regulation of endodermal cell differentiation	6	19	5.84957	0.000361	notch1a, fgf8a, fgfr1a, tbxta, fgf17, bmp2b	up	BL_16C
GO:0042663	regulation of endodermal cell fate specification	6	17	6.53776	0.000181	notch1a, fgf8a, fgfr1a, tbxta, fgf17, bmp2b	up	BL_16C
GO:0090162	establishment of epithelial cell polarity	6	13	8.54937	3.03e-05	cldnh, sipa1l3, frmd4ba, frmd4bb, cdh2, zmp:0000001168	up	BL_16C
GO:0001738	morphogenesis of a polarized epithelium	6	19	5.84957	0.000361	cldnh, hand2, cdh2, intu, scrib, vangl2	up	BL_16C
GO:0048264	determination of ventral identity	6	21	5.29247	0.000659	smad4a, robo3, max, ankrd6b, chrd, bmp2b	up	BL_16C
GO:0033338	medial fin development	6	22	5.0519	0.000865	smyd2a, smo, cdh2, dlx5a, chrd, fndc3a	up	BL_16C
GO:0071910	determination of liver left/right asymmetry	6	22	5.0519	0.000865	dnah7, aplnra, spaw, foxc1b, enc1, dld	up	BL_16C
GO:0048702	embryonic neurocranium morphogenesis	6	26	4.27469	0.00221679	fgf3, pdgfra, fgf8a, smo, alx3, ndnf	up	BL_16C
GO:0098930	axonal transport	7	24	4.28649	0.000825	arl8bb, pafah1b1a, clstn1, ap3d1, kif1b, trak2, spast	down	25EB_BL
GO:0061351	neural precursor cell proliferation	7	30	4.22965	0.0010166	prkci, akna, melk, kctd13, tcf7l1a, tcf3b, cetn4	down	50dd_25EB
GO:0043094	cellular metabolic compound salvage	7	35	3.62541	0.00263934	uck2b, adi1, enoph1, upp1, dnph1, apip, mri1	down	50dd_25EB
GO:0031445	regulation of heterochromatin formation	7	12	10.5741	9.5e-07	setdb2, atf7ip2, setdb1b, setdb1a, baz1a, atf7ip, phf8	down	50dd_25EB
GO:1902275	regulation of chromatin organization	7	14	9.06354	3.73e-06	setdb2, atf7ip2, setdb1b, setdb1a, baz1a, atf7ip, phf8	down	50dd_25EB
GO:0006368	transcription elongation by RNA polymerase II	7	28	4.53177	0.000651	pbrm1l, sart3, paf1, leo1, supt6h, glyr1, eny2	down	50dd_25EB
GO:0031396	regulation of protein ubiquitination	7	29	4.3755	0.000818	ubxn1, phf23b, svbp, mib1, spopla, n4bp1, mib2	down	50dd_25EB
GO:2001251	negative regulation of chromosome organization	7	17	7.46409	1.83e-05	spdl1, zwilch, znf207b, bub1bb, ttk, bub1, terf1	down	50dd_25EB
GO:0046620	regulation of organ growth	7	15	8.4593	6.66e-06	yap1, cdk9, hhex, ruvbl1, ruvbl2, wwc3, larp7	down	50dd_25EB
GO:0098534	centriole assembly	7	16	7.93059	1.13e-05	plk4, cep152, cenpj, cep135, cep63, cetn4, sass6	down	50dd_25EB
GO:0051298	centrosome duplication	7	20	6.34448	6.29e-05	cep152, stil, cenpj, cep135, cep63, cetn4, sass6	down	50dd_25EB
GO:0009950	dorsal/ventral axis specification	7	21	6.04236	8.98e-05	yap1, caprin2, eif4a3, gsc, net1, bmp2b, sox19b	down	50dd_25EB
GO:0032465	regulation of cytokinesis	7	26	4.88037	0.000399	e2f7, cdc14ab, cdc14b, rab11fip4a, aurkb, chmp4c, map9	down	50dd_25EB
GO:0044773	mitotic DNA damage checkpoint signaling	7	27	4.69961	0.000513	e2f7, mus81, rad9a, eme1, ticrr, waca, znf830	down	50dd_25EB
GO:0044774	mitotic DNA integrity checkpoint signaling	7	30	4.22965	0.0010166	e2f7, mus81, rad9a, eme1, ticrr, waca, znf830	down	50dd_25EB
GO:0000387	spliceosomal snRNP assembly	7	27	4.69961	0.000513	sart3, snrpc, snrpe, gemin7, ddx20, tssc4, prpf31	down	50dd_25EB
GO:0040001	establishment of mitotic spindle localization	7	28	4.53177	0.000651	prkci, numa1, spdl1, vangl2, rhoab, nusap1, hoxb1b	down	50dd_25EB
GO:0051293	establishment of spindle localization	7	35	3.62541	0.00263934	prkci, numa1, spdl1, vangl2, rhoab, nusap1, hoxb1b	down	50dd_25EB
GO:0051653	spindle localization	7	35	3.62541	0.00263934	prkci, numa1, spdl1, vangl2, rhoab, nusap1, hoxb1b	down	50dd_25EB
GO:1902373	negative regulation of mRNA catabolic process	7	28	4.53177	0.000651	dazl, larp1, larp1b, dhx34, dnd1, ybx1, moto	down	50dd_25EB
GO:1902369	negative regulation of RNA catabolic process	7	33	3.84514	0.00184603	dazl, larp1, larp1b, dhx34, dnd1, ybx1, moto	down	50dd_25EB
GO:0031647	regulation of protein stability	7	36	3.52471	0.00312283	bag6, utp25, usp7, hsp90ab1, mapk14a, glmp, tp53	down	50dd_25EB
GO:0031023	microtubule organizing center organization	7	48	4.10712	0.00143798	cep152, cenpj, cep135, cep170aa, c2cd3, rttn, sass6	down	8C_UF
GO:0039019	pronephric nephron development	7	48	4.10712	0.00143798	etv4, hal, foxc1a, efhc2, mafba, pax2a, prkcz	down	8C_UF
GO:0061982	meiosis I cell cycle process	7	50	4.50609	0.00035	msh5, hfm1, sycp2, hormad1, dmc1, meiob, eme1	down	8C_UF
GO:0007127	meiosis I	7	48	4.69385	0.000262	msh5, hfm1, sycp2, hormad1, dmc1, meiob, eme1	down	8C_UF
GO:0140013	meiotic nuclear division	7	58	3.88456	0.000975	msh5, hfm1, sycp2, hormad1, dmc1, meiob, eme1	down	8C_UF
GO:0043049	otic placode formation	7	23	8.57138	1.04e-05	fgf8a, pax8, gata3, wnt8b, chrd, fsta, pax2a	down	8C_UF
GO:0030916	otic vesicle formation	7	27	7.30154	3.31e-05	fgf8a, pax8, gata3, wnt8b, chrd, fsta, pax2a	down	8C_UF
GO:0060059	embryonic retina morphogenesis in camera-type eye	7	29	6.79799	5.47e-05	fgf8a, cdh2, foxc1a, foxc1b, atp6v0e1, gdf6a, egr1	down	8C_UF
GO:0003206	cardiac chamber morphogenesis	7	29	6.79799	5.47e-05	nrg2a, fgf8a, gata4, ltbp3, nr2f1a, cadm4, rbfox2	down	8C_UF
GO:0048645	animal organ formation	7	37	5.32815	0.000282	atoh8, pdgfra, gata4, slit2, bbs5, bmp2b, isl2b	down	8C_UF
GO:0060840	artery development	7	38	5.18794	0.000335	notch1a, kdrl, tal1, amotl2a, foxe3, sox7, sema3aa	down	8C_UF
GO:0021575	hindbrain morphogenesis	7	39	5.05491	0.000396	reln, fgf8a, cdh2, ascl1b, ptpro, pax2a, egr2b	down	8C_UF
GO:0007224	smoothened signaling pathway	7	40	4.92854	0.000466	ryr2a, tctn2, shha, gli1, scube1, tnpo1, ttc26	down	8C_UF
GO:0001946	lymphangiogenesis	7	43	4.58469	0.000734	kdrl, hhex, syk, vegfc, mafba, mcamb, arap3	down	8C_UF
GO:0036303	lymph vessel morphogenesis	7	46	4.28569	0.00111145	kdrl, hhex, syk, vegfc, mafba, mcamb, arap3	down	8C_UF
GO:0030917	midbrain-hindbrain boundary development	7	44	4.48049	0.000846	nin, fgf8a, grhl3, cdh2, cdc42se1, shha, pax2a	down	8C_UF
GO:0001764	neuron migration	7	44	4.48049	0.000846	reln, cars2, cdh2, lama1, cep170aa, abi1a, ndnf	down	8C_UF
GO:0044344	cellular response to fibroblast growth factor stimulus	7	44	4.48049	0.000846	fgf8a, gata3, fgf17, fgfr2, fgfr4, ndnf, zdhhc16a	down	8C_UF
GO:0071774	response to fibroblast growth factor	7	44	4.48049	0.000846	fgf8a, gata3, fgf17, fgfr2, fgfr4, ndnf, zdhhc16a	down	8C_UF
GO:0051348	negative regulation of transferase activity	7	47	4.1945	0.00126651	spry1, dusp10, cdkn1cb, cblc, pot1, cblb, ptprc	down	8C_UF
GO:0031214	biomineral tissue development	7	48	4.10712	0.00143798	col27a1a, ltbp1, fap, ppp2r3b, fam20cb, phospho1, otop1	down	8C_UF
GO:0060113	inner ear receptor cell differentiation	7	50	3.94283	0.00183485	cldnh, ift88, sox2, cdh2, dla, slc26a2, pax2a	down	8C_UF
GO:0048663	neuron fate commitment	7	50	3.94283	0.00183485	zc4h2, fgf8a, shha, gli1, gdf6a, zdhhc16a, isl2b	down	8C_UF
GO:0008045	motor neuron axon guidance	7	50	3.94283	0.00183485	cdh2, foxc1a, lama1, nrxn2a, vegfc, sema3ab, sema3aa	down	8C_UF
GO:0051298	centrosome duplication	7	20	10.0293	3.21e-06	stil, cep152, cenpj, c2cd3, rttn, sass6, cetn4	down	BL_16C
GO:0045048	protein insertion into ER membrane	7	22	9.11751	6.64e-06	bag6, ncln, emc4, mmgt1, emc2, tmco1, get1	down	BL_16C
GO:0051205	protein insertion into membrane	7	27	7.42908	2.97e-05	bag6, ncln, emc4, mmgt1, emc2, tmco1, get1	down	BL_16C
GO:0051783	regulation of nuclear division	7	43	4.66477	0.000662	spdl1, hormad1, anapc15, zwilch, kntc1, bub1ba, trip13	down	BL_16C
GO:0000077	DNA damage checkpoint signaling	7	40	5.01463	0.00042	dot1l, tipin, mrnip, chek1, fancd2, atm, eme1	down	BL_16C
GO:0031570	DNA integrity checkpoint signaling	7	44	4.55875	0.000764	dot1l, tipin, mrnip, chek1, fancd2, atm, eme1	down	BL_16C
GO:0042770	signal transduction in response to DNA damage	7	44	4.55875	0.000764	dot1l, tipin, mrnip, chek1, fancd2, atm, eme1	down	BL_16C
GO:0007186	G protein-coupled receptor signaling pathway	7	979	0.204888	2.08e-08	ric8b, dagla, adgra3, gpr1, adgrv1, f2rl1, plce1	down	BL_16C
GO:0071679	commissural neuron axon guidance	7	12	7.326	1.11e-05	rab33a, robo3, cdh2, wnt8b, fzd3a, fezf2, vangl2	up	25EB_BL
GO:1902117	positive regulation of organelle assembly	7	12	7.326	1.11e-05	pan2, snx30, cnot1, ppp1r35, wdr45, tapt1a, zmynd10	up	25EB_BL
GO:0090162	establishment of epithelial cell polarity	7	13	6.76246	2.24e-05	cldnh, sipa1l3, frmd4ba, frmd4bb, cdh2, lama1, zmp:0000001168	up	25EB_BL
GO:0039020	pronephric nephron tubule development	7	18	4.884	0.000291	hal, etv4, ift74, osr1, efhc2, emx1, prkcz	up	25EB_BL
GO:0050777	negative regulation of immune response	7	16	5.4945	0.000121	cactin, trafd1, loxl3b, parp1, mkrn2, mettl3, pias4a	up	25EB_BL
GO:1990928	response to amino acid starvation	7	20	4.3956	0.000616	sesn1, mios, nprl3, wdr59, pex2, wdr24, gcn1	up	25EB_BL
GO:0036342	post-anal tail morphogenesis	7	22	3.996	0.00117588	fgfr1a, cdh2, tbxta, fgfr1b, vangl2, bcl9l, rhoab	up	25EB_BL
GO:0006284	base-excision repair	7	23	3.82226	0.00157514	polb, si:ch211-141o9.10, smug1, nthl1, apex1, tdg, neil1	up	25EB_BL
GO:0021879	forebrain neuron differentiation	7	23	3.82226	0.00157514	wnt8b, neurog1, fezf2, ndnf, zdhhc16a, emx1, auts2a	up	25EB_BL
GO:0032008	positive regulation of TOR signaling	7	23	3.82226	0.00157514	mios, wdr59, lamtor4, lamtor3, wdr24, lamtor2, waca	up	25EB_BL
GO:0072525	pyridine-containing compound biosynthetic process	7	19	5.18238	0.000213	nadsyn1, naprt, afmid, haao, kynu, nmnat2, pnpo	up	50dd_25EB
GO:0034446	substrate adhesion-dependent cell spreading	7	19	5.18238	0.000213	lamb2l, lamb4, lamb2, lamc2, parvg, bves, ntn4	up	50dd_25EB
GO:0043534	blood vessel endothelial cell migration	7	22	4.47569	0.000598	acvrl1, lmo2, flt4, sema3d, vegfc, arfgef2, thsd7aa	up	50dd_25EB
GO:0006623	protein targeting to vacuole	7	23	4.28109	0.000807	vps13d, vps13c, sorl1, vps8, mon1bb, ap3d1, vps13a	up	50dd_25EB
GO:0006099	tricarboxylic acid cycle	7	29	3.8804	0.000714	cs, fh, sdhdb, ogdha, suclg2, ogdhb, sdha	up	50dd_25EB
GO:0019933	cAMP-mediated signaling	7	26	3.78712	0.00179285	pde8b, pde7a, pde1a, pde4d, adgrg6, pde4ba, pde10a	up	50dd_25EB
GO:0001840	neural plate development	7	11	11.7878	3.59e-07	notch1a, map1b, smo, htt, nkd1, vangl2, wnt11	up	BL_16C
GO:0071679	commissural neuron axon guidance	7	12	10.8055	8.21e-07	rab33a, robo3, smo, cdh2, fzd3a, scrib, vangl2	up	BL_16C
GO:0010453	regulation of cell fate commitment	7	29	4.47122	0.000719	notch1a, fgf8a, fgfr1a, tbxta, fgf17, bmp2b, brd4	up	BL_16C
GO:0021984	adenohypophysis development	7	17	7.62738	1.59e-05	fgf3, ascl1a, smo, hey1, eya1, rx3, dzip1	up	BL_16C
GO:0021587	cerebellum morphogenesis	7	25	5.18662	0.000268	fgf8a, smo, atg4da, coq8b, ptpro, lhx1a, rbm7	up	BL_16C
GO:0000460	maturation of 5.8S rRNA	7	31	4.18276	0.00110279	exosc9, eri2, eif6, rpf1, kri1, gnl3, rrp15	up	BL_16C
GO:1902036	regulation of hematopoietic stem cell differentiation	7	32	4.05205	0.00134652	npas4l, cdca7a, nelfe, fgfr4, urb2, fgfr3, dld	up	BL_16C
GO:0031122	cytoplasmic microtubule organization	7	33	3.92926	0.00163038	camsap2a, ccdc88c, clip1a, clip2, slain2, spast, hook3	up	BL_16C
GO:0051651	maintenance of location in cell	8	34	3.45801	0.00166372	vps13d, vps13c, sorl1, insig1, insig2, zgc:172145, vps13a, tbccd1	down	25EB_BL
GO:0071108	protein K48-linked deubiquitination	8	16	7.34826	3.55e-06	usp37, usp8, vcpip1, rfx5, usp20, mindy3, otud7b, otud7a	down	25EB_BL
GO:0034587	piRNA processing	8	16	7.34826	3.55e-06	tdrd5, tdrd7a, tdrd6, tdrd9, tdrd1, tdrkh, exd1, piwil2	down	25EB_BL
GO:0007032	endosome organization	8	20	5.87861	2.72e-05	usp8, vps18, hook1, plekhf2, aktip, fam160a2, plekhj1, spast	down	25EB_BL
GO:0018230	peptidyl-L-cysteine S-palmitoylation	8	27	4.35453	0.000312	zdhhc3a, zdhhc9, zgc:77880, zdhhc15b, zdhhc24, zdhhc22, zdhhc7, zdhhc3b	down	25EB_BL
GO:0018231	peptidyl-S-diacylglycerol-L-cysteine biosynthetic process from peptidyl-cysteine	8	27	4.35453	0.000312	zdhhc3a, zdhhc9, zgc:77880, zdhhc15b, zdhhc24, zdhhc22, zdhhc7, zdhhc3b	down	25EB_BL
GO:0018198	peptidyl-cysteine modification	8	27	4.35453	0.000312	zdhhc3a, zdhhc9, zgc:77880, zdhhc15b, zdhhc24, zdhhc22, zdhhc7, zdhhc3b	down	25EB_BL
GO:0072384	organelle transport along microtubule	8	31	3.79265	0.000867	tmem201, pafah1b1a, ap3d1, ndel1b, bicdl1, trak2, spast, rhot1a	down	25EB_BL
GO:0031122	cytoplasmic microtubule organization	8	33	3.56279	0.0013519	hook1, katna1, clip1a, camsap3, clip3, nanog, spast, hook3	down	25EB_BL
GO:1903320	regulation of protein modification by small protein conjugation or removal	8	32	4.53177	0.000269	ubxn1, otud4, phf23b, svbp, mib1, spopla, n4bp1, mib2	down	50dd_25EB
GO:1901873	regulation of post-translational protein modification	8	32	4.53177	0.000269	ubxn1, otud4, phf23b, svbp, mib1, spopla, n4bp1, mib2	down	50dd_25EB
GO:0030071	regulation of mitotic metaphase/anaphase transition	8	22	6.59166	1.34e-05	spdl1, anapc15, ndc80, zwilch, znf207b, bub1bb, ttk, bub1	down	50dd_25EB
GO:1902099	regulation of metaphase/anaphase transition of cell cycle	8	23	6.30507	1.96e-05	spdl1, anapc15, ndc80, zwilch, znf207b, bub1bb, ttk, bub1	down	50dd_25EB
GO:0033045	regulation of sister chromatid segregation	8	28	5.17916	9.69e-05	spdl1, anapc15, ndc80, zwilch, znf207b, bub1bb, ttk, bub1	down	50dd_25EB
GO:0010965	regulation of mitotic sister chromatid separation	8	20	7.25083	5.83e-06	spdl1, anapc15, ndc80, zwilch, znf207b, bub1bb, ttk, bub1	down	50dd_25EB
GO:1905818	regulation of chromosome separation	8	23	6.30507	1.96e-05	spdl1, anapc15, ndc80, zwilch, znf207b, bub1bb, ttk, bub1	down	50dd_25EB
GO:0033047	regulation of mitotic sister chromatid segregation	8	16	9.06354	7.27e-07	spdl1, anapc15, ndc80, zwilch, znf207b, bub1bb, ttk, bub1	down	50dd_25EB
GO:0090068	positive regulation of cell cycle process	8	42	3.45278	0.00185058	e2f7, cdc14ab, dbf4, cdc14b, ndc80, dbf4b, lrmp, ccne1	down	50dd_25EB
GO:0031124	mRNA 3'-end processing	8	19	7.63245	3.68e-06	cpsf6, lsm11, slbp, nudt21, clp1, tut1, rprd1b, slbp2	down	50dd_25EB
GO:0001522	pseudouridine synthesis	8	17	8.53039	1.31e-06	rpusd1, pus7l, rpusd2, gar1, nop10, pus10, naf1, nhp2	down	50dd_25EB
GO:0016073	snRNA metabolic process	8	44	3.29583	0.00252059	mettl16, snapc2, mepce, tut1, usb1, larp7, nop10, nhp2	down	50dd_25EB
GO:0032434	regulation of proteasomal ubiquitin-dependent protein catabolic process	8	33	4.39444	0.000338	bag6, ubxn1, csnk1da, hsp90ab1, n4bp1, sirt2, dda1, sh3rf2	down	50dd_25EB
GO:2000058	regulation of ubiquitin-dependent protein catabolic process	8	36	4.02824	0.000636	bag6, ubxn1, csnk1da, hsp90ab1, n4bp1, sirt2, dda1, sh3rf2	down	50dd_25EB
GO:0045292	mRNA cis splicing, via spliceosome	8	16	9.06354	7.27e-07	cactin, snrpc, ncbp2, rbm17, prpf39, cwc15, rbm22, sde2	down	50dd_25EB
GO:0045839	negative regulation of mitotic nuclear division	8	18	8.05648	2.24e-06	nme6, spdl1, zwilch, znf207b, fbxo5, bub1bb, ttk, bub1	down	50dd_25EB
GO:0007098	centrosome cycle	8	42	3.45278	0.00185058	cep152, stil, cenpj, cep135, haus6, cep63, cetn4, sass6	down	50dd_25EB
GO:0000470	maturation of LSU-rRNA	8	24	6.04236	2.79e-05	bop1, mak16, nifk, znhit6, rpf1, nol9, pes, rrp15	down	50dd_25EB
GO:0010212	response to ionizing radiation	8	26	5.57756	5.38e-05	ints3, brat1, mta1, rad9a, tp53, rnf168, inip, ticrr	down	50dd_25EB
GO:0032784	regulation of DNA-templated transcription elongation	8	27	5.37098	7.27e-05	wdr82, nelfe, leo1, ccnt1, supt6h, trim33, rnf168, cdk13	down	50dd_25EB
GO:0000245	spliceosomal complex assembly	8	34	4.26519	0.000421	sart3, snrpc, luc7l, prpf39, puf60b, ddx46, scaf11, sf3b1	down	50dd_25EB
GO:0006282	regulation of DNA repair	8	41	3.53699	0.00157305	uimc1, kmt5b, fancb, tp53, znf365, rnf168, pias4a, rnf169	down	50dd_25EB
GO:1903312	negative regulation of mRNA metabolic process	8	30	4.83389	0.000165	dazl, larp1, larp1b, dhx34, dnd1, ybx1, moto, rbmx	down	50dd_25EB
GO:0000723	telomere maintenance	8	36	4.02824	0.000636	pif1, tinf2, dclre1c, nop10, znf365, zgc:113263, terf1, nhp2	down	50dd_25EB
GO:0032200	telomere organization	8	37	3.91937	0.000773	pif1, tinf2, dclre1c, nop10, znf365, zgc:113263, terf1, nhp2	down	50dd_25EB
GO:0003351	epithelial cilium movement involved in extracellular fluid movement	8	36	4.02824	0.000636	traf3ip1, gle1, ippk, ruvbl1, dnah9l, ruvbl2, tmem218, myo1d	down	50dd_25EB
GO:0006858	extracellular transport	8	36	4.02824	0.000636	traf3ip1, gle1, ippk, ruvbl1, dnah9l, ruvbl2, tmem218, myo1d	down	50dd_25EB
GO:0018345	protein palmitoylation	8	37	3.91937	0.000773	zdhhc5b, zdhhc8b, zdhhc12b, zdhhc16b, zdhhc14, zdhhc6, zdhhc11, zdhhc3b	down	50dd_25EB
GO:2000736	regulation of stem cell differentiation	8	39	3.71837	0.00111693	nudt21, f11r, nelfe, mettl3, ddx46, rnf2, pum2, ythdf2	down	50dd_25EB
GO:0000281	mitotic cytokinesis	8	40	3.62541	0.00132952	incenp, rock1, aurkb, fbxo5, kif23, nusap1, map9, si:dkey-30c15.10	down	50dd_25EB
GO:0031110	regulation of microtubule polymerization or depolymerization	8	40	3.62541	0.00132952	traf3ip1, camsap2a, camsap3, mapre2, map1sa, zgc:66447, slain2, mapre1b	down	50dd_25EB
GO:1901532	regulation of hematopoietic progenitor cell differentiation	8	41	3.53699	0.00157305	nudt21, f11r, nelfe, mettl3, ddx46, stag2b, stag1a, ythdf2	down	50dd_25EB
GO:0007600	sensory perception	8	380	0.381623	0.00144625	cldnh, vsx1, opn3, arl6, ush1c, ush1ga, atp2b1a, otogl	down	50dd_25EB
GO:0001933	negative regulation of protein phosphorylation	8	61	3.69352	0.00136432	si:ch211-212k18.15, spry1, dusp10, cdkn1cb, cblc, cblb, ptprc, cadm4	down	8C_UF
GO:0042326	negative regulation of phosphorylation	8	63	3.57627	0.00168624	si:ch211-212k18.15, spry1, dusp10, cdkn1cb, cblc, cblb, ptprc, cadm4	down	8C_UF
GO:0071600	otic vesicle morphogenesis	8	34	6.62661	1.96e-05	fgf8a, pax8, gata3, wnt8b, chrd, fsta, rbck1, pax2a	down	8C_UF
GO:0001763	morphogenesis of a branching structure	8	28	8.0466	4.05e-06	sars1, slit2, plekhh1, vegfc, sema3ab, bmp2b, sema3aa, nrarpa	down	8C_UF
GO:0048262	determination of dorsal/ventral asymmetry	8	37	6.08932	3.79e-05	fgf8a, robo3, ankrd6b, chrd, fsta, tll1, bmp2b, gdf6a	down	8C_UF
GO:0003205	cardiac chamber development	8	51	4.41774	0.000403	nrg2a, fgf8a, gata4, ltbp3, sema3fb, nr2f1a, cadm4, rbfox2	down	8C_UF
GO:0050919	negative chemotaxis	8	41	5.49524	8.27e-05	slit1a, sema4f, sema4e, sema3c, slit2, sema3fb, sema3ab, sema3aa	down	8C_UF
GO:0048332	mesoderm morphogenesis	8	48	4.69385	0.000262	foxa2, msgn1, tal1, cdh2, tbx6, tll1, epha3, bmp2b	down	8C_UF
GO:0097553	calcium ion transmembrane import into cytosol	8	50	4.50609	0.00035	trpv1, ryr2a, slc8a2a, itpr3, trpv4, itpr1b, plch1, plce1	down	8C_UF
GO:0021903	rostrocaudal neural tube patterning	8	50	4.50609	0.00035	nin, fgf8a, grhl3, cdh2, tcf7l1b, cdc42se1, shha, pax2a	down	8C_UF
GO:0090130	tissue migration	8	53	4.25103	0.000527	ltbp3, loxl2b, vegfc, apln, epha3, tagln, arfgef2, efnb2a	down	8C_UF
GO:0002181	cytoplasmic translation	8	54	4.17231	0.000599	sars1, rplp0, eif3g, rpl36, eif3s6ip, atp6v0e1, rpl29, rpl8	down	8C_UF
GO:0051983	regulation of chromosome segregation	8	35	6.54972	2.17e-05	spdl1, hormad1, anapc15, zwilch, kntc1, bub1ba, lrmp, gcna	down	BL_16C
GO:0042073	intraciliary transport	8	30	7.64134	6.3e-06	ift20, pcm1, dync2li1, ift122, dync2i1, ift81, ift140, flr	down	BL_16C
GO:0001510	RNA methylation	8	56	4.09357	0.000687	mettl15, mettl5, wdr4, trmt5, trmt1l, thumpd2, mettl14, zcchc4	down	BL_16C
GO:0030203	glycosaminoglycan metabolic process	8	58	3.95242	0.000872	b3galt6, chpfa, cemip2, hyal2a, uxs1, hexb, hyal1, pxylp1	down	BL_16C
GO:0072114	pronephros morphogenesis	8	27	3.72114	0.000894	invs, nek8, efhc2, bbs5, pkd2, cfap298, pax2a, ttc26	up	25EB_BL
GO:0071910	determination of liver left/right asymmetry	8	22	4.56686	0.000185	apela, foxc1a, foxc1b, fgfr2, enc1, ccdc151, apln, dld	up	25EB_BL
GO:0016226	iron-sulfur cluster assembly	8	24	4.18628	0.000367	zgc:110319, isca1, glrx5, isca2, nubp1, nubp2, ciao1, narfl	up	25EB_BL
GO:0031163	metallo-sulfur cluster assembly	8	24	4.18628	0.000367	zgc:110319, isca1, glrx5, isca2, nubp1, nubp2, ciao1, narfl	up	25EB_BL
GO:0048702	embryonic neurocranium morphogenesis	8	26	3.86426	0.000676	pdgfra, med12, pdgfrb, prdm5, gata3, sec23b, shha, ndnf	up	25EB_BL
GO:0050678	regulation of epithelial cell proliferation	8	30	3.34903	0.00190189	apela, jcada, pdgfrb, vegfab, tnmd, slc39a9, igf2bp1, mydgf	up	25EB_BL
GO:0051209	release of sequestered calcium ion into cytosol	8	27	4.16784	0.000419	ryr1b, ryr2b, ryr1a, ryr2a, itpr3, wnt5a, ryr3, plce1	up	50dd_25EB
GO:0051283	negative regulation of sequestering of calcium ion	8	28	4.01899	0.000551	ryr1b, ryr2b, ryr1a, ryr2a, itpr3, wnt5a, ryr3, plce1	up	50dd_25EB
GO:0006536	glutamate metabolic process	8	21	5.35865	5.65e-05	gls2b, uroc1, prodhb, amdhd1, pnpo, aldh4a1, nags, ftcd	up	50dd_25EB
GO:0021587	cerebellum morphogenesis	8	25	4.50126	0.000232	reln, wnt1, atg4da, agtpbp1, coq8b, prdm13, disc1, roraa	up	50dd_25EB
GO:0042398	cellular modified amino acid biosynthetic process	8	27	4.16784	0.000419	gamt, ptdss2, gatm, aldh9a1b, zgc:153031, chdh, mthfs, gclm	up	50dd_25EB
GO:0018230	peptidyl-L-cysteine S-palmitoylation	8	27	4.16784	0.000419	zdhhc3a, zdhhc9, zgc:77880, zdhhc15b, zdhhc24, zdhhc22, zdhhc7, zdhhc21	up	50dd_25EB
GO:0018231	peptidyl-S-diacylglycerol-L-cysteine biosynthetic process from peptidyl-cysteine	8	27	4.16784	0.000419	zdhhc3a, zdhhc9, zgc:77880, zdhhc15b, zdhhc24, zdhhc22, zdhhc7, zdhhc21	up	50dd_25EB
GO:0018198	peptidyl-cysteine modification	8	27	4.16784	0.000419	zdhhc3a, zdhhc9, zgc:77880, zdhhc15b, zdhhc24, zdhhc22, zdhhc7, zdhhc21	up	50dd_25EB
GO:0001966	thigmotaxis	8	30	3.75105	0.000913	slc18a2, cacna1ab, clpb, golga2, reep1, col6a1, fars2, depdc5	up	50dd_25EB
GO:0008038	neuron recognition	8	32	3.51661	0.00144501	robo4, robo2, dscamb, crtac1a, dscama, sema3d, epha3, plxna4	up	50dd_25EB
GO:0032543	mitochondrial translation	8	33	3.41005	0.00179001	tsfm, mrps35, mtg1, lars2, gfm2, hars, qrsl1, ptcd3	up	50dd_25EB
GO:0006397	mRNA processing	8	305	0.368956	0.00102136	srrm4, cnot6l, celf1, rbfox1l, celf5a, elavl4, fam172a, rbfox3a	up	50dd_25EB
GO:0006400	tRNA modification	8	71	5.72054	7.69e-05	trmu, nsun3, trmt1, wdr6, sepsecs, trmt10a, trmt12, dus2	up	8C_UF
GO:0000075	cell cycle checkpoint signaling	8	70	5.80227	6.94e-05	cdt1, rad9a, ccnd1, bub1bb, dtl, babam1, eif2ak4, chfr	up	8C_UF
GO:0045930	negative regulation of mitotic cell cycle	8	86	4.72277	0.000297	miip, scrib, rad9a, ccnd1, bub1bb, dtl, babam1, chfr	up	8C_UF
GO:0010506	regulation of autophagy	8	90	4.51287	0.000405	ambra1b, rptor, usp13, phf23b, ulk1b, usp10, ulk2, tmem39a	up	8C_UF
GO:0021983	pituitary gland development	8	19	7.79943	3.13e-06	fgf3, ascl1a, smo, hey1, greb1, eya1, rx3, dzip1	up	BL_16C
GO:0099518	vesicle cytoskeletal trafficking	8	28	5.95403	1.03e-05	ccdc186, myo5b, pafah1b1a, fyco1a, myo5c, ap3d1, bicdl1, kif23	up	BL_16C
GO:0048262	determination of dorsal/ventral asymmetry	8	37	4.00511	0.000671	smad4a, fgf8a, robo3, max, ankrd6b, chrd, bmp2b, map2k4a	up	BL_16C
GO:0008088	axo-dendritic transport	8	30	4.93964	0.000142	spg11, stau2, pafah1b1a, mapk8ip3, kif17, ap3d1, kif1b, spast	up	BL_16C
GO:0071697	ectodermal placode morphogenesis	8	35	4.23398	0.00045	fgf3, fgf8a, fgfr1a, pax8, dlx5a, chrd, rx3, wnt11	up	BL_16C
GO:2000736	regulation of stem cell differentiation	8	39	3.79972	0.000971	npas4l, cdca7a, nelfe, fgfr4, urb2, fgfr3, dld, pum2	up	BL_16C
GO:1901532	regulation of hematopoietic progenitor cell differentiation	8	41	3.61437	0.00137027	npas4l, pdgfra, cdca7a, nelfe, fgfr4, urb2, fgfr3, dld	up	BL_16C
GO:0031110	regulation of microtubule polymerization or depolymerization	8	40	3.70473	0.00115693	map1b, gas2l1, camsap2a, clip1a, clasp1a, mapre2, slain2, spast	up	BL_16C
GO:0008543	fibroblast growth factor receptor signaling pathway	8	42	3.52831	0.00161372	fgf3, fgf8a, fgfr1a, fgf17, fgfr4, fgfr3, frs3, fgf18a	up	BL_16C
GO:0008088	axo-dendritic transport	9	30	4.40896	0.000118	arl8bb, spg11, stau2, pafah1b1a, clstn1, ap3d1, kif1b, trak2, spast	down	25EB_BL
GO:0071897	DNA biosynthetic process	9	33	4.00814	0.000265	pold3, rad50, tert, primpol, rev3l, tpp1, rpa1, tk1, dtl	down	25EB_BL
GO:0140056	organelle localization by membrane tethering	9	40	3.67413	0.000266	pdzd8, vps18, stx12l, stx16, cep290, stx1a, pam, stx3a, esyt2b	down	25EB_BL
GO:0022406	membrane docking	9	40	3.67413	0.000266	pdzd8, vps18, stx12l, stx16, cep290, stx1a, pam, stx3a, esyt2b	down	25EB_BL
GO:0045787	positive regulation of cell cycle	9	46	3.5466	0.000797	e2f7, cdc14ab, dbf4, cdc14b, ndc80, dbf4b, lrmp, ccne1, tp53	down	50dd_25EB
GO:0051054	positive regulation of DNA metabolic process	9	37	4.40929	0.000141	e2f7, dbf4, uimc1, kmt5b, baz1a, fancb, dbf4b, rnf168, pias4a	down	50dd_25EB
GO:0051302	regulation of cell division	9	52	3.13738	0.00197936	e2f7, cdc14ab, cdc14b, rab11fip4a, aurkb, chmp4c, tp53, map9, kdf1a	down	50dd_25EB
GO:0006354	DNA-templated transcription elongation	9	34	4.79834	6.9e-05	pbrm1l, sart3, polr1f, paf1, leo1, supt6h, glyr1, eny2, tefm	down	50dd_25EB
GO:0061136	regulation of proteasomal protein catabolic process	9	45	3.62541	0.000674	bag6, ubxn1, csnk1da, hsp90ab1, n4bp1, sirt2, rnft1, dda1, sh3rf2	down	50dd_25EB
GO:1903050	regulation of proteolysis involved in protein catabolic process	9	48	3.39883	0.0010994	bag6, ubxn1, csnk1da, hsp90ab1, n4bp1, sirt2, rnft1, dda1, sh3rf2	down	50dd_25EB
GO:0034587	piRNA processing	9	16	10.1965	3.71e-08	tdrd5, henmt1, tdrd7a, tdrd6, tdrd9, pld6, tdrd1, piwil1, piwil2	down	50dd_25EB
GO:0007131	reciprocal meiotic recombination	9	33	5.49305	7.28e-06	msh5, slx4, hfm1, mus81, tex11, rmi1, dmc1, meiob, eme1	down	50dd_25EB
GO:0140527	reciprocal homologous recombination	9	33	5.49305	7.28e-06	msh5, slx4, hfm1, mus81, tex11, rmi1, dmc1, meiob, eme1	down	50dd_25EB
GO:0035825	homologous recombination	9	34	5.33149	9.81e-06	msh5, slx4, hfm1, mus81, tex11, rmi1, dmc1, meiob, eme1	down	50dd_25EB
GO:0009948	anterior/posterior axis specification	9	44	3.70781	0.000567	cactin, tdrd5, tdrd7a, tdrd6, gsc, foxh1, pld6, rnf2, tdrd1	down	50dd_25EB
GO:0000578	embryonic axis specification	9	31	5.2627	3.08e-05	cactin, tdrd5, hwa, tdrd7a, tdrd6, ctnnb1, foxh1, pld6, tdrd1	down	50dd_25EB
GO:0006446	regulation of translational initiation	9	35	4.66125	8.83e-05	ctif, bzw1a, mif4gdb, dazl, ago2, dhx29, mettl3, ybx1, eif2ak3	down	50dd_25EB
GO:0051784	negative regulation of nuclear division	9	23	7.0932	1.86e-06	nme6, spdl1, hormad1, zwilch, znf207b, fbxo5, bub1bb, ttk, bub1	down	50dd_25EB
GO:0031023	microtubule organizing center organization	9	48	3.39883	0.0010994	plk4, cep152, stil, cenpj, cep135, haus6, cep63, cetn4, sass6	down	50dd_25EB
GO:0035845	photoreceptor cell outer segment organization	9	30	5.43812	2.3e-05	prkci, ahi1, rp2, chd7, prom1b, cc2d2a, arl13b, vangl2, kif7	down	50dd_25EB
GO:0006406	mRNA export from nucleus	9	36	4.53177	0.000112	gle1, poldip3, thoc1, thoc7, eny2, nup88, mcm3ap, thoc5, chtopa	down	50dd_25EB
GO:0043543	protein acylation	9	49	3.32946	0.00128179	zdhhc5b, zdhhc8b, zdhhc12b, zdhhc16b, zdhhc14, zdhhc6, nat15, zdhhc11, zdhhc3b	down	50dd_25EB
GO:1902105	regulation of leukocyte differentiation	9	47	3.47114	0.000939	med14, cdk9, med12, asxl1, nelfe, mettl3, ddx46, ppp2r3c, kat2a	down	50dd_25EB
GO:0017148	negative regulation of translation	9	47	3.47114	0.000939	caprin2, ddx61, ago2, cnot1, ybx1, nanos3, zar1, cpeb2, cnot9	down	50dd_25EB
GO:0030098	lymphocyte differentiation	9	48	3.39883	0.0010994	lsm8, upf1, sart3, flt3, slc39a7, chd7, jak1, rabl3, cftr	down	50dd_25EB
GO:0048821	erythrocyte development	9	50	3.26287	0.0014878	fer, maea, slc39a1, melk, hmgcs1, sec23b, adnpa, nemp1, tp53	down	50dd_25EB
GO:0007267	cell-cell signaling	9	394	0.41407	0.00251161	kcmf1, pdzd11, fgfbp2b, cx43, dlg3, dtna, stx1a, bmp2b, slc30a8	down	50dd_25EB
GO:0060900	embryonic camera-type eye formation	9	39	6.49917	7.01e-06	fat1a, fgf8a, smoc1, foxc1a, afap1l2, wnt8b, rx3, wnt11, pax2a	down	8C_UF
GO:0060788	ectodermal placode formation	9	30	8.44893	6.31e-07	fgf8a, pax8, gata3, wnt8b, chrd, fsta, rx3, wnt11, pax2a	down	8C_UF
GO:0071697	ectodermal placode morphogenesis	9	35	7.24194	2.65e-06	fgf8a, pax8, gata3, wnt8b, chrd, fsta, rx3, wnt11, pax2a	down	8C_UF
GO:0021522	spinal cord motor neuron differentiation	9	36	7.04077	3.43e-06	zc4h2, notch1a, scgn, sox2, tbx6, shha, dld, insm1a, igf1ra	down	8C_UF
GO:0051321	meiotic cell cycle	9	92	3.06121	0.00157742	msh5, blm, hfm1, sycp2, hormad1, dmc1, meiob, eme1, piwil1	down	8C_UF
GO:0071599	otic vesicle development	9	57	4.4468	0.000168	fgf8a, sox2, pax8, gata3, wnt8b, chrd, fsta, rbck1, pax2a	down	8C_UF
GO:0033334	fin morphogenesis	9	67	3.7831	0.000582	sp8b, smoc1, cdh2, hoxc8a, chrd, shha, tll1, sp9, hmcn2	down	8C_UF
GO:0030901	midbrain development	9	38	6.67021	5.57e-06	fgf8a, cdh2, tcf7l1b, dla, zic5, fgfr2, fsta, dlb, pax2a	down	8C_UF
GO:0001945	lymph vessel development	9	67	3.7831	0.000582	kdrl, hhex, aplnra, syk, vegfc, apln, mafba, mcamb, arap3	down	8C_UF
GO:0007492	endoderm development	9	56	4.52621	0.000146	foxa2, fgf8a, aplnra, vegfc, ildr2, apln, dyrk1b, col12a1a, s1pr2	down	8C_UF
GO:0001704	formation of primary germ layer	9	63	4.0233	0.000366	msgn1, aplnra, tal1, tbx6, tll1, epha3, dyrk1b, bmp2b, col12a1a	down	8C_UF
GO:0042490	mechanoreceptor differentiation	9	74	3.42524	0.00120725	cldnh, ift88, sox2, cdh2, dla, slc26a2, s1pr2, pax2a, insm1a	down	8C_UF
GO:0007219	Notch signaling pathway	9	78	3.24959	0.00175689	ift88, notch1a, dla, chac1, tet2, dlb, dld, her12, nrarpa	down	8C_UF
GO:0031023	microtubule organizing center organization	9	48	5.37282	3.64e-05	stil, cep152, pcm1, cenpj, c2cd3, rttn, sass6, cetn4, ndel1b	down	BL_16C
GO:0007098	centrosome cycle	9	42	6.14036	1.17e-05	stil, cep152, pcm1, cenpj, c2cd3, rttn, sass6, cetn4, ndel1b	down	BL_16C
GO:0007029	endoplasmic reticulum organization	9	56	4.60527	0.000128	bag6, lnpa, reep5, ncln, emc4, mmgt1, emc2, tmco1, get1	down	BL_16C
GO:1901991	negative regulation of mitotic cell cycle phase transition	9	50	5.1579	5.11e-05	spdl1, mrnip, chek1, zwilch, kntc1, dlg1l, bub1ba, chmp4c, kank2	down	BL_16C
GO:0006406	mRNA export from nucleus	9	36	7.16376	2.97e-06	gle1, nup133, nup85, alkbh5, nup93, thoc7, pcid2, thoc6, mcm3ap	down	BL_16C
GO:0000041	transition metal ion transport	9	70	3.68422	0.000713	slc39a13, slc30a5, slc30a4, slc25a37, slc48a1a, slc30a8, slc30a7, atp2c1, steap3	down	BL_16C
GO:0007127	meiosis I	9	48	5.37282	3.64e-05	bag6, rad54b, rad54l, rmi1, fancd2, hormad1, eme1, trip13, moto	down	BL_16C
GO:0061982	meiosis I cell cycle process	9	50	5.1579	5.11e-05	bag6, rad54b, rad54l, rmi1, fancd2, hormad1, eme1, trip13, moto	down	BL_16C
GO:0048477	oogenesis	9	63	4.09357	0.000322	dazl, tdrd5, zglp1, hormad1, nanos3, rbm46, slbp2, trip13, tdrkh	down	BL_16C
GO:0031047	regulatory ncRNA-mediated gene silencing	9	64	4.02961	0.000363	tdrd5, tnrc6b, ncbp2, clp1, snip1, snd1, nrde2, tdrkh, cnot9	down	BL_16C
GO:0060993	kidney morphogenesis	9	34	3.3244	0.00106278	invs, tbxta, nek8, efhc2, bbs5, pkd2, cfap298, pax2a, ttc26	up	25EB_BL
GO:0048645	animal organ formation	9	37	3.05486	0.00202903	atoh8, pdgfra, invs, nek8, slit2, bbs5, bmp2b, robo1, isl2b	up	25EB_BL
GO:0001763	morphogenesis of a branching structure	9	28	4.03677	0.000216	sars1, slit2, spns2, plekhh1, sema3ab, plxna3, bmp2b, sema3aa, nrarpa	up	25EB_BL
GO:0000154	rRNA modification	9	27	4.18628	0.000158	mettl16, rpusd1, nsun5, mettl5, gar1, nop10, emg1, zcchc4, nhp2	up	25EB_BL
GO:0016925	protein sumoylation	9	18	6.27943	3.17e-06	sumo2a, sumo3b, sumo3a, sumo1, uba2, pias1b, ube2ib, pias4a, sae1	up	25EB_BL
GO:0000470	maturation of LSU-rRNA	9	24	4.70957	5.49e-05	bop1, mak16, nifk, znhit6, eif6, rpf1, nol9, pes, rrp15	up	25EB_BL
GO:0000184	nuclear-transcribed mRNA catabolic process, nonsense-mediated decay	9	27	4.18628	0.000158	upf1, magoh, upf2, rbm8a, eif4a3, dhx34, pym1, smg6, upf3b	up	25EB_BL
GO:0010508	positive regulation of autophagy	9	28	4.03677	0.000216	sesn1, rnf152, snx30, nprl3, becn1, sh3bp4a, wdr45, wdr24, scoca	up	25EB_BL
GO:0031331	positive regulation of cellular catabolic process	9	33	3.42514	0.00084	sesn1, rnf152, snx30, nprl3, becn1, sh3bp4a, wdr45, wdr24, scoca	up	25EB_BL
GO:0021872	forebrain generation of neurons	9	26	4.34729	0.000113	wnt8b, neurog1, mettl3, fezf2, ndnf, zdhhc16a, emx1, mettl14, auts2a	up	25EB_BL
GO:0042073	intraciliary transport	9	30	3.76766	0.000388	ift88, wdr19, ift74, dync2i1, ift81, dynll1, lca5, ift46, ttc26	up	25EB_BL
GO:0051091	positive regulation of DNA-binding transcription factor activity	9	33	3.42514	0.00084	sox3, irak1, tnfrsf11a, sox2, traf6, traf2b, ppargc1a, irak3, pprc1	up	25EB_BL
GO:0006354	DNA-templated transcription elongation	9	34	3.3244	0.00106278	pbrm1l, sart3, supt4h1, polr1d, polr1f, leo1, pcid2, glyr1, tefm	up	25EB_BL
GO:0006446	regulation of translational initiation	9	35	3.22942	0.00133074	eif2ak1, ctif, bzw1a, polr2gl, dhx29, mettl3, ybx1, eif3k, eif4ebp3l	up	25EB_BL
GO:0001838	embryonic epithelial tube formation	9	36	3.13971	0.00165052	ccdc85b, hal, cdh2, dlx5a, efhc2, vangl2, phactr4b, hoxb1b, pcdh19	up	25EB_BL
GO:0006406	mRNA export from nucleus	9	36	3.13971	0.00165052	poldip3, nup133, nup93, thoc1, thoc7, pcid2, thoc6, thoc5, mcm3ap	up	25EB_BL
GO:0045727	positive regulation of translation	9	38	2.97446	0.00247361	larp4ab, mettl5, polr2gl, pym1, pcif1, dhx29, mettl3, jmjd4, upf3b	up	25EB_BL
GO:0071711	basement membrane organization	9	16	7.91238	3.29e-07	col14a1a, lamb2l, col4a6, col4a5, lamb4, lamb2, lamc2, hmcn1, ntn4	up	50dd_25EB
GO:0019674	NAD metabolic process	9	30	4.21994	0.000165	nadsyn1, pfkla, naprt, afmid, haao, kynu, nmnat2, sarm1, pfkpa	up	50dd_25EB
GO:0050772	positive regulation of axonogenesis	9	30	4.21994	0.000165	robo2, plxnb2b, slit1a, dscamb, dscama, plxnb3, plxna2, plxna4, dbn1	up	50dd_25EB
GO:1901888	regulation of cell junction assembly	9	35	3.61709	0.00059	lrrc4bb, srpx2, lrrc4ba, macf1a, robo2, slit1a, epb41l3a, efna5b, epha3	up	50dd_25EB
GO:0043038	amino acid activation	9	40	3.16495	0.00165695	lars2, aasdh, cars2, hars, qrsl1, dars2, aarsd1, fars2, yars1	up	50dd_25EB
GO:0009191	ribonucleoside diphosphate catabolic process	9	41	3.08776	0.00199097	pfkla, eno3, aldocb, gapdh, aldob, insra, entpd4, pfkpa, dhtkd1	up	50dd_25EB
GO:0043414	macromolecule methylation	9	88	5.19237	5.99e-05	nsun3, nsun4, trmt1, setd3, wdr6, carm1, trmt10a, trmt12, ehmt1b	up	8C_UF
GO:1901990	regulation of mitotic cell cycle phase transition	9	92	4.96661	8.5e-05	miip, ambra1b, cdc14b, ccnd1, bub1bb, dtl, babam1, chfr, anapc5	up	8C_UF
GO:1901988	negative regulation of cell cycle phase transition	9	84	5.43962	4.14e-05	miip, cdt1, rad9a, ccnd1, bub1bb, dtl, babam1, eif2ak4, chfr	up	8C_UF
GO:0010948	negative regulation of cell cycle process	9	98	4.66254	0.000139	miip, cdt1, rad9a, ccnd1, bub1bb, dtl, babam1, eif2ak4, chfr	up	8C_UF
GO:0031329	regulation of cellular catabolic process	9	106	4.31065	0.000252	ambra1b, rptor, usp13, cpt1ab, phf23b, ulk1b, usp10, ulk2, tmem39a	up	8C_UF
GO:0032271	regulation of protein polymerization	9	115	3.97329	0.000462	ambra1b, ssh1a, ssh1b, mtpn, abitram, evla, zgc:66447, nck1b, add1	up	8C_UF
GO:1901991	negative regulation of mitotic cell cycle phase transition	9	50	3.33426	0.00127977	e2f7, aven, bub1bb, ccnd1, ttk, babam2, ticrr, waca, znf830	up	BL_16C
GO:0042770	signal transduction in response to DNA damage	9	44	3.78893	0.000484	e2f7, usp10, ccnd1, babam2, mad2l2, ticrr, atr, waca, znf830	up	BL_16C
GO:0072384	organelle transport along microtubule	9	31	5.37783	2.59e-05	rhot2, tmem201, pafah1b1a, fyco1a, ap3d1, bicdl1, kif23, borcs5, spast	up	BL_16C
GO:0030901	midbrain development	9	38	4.38718	0.000149	fgf3, fgf8a, tcf3a, cdh2, tcf7l1b, dla, dlb, dmbx1a, taf1	up	BL_16C
GO:0060900	embryonic camera-type eye formation	9	39	4.27469	0.000185	fat1a, vax2, fgf8a, tcf3a, mib1, mab21l2, plxna2, rx3, wnt11	up	BL_16C
GO:0060119	inner ear receptor cell development	9	43	3.87704	0.000404	cldnh, fgf3, sox2, cdh2, cobl, cdh23, ush1ga, tmc2a, slc26a2	up	BL_16C
GO:0006606	protein import into nucleus	9	50	3.33426	0.00127977	kpna1, ipo11, kpna6, cse1l, ipo4, rangrf, tnpo1, dzip1, pom121	up	BL_16C
GO:0051170	import into nucleus	9	51	3.26888	0.00148069	kpna1, ipo11, kpna6, cse1l, ipo4, rangrf, tnpo1, dzip1, pom121	up	BL_16C
GO:0003205	cardiac chamber development	9	51	3.26888	0.00148069	fgf8a, pak1, smo, gata4, arnt2, myo5b, sema3fb, nr2f1a, rbfox2	up	BL_16C
GO:0090090	negative regulation of canonical Wnt signaling pathway	9	54	3.08727	0.00223942	dkk2, tcf3a, lmbr1l, ankrd6b, nkd2b, chd8, nkd1, vangl2, wnt11	up	BL_16C
GO:0048599	oocyte development	10	35	4.19901	7.88e-05	tdrd5, tdrd7a, tdrd6, zfyve26, paqr7b, zglp1, nemp1, nanos3, tdrd1, tdrkh	down	25EB_BL
GO:0009994	oocyte differentiation	10	36	4.08237	0.000103	tdrd5, tdrd7a, tdrd6, zfyve26, paqr7b, zglp1, nemp1, nanos3, tdrd1, tdrkh	down	25EB_BL
GO:0070536	protein K63-linked deubiquitination	10	20	7.34826	2.04e-07	usp8, usp13, cyldl, zranb1b, usp20, cylda, brcc3, otud7b, otud7a, cyldb	down	25EB_BL
GO:0032508	DNA duplex unwinding	10	21	6.99835	3.65e-07	pif1, mcm9, blm, rtel1, rad50, ddx11, recql5, recql, mcm3, recql4	down	25EB_BL
GO:0032392	DNA geometric change	10	21	6.99835	3.65e-07	pif1, mcm9, blm, rtel1, rad50, ddx11, recql5, recql, mcm3, recql4	down	25EB_BL
GO:0090263	positive regulation of canonical Wnt signaling pathway	10	43	3.4178	0.0005	fto, caprin2, tmem198b, fam53b, daam2, gpc3, csnk1g1, adnpb, lgr4, ppm1aa	down	25EB_BL
GO:0021549	cerebellum development	10	46	3.1949	0.000882	otud4, atg4da, clpb, bmi1a, coq8b, rnf216, cep290, cep55l, disc1, roraa	down	25EB_BL
GO:0006275	regulation of DNA replication	10	22	8.23958	8.89e-08	e2f7, cdt1, pds5a, dbf4, obi1, baz1a, dbf4b, esco2, ticrr, terf1	down	50dd_25EB
GO:0006997	nucleus organization	10	38	4.77028	2.89e-05	uspl1, nup205, ndc1, banf1, chmp2a, lrmp, ahctf1, rrp8, piwil1, nup35	down	50dd_25EB
GO:0007062	sister chromatid cohesion	10	30	6.04236	2.75e-06	pds5a, naa50, esco1, pds5b, hormad1, stag2b, stag1a, bub1, esco2, smc1a	down	50dd_25EB
GO:0042273	ribosomal large subunit biogenesis	10	55	3.29583	0.000761	bop1, mak16, nifk, nop16, znf622, znhit6, rpf1, nol9, pes, rrp15	down	50dd_25EB
GO:0000460	maturation of 5.8S rRNA	10	31	5.84744	3.86e-06	bop1, mak16, c1d, eri2, rpf1, kri1, nol9, gnl3, pes, rrp15	down	50dd_25EB
GO:0000077	DNA damage checkpoint signaling	10	40	4.53177	4.68e-05	e2f7, mus81, rad9a, cep63, eme1, tp53, tp53bp1, ticrr, waca, znf830	down	50dd_25EB
GO:0051225	spindle assembly	10	45	4.02824	0.000137	incenp, stil, mapre2, haus6, znf207b, cep63, mzt1, kif23, mapre1b, map9	down	50dd_25EB
GO:0006352	DNA-templated transcription initiation	10	54	3.35687	0.000655	rrn3, tbp, polr1f, tbpl1, gtf3c5, taf8, taf11, gtf2a2, taf1, gtf3c4	down	50dd_25EB
GO:1902115	regulation of organelle assembly	10	66	2.74653	0.00317409	usp8, pan2, stil, phf23b, cnot1, wdr45, inpp5e, rnf2, cep76, trim37	down	50dd_25EB
GO:0071696	ectodermal placode development	10	43	6.54956	2.01e-06	fgf8a, sox2, pax8, gata3, wnt8b, chrd, fsta, rx3, wnt11, pax2a	down	8C_UF
GO:0030010	establishment of cell polarity	10	53	5.31379	1.48e-05	cldnh, ift88, hal, frmd4bb, cdh2, amotl2a, lama1, cep170aa, zmp:0000001168, wnt11	down	8C_UF
GO:0035107	appendage morphogenesis	10	70	4.0233	0.000175	sp8b, etv4, smoc1, cdh2, hoxc8a, chrd, shha, tll1, sp9, hmcn2	down	8C_UF
GO:0030510	regulation of BMP signaling pathway	10	92	3.06121	0.00157742	smoc2, smoc1, ldb2a, chrd, tsc22d3, fsta, shha, tll1, bmp2b, gdf6a	down	8C_UF
GO:0035051	cardiocyte differentiation	10	72	3.91154	0.000221	itga4, fgf8a, cdh2, rbfox1l, neb, shha, nr2f1a, bmp2b, fhod3a, rbfox2	down	8C_UF
GO:0009880	embryonic pattern specification	10	72	3.91154	0.000221	meis2a, lbx2, fgf8a, smad1, amotl2a, tcf7l1b, wnt8b, dla, mafba, pax2a	down	8C_UF
GO:0035162	embryonic hemopoiesis	10	93	3.02829	0.0017124	hhex, tal1, chrd, tet2, tll1, csf3a, rps24, kitb, scube1, ism1	down	8C_UF
GO:0007186	G protein-coupled receptor signaling pathway	10	979	0.287672	9.19e-07	gnaz, prex2, aplnra, celsr1a, hcar1-3, adcy7, ackr3a, adgrd1, s1pr2, plce1	down	8C_UF
GO:0033044	regulation of chromosome organization	10	51	5.61863	8.89e-06	setdb2, atf7ip2, tinf2, spdl1, setdb1b, anapc15, zwilch, kntc1, pot1, bub1ba	down	BL_16C
GO:1903046	meiotic cell cycle process	10	69	4.1529	0.000134	bag6, espl1, rad54b, rad54l, rmi1, fancd2, hormad1, eme1, trip13, moto	down	BL_16C
GO:0140013	meiotic nuclear division	10	58	4.94052	2.91e-05	bag6, espl1, rad54b, rad54l, rmi1, fancd2, hormad1, eme1, trip13, moto	down	BL_16C
GO:0007292	female gamete generation	10	73	3.92535	0.000216	dazl, tdrd5, zglp1, hormad1, nanos3, rbm46, slbp2, trip13, moto, tdrkh	down	BL_16C
GO:0006497	protein lipidation	10	82	3.49451	0.000562	zdhhc3a, pigu, zdhhc12b, pigo, slc30a5, zdhhc24, zdhhc18a, atg7, zdhhc16a, zdhhc7	down	BL_16C
GO:0042158	lipoprotein biosynthetic process	10	84	3.41131	0.000682	zdhhc3a, pigu, zdhhc12b, pigo, slc30a5, zdhhc24, zdhhc18a, atg7, zdhhc16a, zdhhc7	down	BL_16C
GO:0006401	RNA catabolic process	10	93	3.08119	0.00150702	exosc5, tbp, wdr82, ncbp2, eif4a3, dis3l, polr2gl, rnaseh1, snd1, cnot9	down	BL_16C
GO:0070646	protein modification by small protein removal	10	106	2.97363	0.00119795	usp37, usp46, usp11, usp44, cyldl, senp2, yod1, stambpl1, senp7b, usp54a	down	BL_16C
GO:0001732	formation of cytoplasmic translation initiation complex	10	17	7.38756	1.16e-07	eif3c, eif3d, eif3f, eif3g, eif3i, eif3s10, eif3k, eif3m, eif3s6ip, eif3ea	up	25EB_BL
GO:0072080	nephron tubule development	10	26	4.83033	1.62e-05	ift88, hal, etv4, ift74, osr1, ppargc1a, efhc2, pkd2, emx1, prkcz	up	25EB_BL
GO:0000460	maturation of 5.8S rRNA	10	31	4.05124	9.36e-05	bop1, mak16, eri2, eif6, rpf1, kri1, nol9, gnl3, pes, rrp15	up	25EB_BL
GO:1903432	regulation of TORC1 signaling	10	36	3.48857	0.000371	sesn1, rnf152, mios, nprl3, wdr59, lamtor4, lamtor3, tbc1d7, wdr24, waca	up	25EB_BL
GO:0000281	mitotic cytokinesis	10	40	3.13971	0.000924	pdcd6ip, aurkb, fbxo5, unc119a, unc119b, kif23, sfxn2, map9, snx9b, si:dkey-30c15.10	up	25EB_BL
GO:0030490	maturation of SSU-rRNA	10	41	3.06313	0.00113579	ngdn, rps28, lsm6, nob1, utp25, tsr2, nol11, dhx37, heatr1, kri1	up	25EB_BL
GO:0006626	protein targeting to mitochondrion	10	42	2.9902	0.00138573	immp2l, immp1l, agk, dnajc19, tomm40, pam16, tomm20b, dnlz, romo1, timm13	up	25EB_BL
GO:0060119	inner ear receptor cell development	10	43	2.92066	0.00167859	ift88, cldnh, sox2, cdh2, pi4kb, cdh23, dlx4b, ush1ga, slc26a2, pax2a	up	25EB_BL
GO:0071696	ectodermal placode development	10	43	2.92066	0.00167859	sox3, sox2, fgfr1a, gata3, wnt8b, dlx5a, neurog1, foxh1, dlx4b, pax2a	up	25EB_BL
GO:0016073	snRNA metabolic process	10	44	2.85428	0.00201957	mettl16, snapc2, exosc5, exosc6, tut1, ints7, ints5, usb1, nop10, nhp2	up	25EB_BL
GO:0009161	ribonucleoside monophosphate metabolic process	10	49	2.81933	0.00136462	nt5c2a, uck1, impdh2, nt5c2b, impdh1b, cad, ak2, adss2, ampd2b, uckl1b	up	25EB_BL
GO:0051282	regulation of sequestering of calcium ion	10	36	3.51661	0.000738	ryr1b, ryr2b, ryr1a, ryr2a, calm1a, itpr3, calm1b, wnt5a, ryr3, plce1	up	50dd_25EB
GO:0032012	regulation of ARF protein signal transduction	10	21	6.69831	5.49e-07	arfgef3, iqsec3a, cyth1a, gbf1, arfgef1, iqsec2b, git2a, arfgef2, git1, iqsec1b	up	50dd_25EB
GO:0021575	hindbrain morphogenesis	10	39	3.60678	0.000303	reln, ascl1a, wnt1, atg4da, agtpbp1, coq8b, prdm13, disc1, roraa, egr2b	up	50dd_25EB
GO:0043542	endothelial cell migration	10	32	4.39577	4.86e-05	robo4, acvrl1, lmo2, flt4, loxl2b, sema3d, vegfc, tagln, arfgef2, thsd7aa	up	50dd_25EB
GO:0018345	protein palmitoylation	10	37	3.80174	0.000189	zdhhc3a, zdhhc9, zdhhc5a, zgc:77880, zdhhc15b, zdhhc13, zdhhc24, zdhhc22, zdhhc7, zdhhc21	up	50dd_25EB
GO:0050807	regulation of synapse organization	10	43	3.27127	0.000705	lrrc4bb, srpx2, lrrc4ba, robo2, slit1a, ctnna2, epb41l3a, n4bp3, cttnbp2, dbn1	up	50dd_25EB
GO:0050803	regulation of synapse structure or activity	10	49	2.8707	0.00204615	lrrc4bb, srpx2, lrrc4ba, robo2, slit1a, ctnna2, epb41l3a, n4bp3, cttnbp2, dbn1	up	50dd_25EB
GO:0009185	ribonucleoside diphosphate metabolic process	10	48	2.93051	0.00173752	pfkla, eno3, aldocb, gapdh, aldob, insra, ak1, entpd4, pfkpa, dhtkd1	up	50dd_25EB
GO:0036303	lymph vessel morphogenesis	10	46	3.05792	0.00123281	syk, pkd1b, flt4, cad, svep1, wnt5a, vegfc, mafba, adamts3, iqsec1b	up	50dd_25EB
GO:0008033	tRNA processing	10	111	4.57386	7.02e-05	trmu, nsun3, trmt1, pop1, wdr6, sepsecs, elac1, trmt10a, trmt12, dus2	up	8C_UF
GO:0045786	negative regulation of cell cycle	10	126	4.02935	0.000202	miip, cdt1, scrib, rad9a, ccnd1, bub1bb, dtl, babam1, eif2ak4, chfr	up	8C_UF
GO:0001764	neuron migration	10	44	4.20992	9.37e-05	sh3rf1, nhsl1b, neo1a, cdh2, scrib, vangl2, ndnf, lhx1a, nav1b, ctnnd2b	up	BL_16C
GO:0001841	neural tube formation	10	34	5.44813	8.11e-06	ccdc85b, ccdc88c, grhl3, neo1a, cdh2, dlx5a, scrib, htt, vangl2, pcdh19	up	BL_16C
GO:0071696	ectodermal placode development	10	43	4.30782	7.6e-05	fgf3, fgf8a, sox2, fgfr1a, pax8, dlx5a, htt, chrd, rx3, wnt11	up	BL_16C
GO:0044344	cellular response to fibroblast growth factor stimulus	10	44	4.20992	9.37e-05	dstyk, fgf3, fgf8a, fgfr1a, fgf17, fgfr4, fgfr3, frs3, ndnf, fgf18a	up	BL_16C
GO:0071774	response to fibroblast growth factor	10	44	4.20992	9.37e-05	dstyk, fgf3, fgf8a, fgfr1a, fgf17, fgfr4, fgfr3, frs3, ndnf, fgf18a	up	BL_16C
GO:0045664	regulation of neuron differentiation	10	54	3.4303	0.000553	zc4h2, lfng, fgf3, ascl1a, cdh2, ascl1b, gdpd5a, olig3, mib1, gnl3	up	BL_16C
GO:0034504	protein localization to nucleus	10	64	2.89432	0.00214939	uspl1, kpna1, ipo11, kpna6, cse1l, ipo4, rangrf, tnpo1, dzip1, pom121	up	BL_16C
GO:0071599	otic vesicle development	10	57	3.24976	0.000862	fgf3, fgf8a, sox2, pax8, gsc, nfe2, mib1, chrd, wwc1, eya1	up	BL_16C
GO:0090630	activation of GTPase activity	10	59	3.1396	0.00113744	arhgap29a, evi5b, tbc1d14, tiam1b, ralgapb, tbc1d10c, arhgap24, agap3, agap2, tbc1d30	up	BL_16C
GO:0048588	developmental cell growth	10	62	2.98768	0.00168168	tardbp, robo3, dcaf13, smn1, mapk8ip3, llph, mycbp2, kif1b, spast, myo10l3	up	BL_16C
GO:0070918	regulatory ncRNA processing	11	38	4.25426	3.04e-05	tdrd5, tdrd7a, tdrd6, tdrd9, prkra, parn, dicer1, tdrd1, tdrkh, exd1, piwil2	down	25EB_BL
GO:0071103	DNA conformation change	11	29	5.57455	1.54e-06	pif1, mcm9, blm, rtel1, rad50, top3a, ddx11, recql5, recql, mcm3, recql4	down	25EB_BL
GO:0072665	protein localization to vacuole	11	48	3.36795	0.000304	vps13d, vps13c, sorl1, mfsd1, lmbrd1, glmp, mon1bb, ap3d1, vps13a, vps36, vps25	down	25EB_BL
GO:1902905	positive regulation of supramolecular fiber organization	11	55	2.93931	0.00103755	zgc:109889, arhgef10la, clip1a, vaspb, evla, zgc:154093, synpo2lb, arhgef10, nck1b, spast, pfn2	down	25EB_BL
GO:0001510	RNA methylation	11	56	2.88682	0.00121297	mettl15, nsun4, trmt1, wdr6, tgs1, wdr4, trmt1l, nsun6, trmt12, trmt10a, tfb1m	down	25EB_BL
GO:1901607	alpha-amino acid biosynthetic process	11	56	2.88682	0.00121297	gls2b, shmt2, mtrr, mtap, got1, ilvbl, pycr3, sephs3, nags, aass, aldh18a1	down	25EB_BL
GO:0051495	positive regulation of cytoskeleton organization	11	57	2.83617	0.00141204	zgc:109889, arhgef10la, clip1a, vaspb, evla, zgc:154093, synpo2lb, arhgef10, nck1b, spast, pfn2	down	25EB_BL
GO:0032006	regulation of TOR signaling	11	66	2.6721	0.00150255	fam83d, sesn2, tmem127, tnfaip8l1, slc38a9, minar1, seh1l, bmt2, atm, klhl22, gpr137ba	down	25EB_BL
GO:0051983	regulation of chromosome segregation	11	35	5.69708	1.69e-06	spdl1, anapc15, hormad1, ndc80, zwilch, znf207b, bub1bb, ttk, lrmp, bub1, gcna	down	50dd_25EB
GO:0007088	regulation of mitotic nuclear division	11	37	5.38913	3.13e-06	bora, nme6, spdl1, anapc15, ndc80, zwilch, znf207b, fbxo5, bub1bb, ttk, bub1	down	50dd_25EB
GO:0042770	signal transduction in response to DNA damage	11	44	4.53177	1.97e-05	e2f7, mus81, rps6kal, rad9a, cep63, eme1, tp53, tp53bp1, ticrr, waca, znf830	down	50dd_25EB
GO:0000154	rRNA modification	11	27	7.3851	7.96e-08	mettl16, rpusd1, nsun4, rrnad1, nsun5, rpusd2, gar1, nop10, emg1, zcchc4, nhp2	down	50dd_25EB
GO:0016925	protein sumoylation	11	18	11.0777	3.08e-10	sumo2a, sumo3b, sumo3a, zmiz2, sumo1, pias1b, uba2, ube2ib, pias2, pias4a, sae1	down	50dd_25EB
GO:0048599	oocyte development	11	35	5.69708	1.69e-06	tdrd5, henmt1, tdrd7a, tdrd6, zglp1, mettl3, ybx1, pld6, nemp1, nanos3, tdrd1	down	50dd_25EB
GO:0009994	oocyte differentiation	11	36	5.53883	2.32e-06	tdrd5, henmt1, tdrd7a, tdrd6, zglp1, mettl3, ybx1, pld6, nemp1, nanos3, tdrd1	down	50dd_25EB
GO:0007492	endoderm development	11	56	3.56067	0.000208	apela, yap1, med12, aplnra, net1, osr1, rasl11b, nanog, foxh1, sox17, acvr1ba	down	50dd_25EB
GO:0031570	DNA integrity checkpoint signaling	11	44	4.53177	1.97e-05	e2f7, cdt1, mus81, rad9a, cep63, eme1, tp53, tp53bp1, ticrr, waca, znf830	down	50dd_25EB
GO:0000381	regulation of alternative mRNA splicing, via spliceosome	11	39	5.11276	5.54e-06	magoh, snrpc, rbm8a, eif4a3, rbm15, puf60b, wtap, rbm25a, rbmx, prpf31, rbm7	down	50dd_25EB
GO:0006405	RNA export from nucleus	11	48	4.15412	4.73e-05	gle1, poldip3, ncbp2, thoc1, thoc7, eny2, nup88, mcm3ap, thoc5, chtopa, pom121	down	50dd_25EB
GO:0034728	nucleosome organization	11	48	4.15412	4.73e-05	sart3, daxx, shprh, hp1bp3, nanog, spty2d1, supt6h, chd1, chaf1a, nat15, hoxb1b	down	50dd_25EB
GO:0007052	mitotic spindle organization	11	51	3.90976	8.56e-05	nuf2, stil, ndc80, aurkb, znf207b, mzt1, sass6, lrmp, kif23, map9, kif4	down	50dd_25EB
GO:0061157	mRNA destabilization	11	53	3.76222	0.000124	mettl16, pan2, si:dkey-206d17.12, rc3h1b, cnot2, ago2, cnot1, mettl3, pde12, mettl14, ythdf2	down	50dd_25EB
GO:0050779	RNA destabilization	11	53	3.76222	0.000124	mettl16, pan2, si:dkey-206d17.12, rc3h1b, cnot2, ago2, cnot1, mettl3, pde12, mettl14, ythdf2	down	50dd_25EB
GO:0061515	myeloid cell development	11	75	2.65864	0.00262672	fer, maea, slc39a1, melk, flt3, hmgcs1, sec23b, adnpa, nemp1, tp53, sf3b1	down	50dd_25EB
GO:0033339	pectoral fin development	11	70	2.84854	0.00149095	rarab, ep300b, med12, ep300a, fgfr1a, lef1, arl6, osr1, rnf2, pi4kaa, pi4k2b	down	50dd_25EB
GO:0007186	G protein-coupled receptor signaling pathway	11	979	0.203675	3.89e-13	apela, gpr161, arhgef12a, opn3, pik3r5, aplnra, dgkb, gngt2b, adgra3, calcrlb, cckar	down	50dd_25EB
GO:0072006	nephron development	11	98	3.16116	0.000716	ift88, etv4, hal, foxc1a, efhc2, wt1b, shha, mafba, pax2a, prkcz, plce1	down	8C_UF
GO:0045596	negative regulation of cell differentiation	11	91	3.40433	0.000378	notch1a, rgs2, fgf8a, spi1b, hoxc9a, fgf17, riox1, slit2, foxe3, bmp2b, gdf6a	down	8C_UF
GO:0021532	neural tube patterning	11	58	5.34128	5.27e-06	nin, fgf8a, grhl3, cdh2, ryr2a, tcf7l1b, cdc42se1, notum1a, shha, gli1, pax2a	down	8C_UF
GO:0033339	pectoral fin development	11	70	4.42563	3.4e-05	osr2, sp8b, ep300a, smoc1, cdh2, tcf7, foxc1a, hoxc8a, fgfr2, shha, sp9	down	8C_UF
GO:0042074	cell migration involved in gastrulation	11	81	3.82462	0.000134	aplnra, celsr1a, cdh2, ankrd6b, chrd, apln, epha3, bmp2b, wnt11, megf8, s1pr2	down	8C_UF
GO:0021536	diencephalon development	11	86	3.60226	0.00023	notch1a, cars2, sox2, wnt8b, dla, greb1, shha, dlb, rx3, gli1, ndnf	down	8C_UF
GO:0042461	photoreceptor cell development	11	86	3.60226	0.00023	six7, ift88, hal, rp2, prom1b, shha, bbs5, mafba, gdf6a, prkcz, ttc26	down	8C_UF
GO:0021782	glial cell development	11	100	3.09794	0.000849	foxa2, nrros, f8, myrf, lamb2, wt1b, cadm4, xirp1, egr1, pax2a, egr2b	down	8C_UF
GO:0007093	mitotic cell cycle checkpoint signaling	11	52	6.06164	1.44e-06	tipin, spdl1, mrnip, chek1, siah2l, fancd2, zwilch, kntc1, bub1ba, chmp4c, eme1	down	BL_16C
GO:0007281	germ cell development	11	106	2.97363	0.00119795	dazl, tdrd5, zglp1, hormad1, dnd1, nanos3, rbm46, slbp2, spef2, trip13, tdrkh	down	BL_16C
GO:0098813	nuclear chromosome segregation	11	87	3.62305	0.000219	bag6, fam83d, espl1, spdl1, cenpk, fancd2, hormad1, kntc1, cdca9, trip13, ska1	down	BL_16C
GO:0141188	nucleic acid catabolic process	11	109	2.89179	0.0015051	exosc5, tbp, wdr82, ncbp2, eif4a3, dis3l, cad, polr2gl, rnaseh1, snd1, cnot9	down	BL_16C
GO:0007034	vacuolar transport	11	104	3.03082	0.0010234	vipas39, ndfip1l, chmp1a, becn1, aktip, vps8, chmp7, chmp4c, pikfyve, fig4a, chmp3	down	BL_16C
GO:0002183	cytoplasmic translational initiation	11	26	5.31336	1.99e-06	eif3c, mcts1, eif3d, eif3f, eif3g, eif3i, eif3s10, eif3k, eif3m, eif3s6ip, eif3ea	up	25EB_BL
GO:0061326	renal tubule development	11	27	5.11657	3.12e-06	ift88, hal, etv4, ift74, osr1, ppargc1a, nek8, efhc2, pkd2, emx1, prkcz	up	25EB_BL
GO:0006487	protein N-linked glycosylation	11	49	2.81933	0.00136462	ost4, srd5a3, tmem258, zgc:92907, uggt2, uggt1, gfpt2, alg11, mgat3b, krtcap2, tusc3	up	25EB_BL
GO:0061351	neural precursor cell proliferation	11	30	4.18628	6.83e-05	akna, hal, melk, tcf3a, tcf7l1a, tcf3b, fgfr2, sema3d, cetn4, shha, gas2l3	up	25EB_BL
GO:0060285	cilium-dependent cell motility	11	39	3.54224	0.000164	dnah5, dnah6, dnah12, drc1, ccdc39, trpv1, dnaaf2, daw1, rfx3, mettl3, ttc12	up	25EB_BL
GO:0001539	cilium or flagellum-dependent cell motility	11	39	3.54224	0.000164	dnah5, dnah6, dnah12, drc1, ccdc39, trpv1, dnaaf2, daw1, rfx3, mettl3, ttc12	up	25EB_BL
GO:0007224	smoothened signaling pathway	11	40	3.45368	0.00021	stil, stk36, tctn2, hipk1a, b9d1, shha, tmem231, gli1, scube1, tnpo1, ttc26	up	25EB_BL
GO:0030901	midbrain development	11	38	3.30496	0.000596	med12, tcf3a, cdh2, tcf7l1a, tcf3b, fgfr2, pbx2, wdr73, mast3a, taf1, pax2a	up	25EB_BL
GO:0010631	epithelial cell migration	11	43	3.59839	0.000156	robo4, bace2, acvrl1, lmo2, flt4, loxl2b, sema3d, vegfc, tagln, arfgef2, thsd7aa	up	50dd_25EB
GO:0090132	epithelium migration	11	47	3.29215	0.000364	robo4, bace2, acvrl1, lmo2, flt4, loxl2b, sema3d, vegfc, tagln, arfgef2, thsd7aa	up	50dd_25EB
GO:0043543	protein acylation	11	49	3.15778	0.000534	zdhhc3a, zdhhc9, zdhhc5a, zgc:77880, atat1, zdhhc15b, zdhhc13, zdhhc24, zdhhc22, zdhhc7, zdhhc21	up	50dd_25EB
GO:0042462	eye photoreceptor cell development	11	53	2.91945	0.00107472	dzank1, thrb, synj1, neurod1, crx, cep290, mafba, bves, rtn4ip1, adgrv1, gdf6a	up	50dd_25EB
GO:0006399	tRNA metabolic process	11	166	3.36427	0.000473	trmu, nsun3, trmt1, pop1, wdr6, sepsecs, elac1, dars2, trmt10a, trmt12, dus2	up	8C_UF
GO:0016579	protein deubiquitination	11	90	6.2052	1.59e-06	usp16, usp9, usp13, otud6b, usp25, usp7, usp44, usp45, usp42, usp10, usp30	up	8C_UF
GO:0070646	protein modification by small protein removal	11	106	5.26857	8.02e-06	usp16, usp9, usp13, otud6b, usp25, usp7, usp44, usp45, usp42, usp10, usp30	up	8C_UF
GO:0006260	DNA replication	11	120	4.6539	2.62e-05	cdt1, polb, rtel1, top1l, carm1, bod1l1, parp1, recql5, chaf1a, dtl, polg	up	8C_UF
GO:1902903	regulation of supramolecular fiber organization	11	173	3.22814	0.000669	smyd2a, ssh1a, ssh1b, mtpn, abitram, evla, arfip1, zgc:66447, nck1b, add1, arfip2b	up	8C_UF
GO:0021515	cell differentiation in spinal cord	11	64	3.18375	0.000579	notch1a, zc4h2, sox2, smo, dbx1a, dla, mib1, dlc, dld, igf1rb, lhx1a	up	BL_16C
GO:0030010	establishment of cell polarity	11	53	3.84453	0.000102	cldnh, sipa1l3, frmd4ba, frmd4bb, cdh2, amotl2a, pafah1b1a, scrib, zmp:0000001168, vangl2, wnt11	up	BL_16C
GO:0001838	embryonic epithelial tube formation	11	36	5.66	1.88e-06	ccdc85b, ccdc88c, hand2, grhl3, neo1a, cdh2, dlx5a, scrib, htt, vangl2, pcdh19	up	BL_16C
GO:0022037	metencephalon development	11	62	3.28645	0.000437	fgf3, fgf8a, smo, atg4da, coq8b, fzd3a, ptpro, mafba, bmp2b, lhx1a, rbm7	up	BL_16C
GO:0021575	hindbrain morphogenesis	11	39	5.22462	4.51e-06	ascl1a, fgf8a, smo, atg4da, cdh2, ascl1b, coq8b, ptpro, lhx1a, egr2b, rbm7	up	BL_16C
GO:0048596	embryonic camera-type eye morphogenesis	11	48	4.245	3.88e-05	six7, fat1a, vax2, fgf8a, tcf3a, mib1, mab21l2, plxna2, rx3, wnt11, efnb2a	up	BL_16C
GO:0060113	inner ear receptor cell differentiation	11	50	4.0752	5.81e-05	cldnh, fgf3, sox2, cdh2, dla, mib1, cobl, cdh23, ush1ga, tmc2a, slc26a2	up	BL_16C
GO:0007029	endoplasmic reticulum organization	11	56	3.63857	0.000172	ubl4a, vcpip1, jagn1b, emc3, jagn1a, emc10, sec31b, admp, spast, get3, esyt2a	up	BL_16C
GO:0090101	negative regulation of transmembrane receptor protein serine/threonine kinase signaling pathway	11	65	3.13477	0.000663	skila, sostdc1a, sost, skor1b, chrd, dact2, grem1b, bcl9l, scube2, pnpla6, ppm1bb	up	BL_16C
GO:0045814	negative regulation of gene expression, epigenetic	12	65	2.71321	0.00130906	smarca2, tdrd5, nsd1b, bahd1, tdrd9, bmi1a, cbx3b, uhrf1, dicer1, phf19, fam172a, piwil2	down	25EB_BL
GO:0000723	telomere maintenance	12	36	4.89884	2.55e-06	pif1, blm, rtel1, rad50, tert, prkdc, dclre1b, atm, tpp1, rpa1, atr, recql4	down	25EB_BL
GO:0032200	telomere organization	12	37	4.76644	3.55e-06	pif1, blm, rtel1, rad50, tert, prkdc, dclre1b, atm, tpp1, rpa1, atr, recql4	down	25EB_BL
GO:0018345	protein palmitoylation	12	37	4.76644	3.55e-06	zdhhc3a, zdhhc5b, zdhhc9, zdhhc5a, zgc:77880, zdhhc15b, zdhhc17, zdhhc13, zdhhc24, zdhhc22, zdhhc7, zdhhc3b	down	25EB_BL
GO:0017148	negative regulation of translation	12	47	3.75231	5.29e-05	ddx6, fxr1, cpeb4b, dap, caprin2, samd4a, dap1b, nanos3, nanos1, cpeb3, zar1, cnot9	down	25EB_BL
GO:0048675	axon extension	12	49	3.59915	8.23e-05	plxnb1b, katna1, col4a6, fam53b, ulk1b, ulk2, myo9aa, ubap1, kif1b, sema5ba, spast, pcdh17	down	25EB_BL
GO:1990138	neuron projection extension	12	58	3.04066	0.00045	plxnb1b, katna1, col4a6, fam53b, ulk1b, ulk2, myo9aa, ubap1, kif1b, sema5ba, spast, pcdh17	down	25EB_BL
GO:0042594	response to starvation	12	65	2.71321	0.00130906	sesn2, dap, rptor, bcas3, seh1l, ulk1b, jmy, bmt2, ulk2, ulk3, dap1b, atg7	down	25EB_BL
GO:0006400	tRNA modification	12	71	3.06373	0.000471	elp6, qtrt1, ctu1, trmt1, tyw5, mettl1, trmt5, pus10, thumpd2, trmt10a, trmt10b, dus2	down	50dd_25EB
GO:0009880	embryonic pattern specification	12	72	3.02118	0.000537	cactin, tdrd5, hwa, tdrd7a, tdrd6, ctnnb1, tcf3b, mib1, foxh1, pld6, tdrd1, smad5	down	50dd_25EB
GO:0000184	nuclear-transcribed mRNA catabolic process, nonsense-mediated decay	12	27	8.05648	6.09e-09	upf1, magoh, upf2, rbm8a, ncbp2, eif4a3, casc3, dhx34, smg9, smg6, smg5, upf3b	down	50dd_25EB
GO:0006261	DNA-templated DNA replication	12	79	2.75348	0.00125649	cdt1, fbxo18, atrx, polg2, mcm10, carm1, noc3l, ssbp1, parp1, bod1l1, eme1, znf830	down	50dd_25EB
GO:2000241	regulation of reproductive process	12	73	2.97979	0.000611	apela, tdrd6, hormad1, fbxo5, mettl3, ttk, tp53, wee2, dcst2, zar1, ythdf2, zp3c	down	50dd_25EB
GO:0061014	positive regulation of mRNA catabolic process	12	60	3.62541	9.01e-05	mettl16, upf1, pan2, si:dkey-206d17.12, rc3h1b, cnot2, ago2, cnot1, mettl3, pde12, mettl14, ythdf2	down	50dd_25EB
GO:0007219	Notch signaling pathway	12	78	2.78878	0.0011209	lfng, aph1b, maml1, ncstn, psen1, hey1, psenen, mib1, rfng, mettl3, bap1, mib2	down	50dd_25EB
GO:0048596	embryonic camera-type eye morphogenesis	12	48	7.04077	8.02e-08	six7, fat1a, fgf8a, znf703, smoc1, foxc1a, afap1l2, wnt8b, rx3, wnt11, efnb2a, pax2a	down	8C_UF
GO:0021517	ventral spinal cord development	12	58	5.82685	7.41e-07	zc4h2, notch1a, scgn, sox2, gata3, dla, tbx6, shha, gli1, dld, insm1a, igf1ra	down	8C_UF
GO:0060173	limb development	12	78	4.33278	1.88e-05	osr2, sp8b, etv4, ep300a, smoc1, cdh2, tcf7, foxc1a, hoxc8a, fgfr2, shha, sp9	down	8C_UF
GO:0045765	regulation of angiogenesis	12	88	3.84042	6.43e-05	sars1, tspan18b, aplnra, vegfab, ninj1, rnf213a, basp1, vegfc, narfl, reck, thbs1b, ism1	down	8C_UF
GO:1901342	regulation of vasculature development	12	97	3.48409	0.000167	sars1, tspan18b, aplnra, vegfab, ninj1, rnf213a, basp1, vegfc, narfl, reck, thbs1b, ism1	down	8C_UF
GO:0046530	photoreceptor cell differentiation	12	110	3.07234	0.000541	six7, ift88, hal, rp2, prom1b, shha, bbs5, mafba, gdf6a, prkcz, insm1a, ttc26	down	8C_UF
GO:0001756	somitogenesis	12	103	3.28114	0.000295	notch1a, fgf8a, cdh2, ccdc80, foxc1a, chrd, tbx6, shha, epha3, dld, efnb2a, her12	down	8C_UF
GO:0001934	positive regulation of protein phosphorylation	12	109	3.10052	0.000498	tpd52l1, bcar3, fgf8a, aplnra, vegfab, fgf17, vegfc, mob2a, ptprc, kitb, rack1, il6r	down	8C_UF
GO:0048703	embryonic viscerocranium morphogenesis	12	109	3.10052	0.000498	meis2a, smoc2, grhl3, cblc, fsta, shha, sec24d, kdm6a, bmp2b, wnt11, egr1, s1pr2	down	8C_UF
GO:0001947	heart looping	12	126	2.90572	0.000554	atoh8, ep300a, gata4, rp2, ppp2r3a, mical2b, chrd, tbx6, shha, bbs5, cep162, wnt11	down	8C_UF
GO:0006405	RNA export from nucleus	12	48	7.16376	6.64e-08	nup188, gle1, nup133, nup85, ncbp2, alkbh5, nup93, thoc7, pcid2, thoc6, mcm3ap, rae1	down	BL_16C
GO:0022412	cellular process involved in reproduction in multicellular organism	12	110	3.126	0.000464	dazl, tdrd5, bncr, zglp1, hormad1, dnd1, nanos3, rbm46, slbp2, spef2, trip13, tdrkh	down	BL_16C
GO:0072009	nephron epithelium development	12	59	2.55434	0.00208093	ift88, hal, etv4, ift74, foxc1a, osr1, ppargc1a, efhc2, pkd2, emx1, kank2, prkcz	up	25EB_BL
GO:0060113	inner ear receptor cell differentiation	12	50	3.01412	0.00044	ift88, cldnh, sox2, cdh2, pi4kb, mib1, crb3a, cdh23, dlx4b, ush1ga, slc26a2, pax2a	up	25EB_BL
GO:0140053	mitochondrial gene expression	12	55	2.74011	0.00109636	mtrf1, fastkd2, mrps24, fastkd3, mrpl52, gatb, mrpl23, mto1, mrps7, tefm, ptcd3, mtrf1l	up	25EB_BL
GO:0050931	pigment cell differentiation	12	58	2.59838	0.00178483	med12, cdh2, dennd5a, psen2, mib1, kita, leo1, sf3b1, mpv17, rnf41, mib2, nrarpa	up	25EB_BL
GO:0061014	positive regulation of mRNA catabolic process	12	60	2.51177	0.00241601	mettl16, patl1, upf1, pan2, si:dkey-206d17.12, rc3h1b, cnot2, cnot1, polr2gl, mettl3, mettl14, zgc:162730	up	25EB_BL
GO:0097553	calcium ion transmembrane import into cytosol	12	50	3.37595	0.000154	cacna1ab, cacna1aa, cacna1bb, cacna1ba, ryr1b, ryr2b, ryr1a, ryr2a, itpr3, wnt5a, ryr3, plce1	up	50dd_25EB
GO:1901607	alpha-amino acid biosynthetic process	12	56	3.01424	0.000476	gls2b, bhmt, mtrr, got1, ilvbl, cad, sephs3, nags, aass, ass1, aldh18a1, otc	up	50dd_25EB
GO:0008652	amino acid biosynthetic process	12	63	2.67932	0.00143532	gls2b, bhmt, mtrr, got1, ilvbl, cad, sephs3, nags, aass, ass1, aldh18a1, otc	up	50dd_25EB
GO:0021549	cerebellum development	12	46	3.66951	6.44e-05	reln, wnt1, chmp1a, atg4da, clpb, bmi1a, agtpbp1, coq8b, prdm13, cep290, disc1, roraa	up	50dd_25EB
GO:0071526	semaphorin-plexin signaling pathway	12	47	3.59143	8.09e-05	sema6bb, plxnb2b, sema4f, sema3d, sema4e, sema3c, plxnb3, plxna2, sema4gb, sema3ab, sema5ba, plxna4	up	50dd_25EB
GO:0009154	purine ribonucleotide catabolic process	12	61	2.76717	0.0010688	pfkla, eno3, aldocb, pde8b, gapdh, aldob, insra, pde4d, fitm2, pfkpa, pde4ba, dhtkd1	up	50dd_25EB
GO:0050954	sensory perception of mechanical stimulus	12	62	2.72254	0.00124091	robo2, espn, tmem120a, myo6b, myo7aa, myo3a, col11a2, ap1b1, sema5ba, otos, pcdh15b, adgrv1	up	50dd_25EB
GO:0016071	mRNA metabolic process	12	381	0.443038	0.00122262	srrm4, cnot7, cnot6l, nbas, celf1, rbfox1l, celf5a, zgc:103759, elavl4, snd1, fam172a, rbfox3a	up	50dd_25EB
GO:0009451	RNA modification	12	123	4.95315	5.96e-06	trmu, nsun3, nsun4, rrnad1, rpusd2, trmt1, wdr6, sepsecs, trmt10a, trmt12, dus2, trub2	up	8C_UF
GO:0043161	proteasome-mediated ubiquitin-dependent protein catabolic process	12	194	3.1404	0.000496	fem1a, usp25, fbxo38, crbn, spopla, zmp:0000000662, trip12, fem1c, dtl, znf598, skp2, anapc5	up	8C_UF
GO:0045930	negative regulation of mitotic cell cycle	12	86	2.58469	0.00220486	e2f7, aven, cdkn1cb, scrib, fbxo5, bub1bb, ccnd1, ttk, babam2, ticrr, waca, znf830	up	BL_16C
GO:0042490	mechanoreceptor differentiation	12	74	3.00383	0.000573	cldnh, fgf3, sox2, cdh2, dla, mib1, cobl, cdh23, ush1ga, tmc2a, slc26a2, s1pr2	up	BL_16C
GO:0048840	otolith development	12	61	3.644	8.68e-05	fgf3, smo, b4galt5, wwc1, otop1, daw1, arhgef11, eya1, vangl2, slc26a2, s1pr2, gas8	up	BL_16C
GO:0007219	Notch signaling pathway	12	78	2.84979	0.00093	notch1a, lfng, nup214, hey1, dla, mib1, chac1, dlc, dlb, maml3, dld, nrarpa	up	BL_16C
GO:0070121	Kupffer's vesicle development	12	78	2.84979	0.00093	fgf8a, aplnra, macir, tbxta, nkd1, foxj1a, chrd, nphp3, rfx2, bbs5, wnt11, inpp5b	up	BL_16C
GO:0048915	posterior lateral line system development	12	85	2.6151	0.00199313	fgf3, esr1, fgfr1a, wnk1b, hoxb8a, ctnnd1, mib1, kif1b, ackr3a, s1pr2, phf8, egr2b	up	BL_16C
GO:0009798	axis specification	13	76	2.51388	0.00173897	tdrd5, caprin2, tdrd7a, tdrd6, snx10a, sox19b, tdrkh, yap1, map3k3, b4galt5, ap2a1, adnpb, tdrd1	down	25EB_BL
GO:0048469	cell maturation	13	74	2.58182	0.00135202	tdrd5, tdrd7a, tert, tdrd6, slc25a37, nemp1, tdrkh, nup210, e2f1, paqr7b, adnpb, tdrd1, ptpn9a	down	25EB_BL
GO:0048588	developmental cell growth	13	62	3.08153	0.00023	katna1, fam53b, ulk1b, ulk2, myo9aa, ubap1, nanos3, kif1b, spast, plxnb1b, col4a6, sema5ba, pcdh17	down	25EB_BL
GO:0051783	regulation of nuclear division	13	43	5.48028	3.21e-07	nme6, spdl1, hormad1, zwilch, fbxo5, ttk, bub1, wee2, bora, anapc15, ndc80, znf207b, bub1bb	down	50dd_25EB
GO:0031123	RNA 3'-end processing	13	56	4.20807	8.47e-06	lsm11, nudt21, supv3l1, clp1, tut1, rprd1b, slbp2, cpsf6, slbp, eri2, usb1, larp7, gnl3	down	50dd_25EB
GO:0061982	meiosis I cell cycle process	13	50	5.07558	3.27e-07	bag6, msh5, slx4, tdrd9, hormad1, meiob, moto, hfm1, mus81, tex11, rmi1, dmc1, eme1	down	50dd_25EB
GO:0007127	meiosis I	13	48	5.28706	1.86e-07	bag6, msh5, slx4, tdrd9, hormad1, meiob, moto, hfm1, mus81, tex11, rmi1, dmc1, eme1	down	50dd_25EB
GO:0042461	photoreceptor cell development	13	86	2.74014	0.00084	six7, ahi1, poc5, prom1b, vangl2, prkci, rp2, chd7, ush1c, cc2d2a, arl13b, med29, kif7	down	50dd_25EB
GO:0060216	definitive hemopoiesis	13	60	3.92753	1.89e-05	sumo1, ube2ib, gar1, ddx46, tp53, sf3b1, sae1, ltv1, smarcc1a, sumo3a, mib1, kri1, nol9	down	50dd_25EB
GO:0006497	protein lipidation	13	82	2.8738	0.000528	zdhhc5b, zdhhc8b, pigl, zdhhc3b, zdhhc12b, pgap3, atg12, zdhhc16b, wdr45b, wdr45, zdhhc14, zdhhc6, zdhhc11	down	50dd_25EB
GO:0042158	lipoprotein biosynthetic process	13	84	2.80538	0.000669	zdhhc5b, zdhhc8b, pigl, zdhhc3b, zdhhc12b, pgap3, atg12, zdhhc16b, wdr45b, wdr45, zdhhc14, zdhhc6, zdhhc11	down	50dd_25EB
GO:0060173	limb development	13	78	3.02118	0.00032	ep300b, etv4, med12, ep300a, pi4kaa, rarab, fgfr1a, lef1, arl6, osr1, kat2a, rnf2, pi4k2b	down	50dd_25EB
GO:0060027	convergent extension involved in gastrulation	13	84	2.80538	0.000669	tmem67, bbs12, ror2, map2k4b, vangl2, kdm6a, bmp2b, setdb2, fer, yes1, adgra3, zbtb4, smad5	down	50dd_25EB
GO:0048048	embryonic eye morphogenesis	13	58	6.31242	9.42e-08	six7, fat1a, fgf8a, znf703, smoc1, cdh2, foxc1a, wnt8b, rx3, efnb2a, pax2a, afap1l2, wnt11	down	8C_UF
GO:0021515	cell differentiation in spinal cord	13	64	5.72063	3.22e-07	notch1a, scgn, sox2, zc4h2, draxin, gata3, dla, tbx6, shha, gli1, dld, insm1a, igf1ra	down	8C_UF
GO:0048738	cardiac muscle tissue development	13	103	3.55456	7.33e-05	fgf8a, aplnra, rbfox1l, neb, fermt2, washc5, bmp2b, rbfox2, nrg2a, gata4, lrrc39, nr2f1a, fhod3a	down	8C_UF
GO:0014706	striated muscle tissue development	13	105	3.48686	8.96e-05	fgf8a, aplnra, rbfox1l, neb, fermt2, washc5, bmp2b, rbfox2, nrg2a, gata4, lrrc39, nr2f1a, fhod3a	down	8C_UF
GO:0031401	positive regulation of protein modification process	13	138	2.65304	0.00130014	tpd52l1, fgf8a, aplnra, fgf17, rack1, il6r, rwdd3, bcar3, vegfab, vegfc, mob2a, ptprc, kitb	down	8C_UF
GO:0003143	embryonic heart tube morphogenesis	13	142	2.77664	0.000548	atoh8, ep300a, ppp2r3a, bbs5, cep162, gata4, rp2, mical2b, chrd, tbx6, shha, wnt11, s1pr2	down	8C_UF
GO:0071826	protein-RNA complex organization	13	131	2.84363	0.000684	shq1, ruvbl1, clp1, ruvbl2, prpf31, srpk1b, rps27l, celf1, tfip11, eif3s10, znhit6, puf60b, eif3ea	down	BL_16C
GO:0045930	negative regulation of mitotic cell cycle	13	86	4.33157	8.63e-06	spdl1, mrnip, chek1, siah2l, fancd2, zwilch, kntc1, dlg1l, chmp4c, kank2, tipin, bub1ba, eme1	down	BL_16C
GO:1901990	regulation of mitotic cell cycle phase transition	13	92	4.04908	1.83e-05	spdl1, mrnip, chek1, mtbp, zwilch, kntc1, dlg1l, chmp4c, kank2, anapc15, bub1ba, ccne1, atm	down	BL_16C
GO:0051321	meiotic cell cycle	13	92	4.04908	1.83e-05	bag6, espl1, rad54b, fancd2, hormad1, rbm46, trip13, moto, rbbp8, rad54l, rmi1, rpa1, eme1	down	BL_16C
GO:0000381	regulation of alternative mRNA splicing, via spliceosome	13	39	4.18628	5.63e-06	magoh, snrpc, rbfox1l, nsrp1, rbfox2, rbfox1, prpf31, rbm8a, eif4a3, celf2, rbm15, wtap, rbm25a	up	25EB_BL
GO:0048596	embryonic camera-type eye morphogenesis	13	48	3.13971	0.000293	six7, fat1a, znf703, foxc1a, tcf7l1a, wnt8b, foxh1, efnb2a, pax2a, tcf3a, afap1l2, mib1, phactr4b	up	25EB_BL
GO:0045446	endothelial cell differentiation	13	49	3.07564	0.00036	f11r, krit1, tcf7l1a, ppp1r16b, itga4, tcf3a, tcf3b, mib1, dlc, mettl3, shha, tjp2a, tjp1a	up	25EB_BL
GO:0045664	regulation of neuron differentiation	13	54	3.02343	0.000249	lfng, glra1, cdh2, ascl1b, eed, ccdc141, neurog1, arhgef1a, arhgef2, brinp3a, zc4h2, mib1, gnl3	up	25EB_BL
GO:0007029	endoplasmic reticulum organization	13	56	2.91545	0.000365	bag6, lnpa, reep5, jagn1b, jagn1a, tmem147, zfyve27, sec31a, ubl4a, emc4, gramd2aa, emc2, esyt2a	up	25EB_BL
GO:0048675	axon extension	13	49	3.73192	2.64e-05	fam53b, ulk1b, myo9aa, kif1b, isl2a, myo10l1, col4a6, col4a5, mapk8ip3, nrxn2a, sema5ba, pcdh17, thsd7aa	up	50dd_25EB
GO:0048484	enteric nervous system development	13	50	3.65728	3.34e-05	bace2, ryr1a, dscamb, dscama, elp1, sema3d, sema3c, tubb5, mapk8a, mab21l2, dennd3a, ryr3, phactr4a	up	50dd_25EB
GO:0170041	non-proteinogenic amino acid metabolic process	13	51	3.58557	4.2e-05	zgc:162816, afmid, kynu, cad, pnpo, egln2, mtrr, p4ha3, p4ha2, ass1, gnmt, p4htm, otc	up	50dd_25EB
GO:0001945	lymph vessel development	13	67	2.72931	0.000771	hdac9b, syk, cpt1ab, pkd1b, cad, svep1, wnt5a, adamts3, foxo1a, flt4, vegfc, mafba, iqsec1b	up	50dd_25EB
GO:0009261	ribonucleotide catabolic process	13	62	2.94942	0.000352	eno3, pde8b, gapdh, aldob, insra, entpd4, pde4ba, pfkla, aldocb, pde4d, fitm2, pfkpa, dhtkd1	up	50dd_25EB
GO:0006195	purine nucleotide catabolic process	13	68	2.68917	0.000892	eno3, pde8b, gapdh, aldob, insra, sarm1, pde4ba, pfkla, aldocb, pde4d, fitm2, pfkpa, dhtkd1	up	50dd_25EB
GO:0007030	Golgi organization	13	67	2.72931	0.000771	pi4k2a, sec22ba, sec22bb, golga2, atp8b5b, optn, atp8b3, trappc11, ubxn2a, sec16b, dym, fam174b, myo18ab	up	50dd_25EB
GO:0035315	hair cell differentiation	13	68	2.68917	0.000892	pacsin1b, neurod1, eya4, myo7aa, crb3a, mif, foxj1b, myo6b, cobl, pax5, ap1b1, slc44a4, insm1a	up	50dd_25EB
GO:0051494	negative regulation of cytoskeleton organization	13	70	2.61234	0.00118214	kank1a, vill, mdm1, rhpn1, camsap2b, svila, camsap1a, ssh1a, apc2, plekhh2, lmod3, capzb, sptb	up	50dd_25EB
GO:1901987	regulation of cell cycle phase transition	13	133	4.96246	2.4e-06	ambra1b, dbf4, cdc14b, rad9a, eif2ak4, anapc5, miip, cdt1, ccnd1, bub1bb, dtl, babam1, chfr	up	8C_UF
GO:0045596	negative regulation of cell differentiation	13	91	2.64623	0.00118067	notch1a, npas4l, lfng, rgs2, fgf8a, fgf17, riox1, daam2, bmp2b, robo2, fgfr1a, qki2, tmem182a	up	BL_16C
GO:0042274	ribosomal small subunit biogenesis	13	67	3.59414	5.18e-05	dcaf13, ddx52, nol11, ak6, rps15a, ngdn, ltv1, utp15, pno1, rps7, mrps7, kri1, npm1b	up	BL_16C
GO:0046854	phosphatidylinositol phosphate biosynthetic process	14	58	3.80083	5.34e-06	socs4, pik3r3b, socs9, impa2, bpnt2, ip6k1, socs2, pip5k1ca, pik3c2b, pik3cg, pik3c2a, ttc7a, ttc7b, pik3cb	down	25EB_BL
GO:0016049	cell growth	14	68	3.02576	0.000164	katna1, fam53b, ulk1b, ulk2, wnt5a, myo9aa, ubap1, nanos3, kif1b, spast, plxnb1b, col4a6, sema5ba, pcdh17	down	25EB_BL
GO:0097190	apoptotic signaling pathway	14	77	2.6721	0.00063	dedd1, bcl2b, dap1b, bokb, cdip1, dap, tnfrsfa, apaf1, prkdc, jmy, casp2, atm, rhot1a, atr	down	25EB_BL
GO:0006402	mRNA catabolic process	14	82	2.50916	0.00119928	cnot7, tbp, zgc:103759, ythdf2, cnot9, pabpn1l, cnot6l, nbas, dis3l, samd4a, parn, upf3a, pnrc2, smg8	down	25EB_BL
GO:0018205	peptidyl-lysine modification	14	65	3.90429	9.77e-06	zmiz2, sumo1, pias1b, uba2, ube2ib, pias4a, sae1, setd6, uspl1, sumo2a, sumo3b, sumo3a, sirt7, pias2	down	50dd_25EB
GO:0009895	negative regulation of catabolic process	14	77	3.29583	7.24e-05	bag6, dazl, larp1, dhx34, moto, ubxn1, larp1b, phf23b, hsp90ab1, rubcn, dnd1, n4bp1, ybx1, sirt2	down	50dd_25EB
GO:0048469	cell maturation	14	74	3.42945	4.59e-05	rest, tdrd5, maea, slc39a1, tdrd7a, tdrd6, nemp1, tp53, mettl3, ybx1, adnpa, pld6, sclt1, tdrd1	down	50dd_25EB
GO:1901991	negative regulation of mitotic cell cycle phase transition	14	50	5.07558	3.27e-07	spdl1, zwilch, ttk, chmp4c, bub1, kank2, znf830, e2f7, miip, ints3, znf207b, bub1bb, ticrr, waca	down	50dd_25EB
GO:0048638	regulation of developmental growth	14	78	3.25358	8.38e-05	cdk9, hhex, ruvbl1, ruvbl2, mapk14a, net1, wwc3, kmt5b, ulk2, nelfb, plxna3, yap1, kif15, larp7	down	50dd_25EB
GO:0046530	photoreceptor cell differentiation	14	110	2.30708	0.00292449	six7, ahi1, poc5, prom1b, vangl2, prkci, slbp, rp2, chd7, ush1c, cc2d2a, arl13b, med29, kif7	down	50dd_25EB
GO:0080135	regulation of cellular response to stress	14	108	2.34981	0.00246277	uimc1, kmt5b, ddias, klhdc10, tp53, znf365, rnf168, pias4a, rnf169, insig1, yju2, fancb, rnft1, mia3	down	50dd_25EB
GO:1903313	positive regulation of mRNA metabolic process	14	71	3.57435	2.83e-05	mettl16, pan2, si:dkey-206d17.12, rc3h1b, cnot2, ago2, cnot1, dhx37, pde12, mettl14, rbmx, ythdf2, upf1, mettl3	down	50dd_25EB
GO:0032886	regulation of microtubule-based process	14	106	2.39414	0.00206282	camsap3, mapre2, map1sa, mapre1b, cep76, trim37, traf3ip1, phldb2b, camsap2a, stil, bora, ccnf, zgc:66447, slain2	down	50dd_25EB
GO:0002521	leukocyte differentiation	14	99	2.56342	0.00105985	lsm8, sart3, ncor1, slc39a7, jagn1a, jak1, rabl3, cftr, upf1, trim35-28, flt3, chd7, usb1, rnf4	down	50dd_25EB
GO:0031101	fin regeneration	14	90	2.81977	0.0004	lfng, rbbp4, ddx20, ttk, acvr1ba, chd4a, ezh2, yap1, fgfr1a, lef1, grb14, cx43, esco2, sirt1	down	50dd_25EB
GO:0010720	positive regulation of cell development	14	90	2.81977	0.0004	caprin2, ddx46, nelfb, plxna3, numb, ezh2, tiam1b, lef1, chd7, tiam2a, znf16l, ppp2r3c, add1, zar1	down	50dd_25EB
GO:0072175	epithelial tube formation	14	67	5.88482	7.8e-08	fgf8a, grhl3, pax8, cdh2, wnt8b, efhc2, fsta, bmp2b, pax2a, hal, nin, gata3, zic5, chrd	down	8C_UF
GO:0042472	inner ear morphogenesis	14	97	4.06478	8.31e-06	fgf8a, pax8, cdh2, wnt8b, fsta, bmp2b, rbck1, pax2a, cldnh, gata3, otop1, chrd, slc26a2, igf1ra	down	8C_UF
GO:0042471	ear morphogenesis	14	98	4.0233	9.38e-06	fgf8a, pax8, cdh2, wnt8b, fsta, bmp2b, rbck1, pax2a, cldnh, gata3, otop1, chrd, slc26a2, igf1ra	down	8C_UF
GO:0033333	fin development	14	114	3.45863	5.32e-05	ep300a, smoc1, cdh2, foxc1a, fgfr2, tll1, hmcn2, osr2, sp8b, tcf7, hoxc8a, chrd, shha, sp9	down	8C_UF
GO:0035270	endocrine system development	14	118	3.34138	7.8e-05	kdrl, hhex, fgf8a, sox2, tal1, ascl1b, foxc1a, greb1, rx3, pax2a, hoxc8a, shha, gli1, insm1a	down	8C_UF
GO:0001889	liver development	14	157	2.51136	0.00146599	trib1, hhex, aplnra, rcl1, foxc1a, foxc1b, fgfr2, rarga, bmp2b, nckap1l, trappc11, gata4, apln, dld	down	8C_UF
GO:0090092	regulation of transmembrane receptor protein serine/threonine kinase signaling pathway	14	127	3.10459	0.000173	smoc2, aplnra, znf703, smoc1, tsc22d3, fsta, tll1, bcl9l, bmp2b, gdf6a, nrros, ldb2a, chrd, shha	down	8C_UF
GO:0016331	morphogenesis of embryonic epithelium	14	71	5.55329	1.68e-07	fat1a, fgf8a, grhl3, smoc1, cdh2, foxc1a, efhc2, pax2a, hal, nin, afap1l2, zic5, shha, wnt11	down	8C_UF
GO:0035282	segmentation	14	125	3.15427	0.000146	notch1a, fgf8a, cdh2, ccdc80, foxc1a, tcf7l1b, efhc2, epha3, efnb2a, chrd, tbx6, shha, dld, her12	down	8C_UF
GO:0048872	homeostasis of number of cells	14	152	2.59397	0.00107385	ift88, ufm1, tal1, piezo1, abcb10, sec23b, rps15a, spi1b, tet2, fam210b, sema3fb, klf4, ism1, ftcd	down	8C_UF
GO:0006400	tRNA modification	14	71	5.65029	1.36e-07	qtrt1, elp5, elp3, elp2, elp1, trmt5, tyw1, trmt1l, pusl1, wdr4, adat2, thumpd2, dus2, cdkal1	down	BL_16C
GO:0090150	establishment of protein localization to membrane	14	121	3.31546	8.55e-05	bag6, zdhhc3a, rilpl2, ncln, get1, atad1a, zdhhc12b, emc4, mmgt1, emc2, tmco1, zdhhc24, zdhhc18a, zdhhc7	down	BL_16C
GO:0051168	nuclear export	14	72	5.57181	1.64e-07	gle1, nup85, alkbh5, nup93, xpo6, xpo1b, mcm3ap, rae1, nup188, nup133, ncbp2, thoc7, pcid2, thoc6	down	BL_16C
GO:0010970	transport along microtubule	14	79	5.07811	5.44e-07	ift20, pcm1, arl8bb, dync2li1, ift122, psen2, ift81, copg2, ift140, ndel1b, flr, dync2i1, dync1i2a, rhot1a	down	BL_16C
GO:0007283	spermatogenesis	14	88	4.55875	2.1e-06	bag6, dazl, tdrd5, ift20, alkbh5, zglp1, hormad1, sass6, rbm46, trip13, mettl14, tdrkh, vipas39, spef2	down	BL_16C
GO:0008654	phospholipid biosynthetic process	14	156	2.5716	0.00117199	pi4k2a, gnpat, lpcat2, pld1b, lpcat3, pik3cg, abhd4, pigu, zgc:77375, pigo, mvda, ttc7b, slc30a5, lpcat1	down	BL_16C
GO:0006400	tRNA modification	14	71	2.47639	0.00126134	elp6, dtwd1, elp1, pusl1, mocs3, tyw5, tyw3, adat2, tprkb, mto1, kti12, thumpd2, osgep, osgepl1	up	25EB_BL
GO:0003351	epithelial cilium movement involved in extracellular fluid movement	14	36	4.884	2.79e-07	ift88, ruvbl1, ruvbl2, ccdc151, foxj1a, cfap53, mcamb, dnah6, ccdc103, ccdc39, dnaaf2, fasn, rfx3, cfap298	up	25EB_BL
GO:0006858	extracellular transport	14	36	4.884	2.79e-07	ift88, ruvbl1, ruvbl2, ccdc151, foxj1a, cfap53, mcamb, dnah6, ccdc103, ccdc39, dnaaf2, fasn, rfx3, cfap298	up	25EB_BL
GO:0072073	kidney epithelium development	14	71	2.47639	0.00126134	ift88, etv4, ift74, foxc1a, ppargc1a, efhc2, emx1, kank2, hal, osr1, mib1, pkd2, prkcz, ttc26	up	25EB_BL
GO:0032006	regulation of TOR signaling	14	66	2.664	0.00059	sesn1, rnf152, ift81, lamtor4, lamtor3, tbc1d7, fbxo9, lamtor2, mios, nprl3, wdr59, sh3bp4a, wdr24, waca	up	25EB_BL
GO:0042490	mechanoreceptor differentiation	14	74	2.376	0.00190952	ift88, sox2, cdh2, eya4, pi4kb, crb3a, cdh23, dlx4b, ush1ga, pax2a, cldnh, mib1, slc26a2, s1pr2	up	25EB_BL
GO:0009880	embryonic pattern specification	14	72	2.442	0.00145299	cactin, lbx2, amotl2a, tdrd7b, tbxta, ctnnb1, wnt8b, foxh1, pax2a, meis2a, smad1, tcf3b, mib1, dlc	up	25EB_BL
GO:0022037	metencephalon development	14	62	3.1763	9.11e-05	reln, wnt1, chmp1a, atg4da, coq8b, cep290, disc1, roraa, srrm4, clpb, bmi1a, agtpbp1, prdm13, mafba	up	50dd_25EB
GO:0090130	tissue migration	14	53	3.71567	1.38e-05	bace2, sema3d, efna5b, epha3, tagln, arfgef2, robo4, acvrl1, ltbp3, lmo2, flt4, loxl2b, vegfc, thsd7aa	up	50dd_25EB
GO:1990138	neuron projection extension	14	58	3.39535	4.16e-05	fam53b, ulk1b, impact, myo9aa, kif1b, isl2a, myo10l1, col4a6, col4a5, mapk8ip3, nrxn2a, sema5ba, pcdh17, thsd7aa	up	50dd_25EB
GO:0048588	developmental cell growth	14	62	3.1763	9.11e-05	fam53b, ulk1b, impact, myo9aa, kif1b, isl2a, myo10l1, col4a6, col4a5, mapk8ip3, nrxn2a, sema5ba, pcdh17, thsd7aa	up	50dd_25EB
GO:0016331	morphogenesis of embryonic epithelium	14	71	2.77367	0.000413	tbx18, smoc1, dlx5a, bbs9, tln1, mpp5a, dlx6a, hal, vax2, arhgef19, vax1, zic5, mab21l2, phactr4a	up	50dd_25EB
GO:0021675	nerve development	14	78	2.52475	0.00110237	ntf3, ngfb, tbx5a, cad, dlx5a, adgrg6, sulf2a, kif1b, vax2, robo2, vax1, slit1a, sema5ba, egr2b	up	50dd_25EB
GO:1903047	mitotic cell cycle process	14	249	2.85453	0.000458	cenpi, pafah1b1a, rad9a, rhoab, skp2, prkci, usp16, scrib, ccnd1, bub1bb, cdca8, dtl, babam1, chfr	up	8C_UF
GO:0006417	regulation of translation	14	150	4.73852	1.72e-06	tarbp2, larp1, ddx61, alkbh5, sepsecs, tnrc6c2, cnot1, znf598, ddx6, mif4gdb, usp16, nsun3, larp1b, nck1b	up	8C_UF
GO:0000209	protein polyubiquitination	14	151	4.70714	1.87e-06	ube2q1, ambra1b, ubr5, mkrn4, trip12, znf598, anapc5, ube2d4, fbxo28, fbxo38, traf2a, rnf14, dtl, dda1	up	8C_UF
GO:0060284	regulation of cell development	14	247	2.87764	0.000423	ambra1b, cdk9, ulk1b, daam2, ulk2, ythdf2, plxnb2b, stat3, smyd5, carm1, znf16l, adnpb, phf6, add1	up	8C_UF
GO:0021510	spinal cord development	14	91	2.84979	0.000361	notch1a, sox2, cdh2, dbx1a, foxj1a, rnf220a, lhx1a, zc4h2, smo, dla, mib1, dlc, dld, igf1rb	up	BL_16C
GO:0051650	establishment of vesicle localization	14	93	2.98768	0.000132	spg11, dnm2a, myo5b, pafah1b1a, fyco1a, myo5c, bbs5, picalma, pef1, ccdc186, ap3d1, bicdl1, kif23, inpp5b	up	BL_16C
GO:0051648	vesicle localization	14	100	2.77855	0.0003	spg11, dnm2a, myo5b, pafah1b1a, fyco1a, myo5c, bbs5, picalma, pef1, ccdc186, ap3d1, bicdl1, kif23, inpp5b	up	BL_16C
GO:0010970	transport along microtubule	14	79	3.28267	7.69e-05	rhot2, spg11, tmem201, pafah1b1a, fyco1a, kif1b, borcs5, spast, stau2, mapk8ip3, kif17, ap3d1, bicdl1, kif23	up	BL_16C
GO:0006261	DNA-templated DNA replication	14	79	3.28267	7.69e-05	polg2, ssbp1, mms22l, znf830, mcm3, polq, pcna, wdhd1, atrx, zranb3, carm1, noc3l, bod1l1, recql	up	BL_16C
GO:0048048	embryonic eye morphogenesis	14	58	4.47122	1.81e-06	hs6st2, six7, fat1a, fgf8a, cdh2, plxna2, rx3, vangl2, efnb2a, vax2, tcf3a, mib1, mab21l2, wnt11	up	BL_16C
GO:0031076	embryonic camera-type eye development	14	57	4.54967	1.44e-06	six7, fat1a, fgf8a, plxna2, rx3, efnb2a, vax2, smo, tcf3a, mib1, mab21l2, bicdl1, wnt11, igf1rb	up	BL_16C
GO:0032886	regulation of microtubule-based process	14	106	2.44652	0.00168794	map1b, macf1a, clasp1a, mapre2, foxj1a, borcs5, spast, gas2l1, camsap2a, clip1a, ccnf, slain2, daw1, npm1b	up	BL_16C
GO:0009880	embryonic pattern specification	14	72	3.60182	2.63e-05	fgf3, fgf8a, tdrd7a, amotl2a, tbxta, tcf7l1b, lhx1a, meis2a, smad1, smo, dla, mib1, dlc, mafba	up	BL_16C
GO:0043547	positive regulation of GTPase activity	14	109	2.37918	0.00220458	prex1, evi5b, ralgapb, tbc1d10c, arhgap24, sema4d, dock8, dock7, arhgap29a, tbc1d14, tiam1b, agap3, agap2, tbc1d30	up	BL_16C
GO:0001756	somitogenesis	14	103	2.51778	0.00127617	notch1a, fxr1, fgf8a, cdh2, tbxta, naa35, scube2, efnb2a, neo1a, mib1, chrd, dlc, mef2aa, dld	up	BL_16C
GO:0070646	protein modification by small protein removal	14	106	2.44652	0.00168794	usp12a, otud5a, vcpip1, cops2, zranb1b, usp48, uspl1, usp16, usp13, spata2, usp10, usp32, usp19, usp53b	up	BL_16C
GO:0040029	epigenetic regulation of gene expression	15	90	2.44942	0.00105253	tdrd5, bahd1, tdrd9, cbx3b, uhrf1, phf19, piwil2, atad2b, smarca2, nsd1b, bmi1a, sirt7, rnf8, dicer1, fam172a	down	25EB_BL
GO:1903008	organelle disassembly	15	77	2.86296	0.000186	ufsp2, atg4da, ulk1b, tex264a, ulk2, ulk3, usp30, spast, atg7, znf598, rnf14, gfm2, retreg3, wipi2, cisd2	down	25EB_BL
GO:0043543	protein acylation	15	49	4.49894	5.06e-07	zdhhc3a, zdhhc5b, zdhhc9, zdhhc5a, atat1, naa25, nmt2, zdhhc3b, zgc:77880, zdhhc15b, zdhhc17, zdhhc13, zdhhc24, zdhhc22, zdhhc7	down	25EB_BL
GO:0030177	positive regulation of Wnt signaling pathway	15	65	3.39151	2.37e-05	fto, caprin2, fam53b, tnfaip3, zranb1b, zranb1a, daam2, nphp4, gpc3, wnt5a, csnk1g1, lgr4, tmem198b, adnpb, ppm1aa	down	25EB_BL
GO:0043414	macromolecule methylation	15	88	2.50509	0.000829	mettl15, wdr6, tgs1, trmt1l, trmt12, trmt10a, setd7, nsun4, mettl11b, trmt1, setd3, wdr4, nsun6, ehmt1b, tfb1m	down	25EB_BL
GO:0006493	protein O-linked glycosylation	15	78	2.82626	0.000216	b3galt6, galnt18a, pomgnt2, xxylt1, poglut2, b4gat1, tmtc2b, pomt2, c1galt1a, galnt12, aars2, galnt14, b3galnt2, galnt13, galnt3	down	25EB_BL
GO:0051321	meiotic cell cycle	15	92	2.39617	0.00132551	msh4, blm, espl1, rad54b, rad50, tdrd9, spire2, wee2, exd1, piwil2, rmi1, rpa1, smc1b, mnd1, tdrd1	down	25EB_BL
GO:0001510	RNA methylation	15	56	4.85547	2.36e-07	mettl16, henmt1, trmt5, trmt10a, mettl14, trmt10b, zcchc4, nsun4, nsun5, trmt1, mettl1, mettl3, larp7, thumpd2, emg1	down	50dd_25EB
GO:0044089	positive regulation of cellular component biogenesis	15	109	2.49455	0.000951	atf7ip2, pan2, setdb1b, setdb1a, cnot1, setdb2, rock1, baiap2a, baiap2b, cdc42ep4b, zgc:66447, slain2, wdr45, atf7ip, baiap2l1b	down	50dd_25EB
GO:0070918	regulatory ncRNA processing	15	38	7.15542	5.76e-10	tdrd5, henmt1, tdrd7a, ago2, tdrd6, tdrd9, snip1, prkra, piwil1, piwil2, srrt, mettl3, pld6, tdrd1, pum2	down	50dd_25EB
GO:0071695	anatomical structure maturation	15	90	3.02118	0.000114	rest, tdrd5, maea, slc39a1, tdrd7a, tdrd6, nemp1, tp53, chd7, mettl3, ybx1, adnpa, pld6, sclt1, tdrd1	down	50dd_25EB
GO:0021700	developmental maturation	15	103	2.63986	0.000521	rest, tdrd5, maea, slc39a1, tdrd7a, tdrd6, nemp1, tp53, chd7, mettl3, ybx1, adnpa, pld6, sclt1, tdrd1	down	50dd_25EB
GO:0000070	mitotic sister chromatid segregation	15	54	5.0353	1.4e-07	nuf2, spdl1, cenpi, mis12, phf13, nusap1, map9, ndc80, cdca9, znf207b, mzt1, ncaph2, cdca8, kif23, ran	down	50dd_25EB
GO:0000819	sister chromatid segregation	15	56	4.85547	2.36e-07	nuf2, spdl1, cenpi, mis12, phf13, nusap1, map9, ndc80, cdca9, znf207b, mzt1, ncaph2, cdca8, kif23, ran	down	50dd_25EB
GO:0065004	protein-DNA complex assembly	15	82	3.31593	3.76e-05	sart3, hp1bp3, cenpi, taf11, mis12, chaf1a, taf1, cdt1, daxx, shprh, dmc1, spty2d1, gtf2a2, nat15, mis18a	down	50dd_25EB
GO:0016579	protein deubiquitination	15	90	3.02118	0.000114	otud5a, zranb1a, usp40, usp30, bap1, usp8, usp38, usp46, otud4, usp7, usp4, usp44, usp42, usp19, usp54a	down	50dd_25EB
GO:0035162	embryonic hemopoiesis	15	93	2.92372	0.000167	hhex, slc39a1, sox17, dhx8, aggf1, trim33, nop10, numb, cftr, yap1, chd7, cx43, prdm15, irak3, phf8	down	50dd_25EB
GO:0003407	neural retina development	15	113	2.40625	0.00138143	six7, gle1, cactin, marcksl1a, cldnh, slbp, rp2, marcksl1b, marcksa, chd7, mib1, ush1c, nrf1, ran, gnl3	down	50dd_25EB
GO:0031076	embryonic camera-type eye development	15	57	7.41134	8.8e-10	six7, fat1a, fgf8a, znf703, smoc1, foxc1a, wnt8b, rx3, gdf6a, efnb2a, pax2a, afap1l2, shha, wnt11, igf1ra	down	8C_UF
GO:0030902	hindbrain development	15	139	3.03918	0.00013	reln, fgf8a, znf703, cdh2, ascl1b, tcf7l1b, ptpro, bmp2b, efnb2a, pax2a, hal, shha, mafba, gli1, egr2b	down	8C_UF
GO:0048736	appendage development	15	120	3.52039	2.36e-05	etv4, ep300a, smoc1, cdh2, foxc1a, fgfr2, tll1, hmcn2, osr2, sp8b, tcf7, hoxc8a, chrd, shha, sp9	down	8C_UF
GO:0035148	tube formation	15	74	5.70873	4.14e-08	fgf8a, grhl3, pax8, cdh2, wnt8b, cep170aa, efhc2, fsta, bmp2b, pax2a, hal, nin, gata3, zic5, chrd	down	8C_UF
GO:0009953	dorsal/ventral pattern formation	15	156	2.70799	0.000461	hhex, fgf8a, tsc22d3, fsta, tll1, bmp2b, gdf6a, smad1, robo3, tcf7, twist1a, ankrd6b, chrd, shha, gli1	down	8C_UF
GO:0061008	hepaticobiliary system development	15	161	2.62389	0.000642	trib1, hhex, aplnra, rcl1, foxc1a, foxc1b, fgfr2, rarga, bmp2b, nckap1l, vipas39, trappc11, gata4, apln, dld	down	8C_UF
GO:0060042	retina morphogenesis in camera-type eye	15	136	3.10622	0.000102	six7, fgf8a, cdh2, foxc1a, foxc1b, atp6v0e1, gdf6a, xirp1, egr1, hal, rp2, mafba, prkcz, insm1a, tatdn1	down	8C_UF
GO:0007498	mesoderm development	15	100	4.22446	2.44e-06	fgf8a, tal1, cdh2, fgf17, fgfr2, tll1, epha3, bcl9l, bmp2b, foxa2, msgn1, hal, tbx6, apln, dld	down	8C_UF
GO:0010001	glial cell differentiation	15	143	2.95417	0.000179	notch1a, fgf8a, cdh2, cadm4, xirp1, egr1, pax2a, foxa2, nrros, f8, myrf, lamb2, wt1b, shha, egr2b	down	8C_UF
GO:0042063	gliogenesis	15	155	2.72546	0.00043	notch1a, fgf8a, cdh2, cadm4, xirp1, egr1, pax2a, foxa2, nrros, f8, myrf, lamb2, wt1b, shha, egr2b	down	8C_UF
GO:0031016	pancreas development	15	160	2.64029	0.000602	notch1a, hhex, rcl1, ascl1b, foxc1a, foxc1b, fgfr2, bmp2b, isl2b, hoxc8a, lama1, shha, ildr2, dld, insm1a	down	8C_UF
GO:0010639	negative regulation of organelle organization	15	109	3.94335	5.9e-06	kank1a, vill, spdl1, hormad1, zwilch, kntc1, arpin, trip13, kank2, trim37, svila, phf23b, camsap1b, bub1ba, ssh2a	down	BL_16C
GO:0000075	cell cycle checkpoint signaling	15	70	6.14036	1.49e-08	spdl1, mrnip, chek1, siah2l, fancd2, hormad1, zwilch, kntc1, chmp4c, trip13, dot1l, tipin, bub1ba, atm, eme1	down	BL_16C
GO:0030705	cytoskeleton-dependent intracellular transport	15	105	4.09357	3.68e-06	ift20, pcm1, arl8bb, dync2li1, ift122, psen2, ift81, copg2, ift140, ndel1b, flr, myo5aa, dync2i1, dync1i2a, rhot1a	down	BL_16C
GO:0048232	male gamete generation	15	95	4.52448	1.01e-06	bag6, dazl, tdrd5, ift20, alkbh5, zglp1, hormad1, sass6, rbm46, trip13, mettl14, moto, tdrkh, vipas39, spef2	down	BL_16C
GO:0016197	endosomal transport	15	164	2.62089	0.000653	wdr91, chmp1a, chmp7, chmp4c, snx9b, eps15, chmp3, ric1, itsn2b, vps29, hgs, becn1, aktip, bet1l, dennd1a	down	BL_16C
GO:1902115	regulation of organelle assembly	15	66	2.85428	0.000171	pan2, ift74, cnot1, ppp1r35, crb3a, washc5, zmynd10, cep76, snx30, stil, nf2a, wdr45, inpp5e, tapt1a, rnf2	up	25EB_BL
GO:0030010	establishment of cell polarity	15	53	3.55439	1.07e-05	ift88, sipa1l3, frmd4ba, frmd4bb, spdl1, cdh2, amotl2a, cep170aa, ccdc151, vangl2, hoxb1b, cldnh, hal, lama1, zmp:0000001168	up	25EB_BL
GO:0018205	peptidyl-lysine modification	15	65	2.8982	0.000142	dohh, sumo1, uba2, pias1b, ube2ib, pias4a, sae1, setd6, uspl1, lipt2, sumo2a, sumo3b, sumo3a, loxl3b, senp7b	up	25EB_BL
GO:0072175	epithelial tube formation	15	67	2.81168	0.000204	ccdc85b, sox3, cdh2, wnt8b, dlx5a, efhc2, dlx4b, vangl2, bmp2b, hoxb1b, pax2a, hal, gata3, phactr4b, pcdh19	up	25EB_BL
GO:0048048	embryonic eye morphogenesis	15	58	3.03145	0.000141	six7, fat1a, znf703, cdh2, foxc1a, tcf7l1a, wnt8b, foxh1, vangl2, efnb2a, pax2a, tcf3a, afap1l2, mib1, phactr4b	up	25EB_BL
GO:0031076	embryonic camera-type eye development	15	57	3.08463	0.000115	six7, fat1a, znf703, foxc1a, tcf7l1a, wnt8b, foxh1, efnb2a, pax2a, tcf3a, afap1l2, mib1, shha, phactr4b, nes	up	25EB_BL
GO:0003158	endothelium development	15	65	2.70498	0.000501	rasa3, f11r, krit1, tcf7l1a, marcksl1a, ppp1r16b, itga4, tcf3a, tcf3b, mib1, dlc, mettl3, shha, tjp2a, tjp1a	up	25EB_BL
GO:0033339	pectoral fin development	15	70	2.69118	0.000339	ep300b, med12, ep300a, cdh2, foxc1a, dlx5a, fgfr2, sp8b, fgfr1a, tcf7, osr1, fgfr1b, shha, rnf2, pi4k2b	up	25EB_BL
GO:0048066	developmental pigmentation	15	80	2.35478	0.00147046	med12, cdh2, dennd5a, psen2, leo1, trim33, sf3b1, mpv17, nrarpa, psenen, mib1, kita, rnf41, meox1, mib2	up	25EB_BL
GO:1902850	microtubule cytoskeleton organization involved in mitosis	15	77	2.44653	0.000979	ift88, vcp, spdl1, ccdc151, vangl2, rhoab, map9, hoxb1b, hal, dctn6, stil, aurkb, znf207b, mzt1, kif23	up	25EB_BL
GO:0009064	glutamine family amino acid metabolic process	15	59	3.57622	1.14e-05	gls2b, cps1, uroc1, cad, prodhb, amdhd1, pnpo, aldh4a1, nags, aldh18a1, gfpt2, asrgl1, ass1, ftcd, otc	up	50dd_25EB
GO:0043648	dicarboxylic acid metabolic process	15	49	4.30606	8.83e-07	gls2b, fh, gpt2l, zgc:153031, uroc1, d2hgdh, kynu, prodhb, amdhd1, pnpo, aldh4a1, nags, got1, haao, ftcd	up	50dd_25EB
GO:1901606	alpha-amino acid catabolic process	15	85	2.48232	0.000893	gls2b, thnsl2, zgc:162816, gpt2l, afmid, uroc1, kynu, prodhb, amdhd1, aldh4a1, aass, cdo1, haao, asrgl1, ftcd	up	50dd_25EB
GO:0031346	positive regulation of cell projection organization	15	83	2.54213	0.000691	pacsin1b, ntrk2a, dscamb, dscama, myo3a, plxnb3, plxna2, plxna4, dbn1, ddr1, robo2, plxnb2b, slit1a, zgc:154093, tapt1b	up	50dd_25EB
GO:0016049	cell growth	15	68	3.10289	6.89e-05	fam53b, ulk1b, impact, wnt5a, myo9aa, kif1b, isl2a, myo10l1, col4a6, col4a5, mapk8ip3, nrxn2a, sema5ba, pcdh17, thsd7aa	up	50dd_25EB
GO:0048483	autonomic nervous system development	15	63	3.34916	2.66e-05	ascl1a, bace2, ryr1a, dscamb, dscama, elp1, cad, sema3d, sema3c, tubb5, mapk8a, mab21l2, dennd3a, ryr3, phactr4a	up	50dd_25EB
GO:0001754	eye photoreceptor cell differentiation	15	74	2.85131	0.000189	dzank1, synj1, neurod1, crx, cep290, rx1, bves, gdf6a, thrb, agtpbp1, mafba, rtn4ip1, pcdh17, adgrv1, insm1a	up	50dd_25EB
GO:0009166	nucleotide catabolic process	15	77	2.74022	0.000299	eno3, pde8b, gapdh, cnp, aldob, insra, entpd4, sarm1, pde4ba, pfkla, aldocb, pde4d, fitm2, pfkpa, dhtkd1	up	50dd_25EB
GO:0072523	purine-containing compound catabolic process	15	77	2.74022	0.000299	eno3, pde8b, gapdh, adal, aldob, insra, zgc:103559, sarm1, pde4ba, pfkla, aldocb, pde4d, fitm2, pfkpa, dhtkd1	up	50dd_25EB
GO:0045596	negative regulation of cell differentiation	15	91	2.31865	0.00182486	rgs2, krit1, ulk1b, daam2, llgl2, foxe3, gdf6a, robo2, spi1b, dlx1a, lrrc14b, hoxc9a, tmem182a, loxl3b, nog2	up	50dd_25EB
GO:0010629	negative regulation of gene expression	15	278	2.73938	0.000449	tarbp2, ddx61, supv3l1, tdrd7a, tnrc6c2, cnot1, prkra, ythdf2, smarca2, ddx6, yap1, bmi1a, smyd5, smg8, pphln1	up	8C_UF
GO:0042074	cell migration involved in gastrulation	15	81	3.4303	2.52e-05	aplnra, cdh2, vangl2, bmp2b, megf8, mtx2, celsr1a, bcl2l16, ankrd6b, ctnnd1, chrd, mapkap1, zbtb4, wnt11, s1pr2	up	BL_16C
GO:0030178	negative regulation of Wnt signaling pathway	15	83	3.34765	3.4e-05	dkk2, tollip, sostdc1a, sost, vangl2, tcf3a, trabd2a, lmbr1l, ankrd6b, nkd2b, chd8, tsc2, nkd1, rgs3a, wnt11	up	BL_16C
GO:0060828	regulation of canonical Wnt signaling pathway	15	117	2.37483	0.00159078	dkk2, ccnyl1, daam2, csnk1g1, vangl2, rspo1, rnf25, tcf3a, lmbr1l, ankrd6b, nkd2b, chd8, nkd1, wnt11, ppm1bb	up	BL_16C
GO:0007498	mesoderm development	15	100	2.77855	0.0003	fgf8a, cdh2, spaw, tbxta, fgf17, net1, rasl11b, dact2, bcl9l, bmp2b, foxa2, fgfr1a, mapkap1, dld, atr	up	BL_16C
GO:0002040	sprouting angiogenesis	15	116	2.3953	0.00145807	gipc1, hhex, aplnra, hars, foxf1, arfgef2, scube2, efnb2a, nrarpa, e2f7, mttp, nus1, twist1a, mib1, trim33l	up	BL_16C
GO:0031047	regulatory ncRNA-mediated gene silencing	16	64	3.67413	4.23e-06	cnot7, tdrd5, tdrd7a, tdrd6, tdrd9, tnrc6c2, prkra, tdrkh, exd1, cnot9, piwil2, cnot6l, parn, dicer1, tdrd1, fam172a	down	25EB_BL
GO:0048477	oogenesis	16	63	3.73245	3.38e-06	dazl, tdrd5, tdrd7a, tdrd6, zfyve26, zglp1, nemp1, nanos3, nanos1, tdrkh, piwil2, paqr7b, smc1b, tdrd1, zar1, zp3c	down	25EB_BL
GO:0022604	regulation of cell morphogenesis	16	81	2.72158	0.000333	caprin2, zranb1b, fam171a1, plxnb3, fermt2, bves, ppp1r12a, plxnb1b, plxnb2b, tnika, fmnl1a, pop1, stat3, fitm2, zgc:154093, git2a	down	25EB_BL
GO:0006401	RNA catabolic process	16	93	2.52844	0.000507	cnot7, tbp, zgc:103759, ascc3, ythdf2, cnot9, pabpn1l, cnot6l, nbas, dis3l, samd4a, parn, upf3a, rnaset2, pnrc2, smg8	down	25EB_BL
GO:0140013	meiotic nuclear division	16	58	5.31311	8.44e-09	bag6, nuf2, msh5, incenp, slx4, tdrd9, hormad1, ttk, meiob, moto, hfm1, mus81, tex11, rmi1, dmc1, eme1	down	50dd_25EB
GO:0035282	segmentation	16	125	2.32027	0.00225431	cactin, tdrd5, tdrd7a, tdrd6, mapk14a, foxh1, naa50, lef1, chd7, tcf3b, mib1, rfng, pld6, supt6h, kif22, tdrd1	down	50dd_25EB
GO:0007093	mitotic cell cycle checkpoint signaling	16	52	5.57756	1.06e-08	spdl1, siah2l, zwilch, rad9a, ttk, chmp4c, bub1, znf830, e2f7, mus81, ints3, znf207b, bub1bb, eme1, ticrr, waca	down	50dd_25EB
GO:0007051	spindle organization	16	81	3.58066	7.56e-06	nuf2, incenp, mapre2, cep63, sass6, mapre1b, map9, stil, ndc80, aurkb, haus6, znf207b, mzt1, lrmp, kif23, kif4	down	50dd_25EB
GO:0033333	fin development	16	114	2.54415	0.000524	ep300b, med12, ep300a, uba2, trim33, pi4kaa, rarab, fgfr1a, lef1, arl6, osr1, fbln1, cx43, elf3, rnf2, pi4k2b	down	50dd_25EB
GO:0021915	neural tube development	16	111	2.61291	0.000387	rest, tcf7l1a, pcgf1, foxh1, nr6a1a, bcor, vangl2, slc7a6os, hoxb1b, sox19b, rarab, prkci, calm3a, tcf3b, mib1, arl13b	down	50dd_25EB
GO:0021510	spinal cord development	16	91	4.95175	1.21e-07	notch1a, scgn, sox2, cdh2, zc4h2, draxin, gata3, tcf7, dla, fasn, tbx6, shha, gli1, dld, insm1a, igf1ra	down	8C_UF
GO:0008283	cell population proliferation	16	157	2.87012	0.000155	sox2, amotl2a, tcf7l1b, fgfr2, csf3a, nrarpa, hal, ltbp3, kctd13, loxl2b, zic5, tet2, shha, nr2f1a, nat15, ism1	down	8C_UF
GO:0001755	neural crest cell migration	16	110	4.09645	1.72e-06	cdh2, foxc1a, foxc1b, sema4f, sema4e, sema3c, col18a1a, rx3, radil, bmp2b, nrarpa, nrg2a, pdgfra, sema3fb, sema3ab, sema3aa	down	8C_UF
GO:0030900	forebrain development	16	154	2.92604	0.000124	notch1a, sox2, wnt8b, dixdc1a, greb1, dpysl3, rx3, draxin, cars2, exoc7, dla, shha, dlb, gli1, ndnf, zdhhc16a	down	8C_UF
GO:0030335	positive regulation of cell migration	16	139	3.24179	3.59e-05	srpx2, fgf8a, syk, znf703, sema4f, sema4e, sema3c, il6r, vegfab, gata3, asap1b, vegfc, sema3fb, sema3ab, kitb, sema3aa	down	8C_UF
GO:2000147	positive regulation of cell motility	16	147	3.06537	7.1e-05	srpx2, fgf8a, syk, znf703, sema4f, sema4e, sema3c, il6r, vegfab, gata3, asap1b, vegfc, sema3fb, sema3ab, kitb, sema3aa	down	8C_UF
GO:0016055	Wnt signaling pathway	16	171	2.79984	0.000132	amotl2a, nid1a, wnt9b, tcf7l1b, wnt8b, dixdc1a, notum1a, fermt2, bcl9l, fbxw11a, reck, draxin, tcf7, nkd2b, tet2, wnt11	down	8C_UF
GO:0051028	mRNA transport	16	67	6.84299	9.01e-10	gle1, nup85, alkbh5, nup93, nup58, slbp2, mcm3ap, nup35, nup188, nup133, ncbp2, eif4a3, lrmp, thoc7, pcid2, thoc6	down	BL_16C
GO:0006310	DNA recombination	16	141	3.25163	3.48e-05	rad54b, ruvbl1, ruvbl2, fancd2, trip13, zswim7, pif1, mcm9, mcm8, top3a, rad54l, rmi1, lig4, rpa1, nsmce1, eme1	down	BL_16C
GO:0006302	double-strand break repair	16	130	3.52677	1.25e-05	rad54b, fancd2, smchd1, trip13, zswim7, rbbp8, rec8b, mcm9, mcm8, rad54l, rmi1, lig4, atm, rpa1, nsmce1, eme1	down	BL_16C
GO:1903311	regulation of mRNA metabolic process	16	165	2.77867	0.000226	dazl, tnrc6b, alkbh5, mettl14, moto, prpf31, fastkd3, srpk1b, eif4a3, celf1, dnd1, polr2gl, puf60b, zc3h14, acin1a, rbm25a	down	BL_16C
GO:0032956	regulation of actin cytoskeleton organization	16	193	2.37555	0.00126382	kank1a, vill, arpin, rttn, myo3a, pick1, kank2, arhgap18, svila, cyfip1, ect2, arhgap17b, vaspb, baiap2a, ssh2a, carmil3	down	BL_16C
GO:0032970	regulation of actin filament-based process	16	195	2.35118	0.00140732	kank1a, vill, arpin, rttn, myo3a, pick1, kank2, arhgap18, svila, cyfip1, ect2, arhgap17b, vaspb, baiap2a, ssh2a, carmil3	down	BL_16C
GO:0070286	axonemal dynein complex assembly	16	37	5.43085	6.31e-09	wdr92, ruvbl1, ruvbl2, dnal1, ccdc151, zmynd10, dnah5, ccdc103, ccdc114, drc1, ccdc39, dnaaf2, pih1d1, daw1, ttc12, ttc25	up	25EB_BL
GO:0051168	nuclear export	16	72	2.79086	0.000139	nup93, abce1, mcm3ap, poldip3, nup188, nup133, ltv1, thoc1, eif6, thoc7, pcid2, nmd3, thoc6, npm1b, thoc5, ran	up	25EB_BL
GO:0010506	regulation of autophagy	16	90	2.23268	0.00242413	sesn1, rnf152, vcp, psen2, cptp, keap1a, snx30, nprl3, becn1, rubcn, sh3bp4a, wdr45, atg13, wdr24, scoca, waca	up	25EB_BL
GO:0060216	definitive hemopoiesis	16	60	3.34903	1.26e-05	naca, sumo1, smchd1, ube2ib, gar1, ddx46, sf3b1, rps24, sae1, itgb2, ltv1, sumo3a, cpsf1, mib1, kri1, nol9	up	25EB_BL
GO:0016331	morphogenesis of embryonic epithelium	16	71	2.83016	0.000117	ccdc85b, fat1a, cdh2, foxc1a, dlx5a, efhc2, vangl2, hoxb1b, pax2a, hal, afap1l2, mib1, nkd1, shha, phactr4b, pcdh19	up	25EB_BL
GO:0035148	tube formation	16	74	2.71543	0.000195	ccdc85b, sox3, cdh2, wnt8b, dlx5a, cep170aa, efhc2, dlx4b, vangl2, bmp2b, hoxb1b, pax2a, hal, gata3, phactr4b, pcdh19	up	25EB_BL
GO:0051028	mRNA transport	16	67	2.99913	5.55e-05	magoh, qkia, nup93, mcm3ap, nup35, poldip3, nup188, nup133, rbm8a, eif4a3, thoc1, thoc7, pcid2, thoc6, igf2bp1, thoc5	up	25EB_BL
GO:0060173	limb development	16	78	2.57617	0.000369	ep300b, etv4, med12, ep300a, cdh2, foxc1a, dlx5a, fgfr2, sp8b, fgfr1a, tcf7, osr1, fgfr1b, shha, rnf2, pi4k2b	up	25EB_BL
GO:0007219	Notch signaling pathway	16	78	2.57617	0.000369	ift88, lfng, ncstn, psen2, zmp:0000001236, chac1, bap1, nrarpa, psenen, mib1, dlc, mettl3, pkd2, dld, mib2, her12	up	25EB_BL
GO:0042461	photoreceptor cell development	16	86	2.33653	0.00113236	ift88, six7, cacna2d4a, ift74, prom1b, bbs5, vangl2, hal, cerkl, lca5, shha, med29, adgrv1, med27, prkcz, ttc26	up	25EB_BL
GO:0048741	skeletal muscle fiber development	16	66	3.41005	1.13e-05	ryr1b, ryr1a, selenon, myod1, adss1, rbfox1l, myo9aa, scube3, gdf6a, klhl41a, chrna1, klhl40b, lmod3, col6a1, ryr3, myo18ab	up	50dd_25EB
GO:1901292	nucleoside phosphate catabolic process	16	89	2.5288	0.000494	eno3, pde8b, gapdh, cnp, aldob, insra, entpd4, entpd3, sarm1, pde4ba, pfkla, aldocb, pde4d, fitm2, pfkpa, dhtkd1	up	50dd_25EB
GO:0022604	regulation of cell morphogenesis	16	81	2.77856	0.000161	plxnb3, fermt2, plxna2, bves, plxna4, dbn1, plxnb2b, tnika, fmnl2b, fmnl1b, fitm2, palmdb, zgc:154093, myo10, alcama, git2a	up	50dd_25EB
GO:0045765	regulation of angiogenesis	16	88	2.55754	0.000433	dlk2, scg2b, adgrb1a, krit1, adgrg6, bcar1, thbs1b, egfl6, cemip2, mvda, vegfba, tie1, kdr, vegfc, s1pr1, vash2	up	50dd_25EB
GO:0002064	epithelial cell development	16	96	2.34441	0.00115832	myt1b, ascl1a, bhmt, krit1, coq8b, tyro3, tll1, kdf1b, srgap2, mvda, epg5, fitm2, glis3, cdkal1, tjp1b, thsd7aa	up	50dd_25EB
GO:0033674	positive regulation of kinase activity	16	97	2.32024	0.00206903	tpd52l1, prrc1, ntrk2a, insra, tyro3, fgfr3, tab2, epha3, ddr1, pdcd10a, pdgfrb, flt4, tie1, fgfr1b, kdr, kitb	up	50dd_25EB
GO:0032259	methylation	16	211	3.84984	4.95e-06	smyd2b, smyd2a, wdr6, bmt2, kmt5b, cmtr2, trmt10a, trmt12, nsun3, nsun4, trmt1, setd3, smyd5, carm1, carnmt1, ehmt1b	up	8C_UF
GO:0010564	regulation of cell cycle process	16	224	3.62642	1.06e-05	ambra1b, dbf4, cdc14b, rad9a, eif2ak4, ythdf2, anapc5, miip, cdt1, rab11fip3, tgfa, ccnd1, bub1bb, dtl, babam1, chfr	up	8C_UF
GO:0000278	mitotic cell cycle	16	314	2.587	0.000549	cenpi, pafah1b1a, rad9a, rhoab, skp2, cdt1, prkci, usp16, scrib, ccnd1, bub1bb, cdca8, dtl, babam1, chfr, ska3	up	8C_UF
GO:0048565	digestive tract development	16	107	2.76989	0.000198	ascl1a, hhex, hand2, spaw, tbxta, myo5b, agr2, vangl2, tbx1, nipbla, smo, epg5, chd8, tsc2, mib1, dld	up	BL_16C
GO:0035270	endocrine system development	16	118	2.51168	0.000611	hnf4a, insm1b, myt1b, fgf3, ascl1a, fgf8a, hhex, sox2, hand2, ascl1b, hey1, greb1, eya1, rx3, dzip1, smo	up	BL_16C
GO:0060027	convergent extension involved in gastrulation	16	84	3.52831	9.39e-06	cdh2, map2k4b, vangl2, bmp2b, iqgap3, mtx2, yes1, tnika, ptprea, bcl2l16, scrib, chrd, zbtb4, wnt11, mcu, s1pr2	up	BL_16C
GO:0030510	regulation of BMP signaling pathway	16	92	3.2215	3.09e-05	smad4a, skila, smoc2, sostdc1a, tbxta, sost, tsc22d3, bmp2b, scube2, pnpla6, dzip1, b4galt5, skor1b, chrd, grem1b, fbxl15	up	BL_16C
GO:0035282	segmentation	16	125	2.37103	0.00114952	notch1a, fxr1, fgf8a, tdrd7a, cdh2, tbxta, tcf7l1b, naa35, scube2, efnb2a, neo1a, mib1, chrd, dlc, mef2aa, dld	up	BL_16C
GO:0001947	heart looping	16	126	2.35221	0.00125211	pak1, hand2, spaw, tbxta, smyd4, foxj1a, bbs5, rangrf, dzip1, tbx1, smo, gata4, rp2, cobl, chrd, wnt11	up	BL_16C
GO:0007292	female gamete generation	17	73	3.42248	6.06e-06	dazl, tdrd5, tdrd7a, tdrd6, zfyve26, zglp1, spire2, nemp1, nanos3, nanos1, tdrkh, piwil2, paqr7b, smc1b, tdrd1, zar1, zp3c	down	25EB_BL
GO:0006661	phosphatidylinositol biosynthetic process	17	89	2.97233	2.61e-05	socs4, pik3r3b, socs9, impa2, bpnt2, pigm, ip6k1, socs2, pip5k1ca, pik3c2b, pigt, pik3cg, pik3c2a, ttc7a, ttc7b, pgap2, pik3cb	down	25EB_BL
GO:0141188	nucleic acid catabolic process	17	109	2.29212	0.00154666	cnot7, tbp, zgc:103759, ascc3, ythdf2, cnot9, pabpn1l, cnot6l, nbas, dis3l, samd4a, parn, dicer1, upf3a, rnaset2, pnrc2, smg8	down	25EB_BL
GO:0033044	regulation of chromosome organization	17	51	6.04236	9.12e-10	atf7ip2, spdl1, setdb1b, setdb1a, zwilch, ttk, bub1, zgc:113263, setdb2, tinf2, anapc15, ndc80, znf207b, ylpm1, bub1bb, atf7ip, terf1	down	50dd_25EB
GO:0006366	transcription by RNA polymerase II	17	98	3.14449	2.41e-05	sart3, tbp, paf1, taf8, taf11, leo1, glyr1, eny2, taf1, rbmx, pbrm1l, tbpl1, polr2a, ssu72, supt6h, med18, gtf2a2	down	50dd_25EB
GO:1903046	meiotic cell cycle process	17	69	4.7288	2.36e-08	bag6, nuf2, msh5, incenp, slx4, tdrd9, hormad1, ttk, meiob, moto, hfm1, mus81, tex11, rmi1, dmc1, ncaph2, eme1	down	50dd_25EB
GO:0040008	regulation of growth	17	109	2.82716	9.68e-05	cdk9, hhex, nme6, ruvbl1, supv3l1, ruvbl2, mapk14a, net1, wwc3, kmt5b, ulk2, nelfb, plxna3, yap1, kif15, dnph1, larp7	down	50dd_25EB
GO:0048024	regulation of mRNA splicing, via spliceosome	17	62	4.97033	2.56e-08	mettl16, magoh, snrpc, fam50a, dhx37, rbmx, prpf31, rbm7, jmjd6, rbm8a, eif4a3, rbm15, puf60b, ybx1, larp7, wtap, rbm25a	down	50dd_25EB
GO:0030218	erythrocyte differentiation	17	115	2.67965	0.00019	rasa3, maea, slc39a1, melk, ago2, sec23b, nemp1, trim33, tp53, numb, arhgef12a, fer, chd7, hmgcs1, adnpa, prdm15, phf8	down	50dd_25EB
GO:0034101	erythrocyte homeostasis	17	116	2.65655	0.000211	rasa3, maea, slc39a1, melk, ago2, sec23b, nemp1, trim33, tp53, numb, arhgef12a, fer, chd7, hmgcs1, adnpa, prdm15, phf8	down	50dd_25EB
GO:0002262	myeloid cell homeostasis	17	126	2.44572	0.000567	rasa3, maea, slc39a1, melk, ago2, sec23b, nemp1, trim33, tp53, numb, arhgef12a, fer, chd7, hmgcs1, adnpa, prdm15, phf8	down	50dd_25EB
GO:0070646	protein modification by small protein removal	17	106	2.90717	6.77e-05	senp8, otud5a, zranb1a, usp40, usp30, bap1, usp8, uspl1, usp38, usp46, otud4, usp7, usp4, usp44, usp42, usp19, usp54a	down	50dd_25EB
GO:0060828	regulation of canonical Wnt signaling pathway	17	117	2.63385	0.000234	caprin2, csnk1da, psen1, ubr5, ccnyl1, tcf7l1a, nanog, tle3b, sox17, csnk1g1, vangl2, rspo1, hwa, lmbr1l, chd8, jade1, nradd	down	50dd_25EB
GO:0043473	pigmentation	17	146	2.11069	0.00315334	med12, ncstn, dennd5a, psen1, mylipa, leo1, trim33, sf3b1, pikfyve, ippk, arl6, chd7, psenen, mib1, inpp5e, rnf41, mib2	down	50dd_25EB
GO:0007155	cell adhesion	17	585	0.52677	0.00327532	myot, f11r, si:dkey-221l4.11, ctnnb1, pkn2, pkp4, cldn7a, cldnh, yap1, dcbld2, ptk7b, fer, inppl1a, sdc4, inppl1b, dlg3, ctnnd2a	down	50dd_25EB
GO:0007517	muscle organ development	17	199	2.40589	0.000783	ninj1, rbfox1l, fermt2, gdf6a, pax3b, rbfox2, itga7, itga6a, mbnl2, nrg2a, gata4, lamb2, col6a2, lrrc39, shha, col6a1, pleca	down	8C_UF
GO:0021915	neural tube development	17	111	4.31327	3.89e-07	fgf8a, grhl3, cdh2, ryr2a, tcf7l1b, notum1a, pax2a, foxa2, hal, nin, celsr1a, dync2i1, cdc42se1, dla, zic5, shha, gli1	down	8C_UF
GO:0071363	cellular response to growth factor stimulus	17	154	3.10891	3.56e-05	fgf8a, fgf17, zfyve27, fgfr2, fgfr4, bmp2b, gdf6a, scube1, smad1, vegfab, gata3, ltbp3, rgmd, vegfc, ndnf, zdhhc16a, rgmb	down	8C_UF
GO:0070848	response to growth factor	17	155	3.08886	3.87e-05	fgf8a, fgf17, zfyve27, fgfr2, fgfr4, bmp2b, gdf6a, scube1, smad1, vegfab, gata3, ltbp3, rgmd, vegfc, ndnf, zdhhc16a, rgmb	down	8C_UF
GO:0090497	mesenchymal cell migration	17	112	4.27475	4.44e-07	cdh2, foxc1a, foxc1b, sema4f, sema4e, sema3c, col18a1a, rx3, radil, bmp2b, hmcn2, nrarpa, nrg2a, pdgfra, sema3fb, sema3ab, sema3aa	down	8C_UF
GO:0061053	somite development	17	149	3.40225	6.06e-06	notch1a, fgf8a, cdh2, ccdc80, foxc1a, greb1, epha3, efnb2a, tnpo1, copb1, lamb2, lama1, chrd, tbx6, shha, dld, her12	down	8C_UF
GO:0040017	positive regulation of locomotion	17	153	3.12923	3.28e-05	srpx2, fgf8a, syk, znf703, sema4f, sema4e, sema3c, il6r, vegfab, gata3, il16, asap1b, vegfc, sema3fb, sema3ab, kitb, sema3aa	down	8C_UF
GO:0043549	regulation of kinase activity	17	177	2.70493	0.000201	tpd52l1, kdrl, trib1, spry1, dusp10, cdkn1cb, fgfr2, fgfr4, epha3, pdgfra, erbb3a, cblc, cblb, ptprc, wnt11, kitb, igf1ra	down	8C_UF
GO:0008033	tRNA processing	17	111	4.38861	3.06e-07	lsm6, qtrt1, elp5, clp1, elp3, elp2, elp1, trmt5, tyw1, trmt1l, pusl1, wdr4, adat2, thumpd2, tsen34, dus2, cdkal1	down	BL_16C
GO:0051129	negative regulation of cellular component organization	17	155	3.14281	3.12e-05	kank1a, vill, spdl1, unga, hormad1, zwilch, kntc1, arpin, trip13, kank2, trim37, svila, phf23b, zdhhc12b, camsap1b, bub1ba, ssh2a	down	BL_16C
GO:1901988	negative regulation of cell cycle phase transition	17	84	5.79923	4.14e-09	spdl1, mrnip, chek1, siah2l, fancd2, hormad1, zwilch, kntc1, dlg1l, chmp4c, trip13, kank2, dot1l, tipin, bub1ba, atm, eme1	down	BL_16C
GO:0006913	nucleocytoplasmic transport	17	115	4.23596	5.14e-07	gle1, nup85, alkbh5, fam53b, nup93, xpo6, xpo1b, nup58, mcm3ap, rae1, nup35, nup188, nup133, ncbp2, thoc7, pcid2, thoc6	down	BL_16C
GO:0051169	nuclear transport	17	115	4.23596	5.14e-07	gle1, nup85, alkbh5, fam53b, nup93, xpo6, xpo1b, nup58, mcm3ap, rae1, nup35, nup188, nup133, ncbp2, thoc7, pcid2, thoc6	down	BL_16C
GO:0003006	developmental process involved in reproduction	17	180	2.70631	0.000201	bag6, dazl, tdrd5, ift20, alkbh5, zglp1, hormad1, sass6, nanos3, rbm46, slbp2, trip13, mettl14, tdrkh, vipas39, dnd1, spef2	down	BL_16C
GO:0042273	ribosomal large subunit biogenesis	17	55	3.88183	7.11e-07	bop1, pak1ip1, atp6v0e1, rrp15, nip7, mak16, nifk, rplp0, nop16, rpl10, rsl24d1, znhit6, eif6, rpf1, nol9, npm1b, pes	up	25EB_BL
GO:0043488	regulation of mRNA stability	17	92	2.32066	0.00134933	mettl16, pan2, si:dkey-206d17.12, rc3h1b, cnot2, qkia, cnot1, mettl14, moto, patl1, fastkd2, fastkd3, mettl3, ybx1, zc3h14, igf2bp1, zgc:162730	up	25EB_BL
GO:0002521	leukocyte differentiation	17	99	2.15657	0.00227795	lsm8, sart3, tnfrsf11a, gemin5, jagn1b, jagn1a, ak2, rabl3, jak3, cftr, rpl10a, upf1, kita, srp54, usb1, kitb, rnf4	up	25EB_BL
GO:0046496	nicotinamide nucleotide metabolic process	17	75	3.1884	1.58e-05	eno3, gapdh, naprt, afmid, aldob, insra, kynu, sarm1, nadsyn1, pfkla, aldocb, h6pd, fdxr, haao, nmnat2, pfkpa, dhtkd1	up	50dd_25EB
GO:0019362	pyridine nucleotide metabolic process	17	75	3.1884	1.58e-05	eno3, gapdh, naprt, afmid, aldob, insra, kynu, sarm1, nadsyn1, pfkla, aldocb, h6pd, fdxr, haao, nmnat2, pfkpa, dhtkd1	up	50dd_25EB
GO:0031589	cell-substrate adhesion	17	90	2.657	0.00018	fermt1, vwa2, nid1a, parvg, fermt2, bves, itgb6, itga8, itga7, lamb2l, lamb4, lamb2, lamc2, itga10, ntn4, myo18ab, sned1	up	50dd_25EB
GO:0014904	myotube cell development	17	67	3.5691	3.1e-06	ryr1b, ryr1a, selenon, myod1, adss1, rbfox1l, myo9aa, scube3, gdf6a, klhl41a, chrna1, klhl40b, tmem182a, lmod3, col6a1, ryr3, myo18ab	up	50dd_25EB
GO:0009913	epidermal cell differentiation	17	95	2.51715	0.000353	pacsin1b, neurod1, capn12, svep1, eya4, myo7aa, crb3a, mif, kdf1b, foxj1b, mvda, myo6b, cobl, pax5, ap1b1, slc44a4, insm1a	up	50dd_25EB
GO:0048738	cardiac muscle tissue development	17	103	2.32165	0.00141851	nrap, opa1, tbx5a, rbfox1l, synpo2lb, neb, synpo2la, fermt2, tln1, mpp5a, cemip2, unc45b, dpf3, tbx20, nr2f1a, mef2ca, fhod3a	up	50dd_25EB
GO:0014706	striated muscle tissue development	17	105	2.27743	0.0015784	nrap, opa1, tbx5a, rbfox1l, synpo2lb, neb, synpo2la, fermt2, tln1, mpp5a, cemip2, unc45b, dpf3, tbx20, nr2f1a, mef2ca, fhod3a	up	50dd_25EB
GO:0051347	positive regulation of transferase activity	17	101	2.36762	0.000735	tpd52l1, prrc1, ntrk2a, insra, wnt5a, tyro3, fgfr3, tab2, epha3, ddr1, pdcd10a, pdgfrb, flt4, tie1, fgfr1b, kdr, kitb	up	50dd_25EB
GO:0030705	cytoskeleton-dependent intracellular transport	17	105	2.27743	0.0015784	synj1, hook1, kif1aa, copg2, myo5c, ift140, ndel1b, kif1b, myo5aa, kif13ba, dync1i2a, dynll1, mapk8ip3, myo10, kif13a, ap3d1, bicdl1	up	50dd_25EB
GO:0010608	post-transcriptional regulation of gene expression	17	235	3.67271	4.75e-06	tarbp2, larp1, ddx61, tdrd7a, alkbh5, sepsecs, tnrc6c2, cnot1, znf598, ythdf2, tent5c, ddx6, mif4gdb, usp16, nsun3, larp1b, nck1b	up	8C_UF
GO:0000122	negative regulation of transcription by RNA polymerase II	17	244	3.74532	1.9e-06	smyd2b, smyd2a, skib, mta1, ncor1, cnot1, sema4d, foxh1, lyar, rarab, phf12b, gatad2b, bmi1a, ccnd1, parp1, hdac3, ehmt1b	up	8C_UF
GO:0006338	chromatin remodeling	17	244	3.53724	7.83e-06	cenpi, kmt5b, kdm4aa, chaf1a, tada2b, smarca2, setd3, bmi1a, smyd5, chd8, carm1, spty2d1, sirt7, babam1, hdac3, pphln1, baz1b	up	8C_UF
GO:0018193	peptidyl-amino acid modification	17	321	2.84691	7.72e-05	egln1a, zmiz2, ulk1b, ulk2, uba2, naa25, pkn2, jak1, prkci, setd3, carm1, sirt7, dph1, zdhhc14, zdhhc6, ehmt1b, pkn1a	up	8C_UF
GO:0006913	nucleocytoplasmic transport	17	115	2.73828	0.000147	kpna1, lsg1, xpot, kpna6, mdn1, rangrf, tnpo1, dzip1, pom121, ltv1, ipo11, strada, anp32a, cse1l, eif6, ipo4, npm1b	up	BL_16C
GO:0051169	nuclear transport	17	115	2.73828	0.000147	kpna1, lsg1, xpot, kpna6, mdn1, rangrf, tnpo1, dzip1, pom121, ltv1, ipo11, strada, anp32a, cse1l, eif6, ipo4, npm1b	up	BL_16C
GO:0072175	epithelial tube formation	17	67	4.70003	6.57e-08	ccdc85b, fgf3, fgf8a, ccdc88c, hand2, grhl3, pax8, cdh2, dlx5a, htt, vangl2, bmp2b, smo, neo1a, scrib, chrd, pcdh19	up	BL_16C
GO:0035148	tube formation	17	74	4.25543	3.12e-07	ccdc85b, fgf3, fgf8a, ccdc88c, hand2, grhl3, pax8, cdh2, dlx5a, htt, vangl2, bmp2b, smo, neo1a, scrib, chrd, pcdh19	up	BL_16C
GO:0043087	regulation of GTPase activity	17	138	2.2819	0.00172212	prex1, evi5b, ralgapb, tbc1d10c, arhgap24, sema4d, arhgap12b, plxna2, dock8, dock7, arhgap29a, plxnb2b, tbc1d14, tiam1b, agap3, agap2, tbc1d30	up	BL_16C
GO:0060560	developmental growth involved in morphogenesis	17	121	2.6025	0.000274	cdh2, fcho2, fcho1, tbxta, myo5b, smn1, llph, kif1b, vangl2, spast, tardbp, robo3, ctnnd1, mapk8ip3, mycbp2, wnt11, myo10l3	up	BL_16C
GO:0010970	transport along microtubule	18	79	3.34858	4.54e-06	pcm1, arl8bb, spg11, dync2li1, ift122, tmem201, pafah1b1a, ift140, ndel1b, kif1b, spast, tctex1d2, stau2, clstn1, ap3d1, bicdl1, trak2, rhot1a	down	25EB_BL
GO:0060828	regulation of canonical Wnt signaling pathway	18	117	2.261	0.00119011	fto, dkk2, caprin2, fam53b, frmd8, daam2, nanog, nphp4, gpc3, csnk1g1, lgr4, tmem198b, rnf14, lmbr1l, tmem170b, jade1, adnpb, ppm1aa	down	25EB_BL
GO:0043414	macromolecule methylation	18	88	3.70781	1.22e-06	mettl16, henmt1, trmt5, trmt10a, mettl14, trmt10b, zcchc4, setd6, prmt6, nsun4, nsun5, trmt1, mettl1, carm1, mettl3, larp7, thumpd2, emg1	down	50dd_25EB
GO:0008033	tRNA processing	18	111	2.93953	3.6e-05	elp6, qtrt1, lsm6, dtwd2, ctu1, clp1, trmt5, elac1, pus10, trmt10a, trmt10b, pop5, trmt1, tyw5, mettl1, adat3, thumpd2, dus2	down	50dd_25EB
GO:0010638	positive regulation of organelle organization	18	110	2.96625	3.17e-05	atf7ip2, pan2, mief1, setdb1b, mffa, setdb1a, cnot1, pgam5, setdb2, rock1, baiap2a, baiap2b, cdc42ep4b, zgc:66447, slain2, wdr45, atf7ip, baiap2l1b	down	50dd_25EB
GO:0009798	axis specification	18	76	4.29325	1.19e-07	cactin, tdrd5, caprin2, tdrd7a, tdrd6, ctnnb1, net1, foxh1, bmp2b, sox19b, setdb2, yap1, hwa, eif4a3, gsc, pld6, rnf2, tdrd1	down	50dd_25EB
GO:0051168	nuclear export	18	72	4.53177	4.84e-08	gle1, lsg1, xpo1a, eny2, nup88, mcm3ap, chtopa, pom121, poldip3, ltv1, ncbp2, ranbp3b, xpo7, thoc1, thoc7, nmd3, thoc5, ran	down	50dd_25EB
GO:0050684	regulation of mRNA processing	18	72	4.53177	4.84e-08	mettl16, magoh, snrpc, fam50a, dhx37, rbmx, prpf31, rbm7, jmjd6, rbm8a, eif4a3, rbm15, puf60b, ybx1, larp7, wtap, acin1a, rbm25a	down	50dd_25EB
GO:1902850	microtubule cytoskeleton organization involved in mitosis	18	77	4.2375	1.47e-07	nuf2, spdl1, sass6, vangl2, rhoab, nusap1, map9, hoxb1b, prkci, stil, numa1, ndc80, aurkb, znf207b, mzt1, lrmp, kif23, kif4	down	50dd_25EB
GO:0048565	digestive tract development	18	107	3.04941	2.16e-05	hhex, ruvbl2, eed, ddx46, nup54, vangl2, ahctf1, ezh2, prkci, yap1, utp25, chd7, chd8, mib1, wdr55, selenoh, nol9, rnpc3	down	50dd_25EB
GO:0048736	appendage development	18	120	2.71906	0.000103	ep300b, etv4, med12, ep300a, uba2, trim33, pi4kaa, rarab, fgfr1a, lef1, arl6, osr1, fbln1, cx43, elf3, kat2a, rnf2, pi4k2b	down	50dd_25EB
GO:0030902	hindbrain development	18	139	2.34739	0.00101985	rest, med12, clp1, ncor1, rnf216, vangl2, bmp2b, hoxb1b, rbm7, ccdc32, prkci, otud4, nop56, fgfr1a, tcf3b, mib1, rfng, arl13b	down	50dd_25EB
GO:0048793	pronephros development	18	144	3.52039	3.72e-06	etv4, fat1a, pax8, foxc1a, efhc2, sec61b, bbs5, pax2a, cldnh, osr2, hal, rp2, wt1b, shha, greb1l, mafba, prkcz, ttc26	down	8C_UF
GO:0051093	negative regulation of developmental process	18	139	3.64702	2.23e-06	sars1, notch1a, rgs2, fgf8a, fgf17, riox1, slit2, foxe3, bmp2b, gdf6a, thbs1b, spi1b, fap, slit1a, hoxc9a, loxl2b, vat1, ism1	down	8C_UF
GO:0014032	neural crest cell development	18	150	3.37957	6.66e-06	rgs2, cdh2, foxc1a, foxc1b, sema4f, sema4e, sema3c, col18a1a, rx3, radil, bmp2b, nrarpa, nrg2a, pdgfra, dla, sema3fb, sema3ab, sema3aa	down	8C_UF
GO:0048864	stem cell development	18	150	3.37957	6.66e-06	rgs2, cdh2, foxc1a, foxc1b, sema4f, sema4e, sema3c, col18a1a, rx3, radil, bmp2b, nrarpa, nrg2a, pdgfra, dla, sema3fb, sema3ab, sema3aa	down	8C_UF
GO:0014033	neural crest cell differentiation	18	167	3.03554	2.93e-05	rgs2, cdh2, foxc1a, foxc1b, sema4f, sema4e, sema3c, col18a1a, rx3, radil, bmp2b, nrarpa, nrg2a, pdgfra, dla, sema3fb, sema3ab, sema3aa	down	8C_UF
GO:0035050	embryonic heart tube development	18	174	3.07528	1.48e-05	kdrl, atoh8, ep300a, fgf8a, tal1, ppp2r3a, bbs5, cep162, hal, pdgfra, gata4, rp2, mical2b, chrd, tbx6, shha, wnt11, s1pr2	down	8C_UF
GO:0030099	myeloid cell differentiation	18	204	2.48498	0.000378	smoc2, tal1, abcb10, jagn1a, sec23b, jmjd1cb, csf3a, rps15a, nrros, smad1, spi1b, gata4, tet2, fam210b, mastl, usb1, klf4, ism1	down	8C_UF
GO:0045786	negative regulation of cell cycle	18	126	4.09357	4.04e-07	spdl1, mrnip, chek1, siah2l, fancd2, hormad1, zwilch, kntc1, dlg1l, chmp4c, trip13, kank2, trim37, dot1l, tipin, bub1ba, atm, eme1	down	BL_16C
GO:0010948	negative regulation of cell cycle process	18	98	5.26317	7.42e-09	spdl1, mrnip, chek1, siah2l, fancd2, hormad1, zwilch, kntc1, dlg1l, chmp4c, trip13, kank2, trim37, dot1l, tipin, bub1ba, atm, eme1	down	BL_16C
GO:0050658	RNA transport	18	80	6.44738	2.31e-10	gle1, nup85, alkbh5, nup93, nup58, sidt2, slbp2, mcm3ap, rae1, nup35, nup188, nup133, ncbp2, eif4a3, lrmp, thoc7, pcid2, thoc6	down	BL_16C
GO:0050657	nucleic acid transport	18	80	6.44738	2.31e-10	gle1, nup85, alkbh5, nup93, nup58, sidt2, slbp2, mcm3ap, rae1, nup35, nup188, nup133, ncbp2, eif4a3, lrmp, thoc7, pcid2, thoc6	down	BL_16C
GO:0051236	establishment of RNA localization	18	80	6.44738	2.31e-10	gle1, nup85, alkbh5, nup93, nup58, sidt2, slbp2, mcm3ap, rae1, nup35, nup188, nup133, ncbp2, eif4a3, lrmp, thoc7, pcid2, thoc6	down	BL_16C
GO:0006351	DNA-templated transcription	18	198	2.46028	0.000611	tbp, wdr82, mitfb, zgc:171971, atad2b, polr2l, chd7, polr3c, polr1a, polr2gl, gtf3c5, polr3b, polr2d, rpa2, polr1b, pcid2, gtf2a2, gtf3c4	down	BL_16C
GO:0072006	nephron development	18	98	2.30673	0.000961	ift88, etv4, ift74, tbxta, foxc1a, ppargc1a, efhc2, emx1, kank2, pax2a, hal, pdgfrb, osr1, col4a4, shha, col4a3, pkd2, prkcz	up	25EB_BL
GO:0031503	protein-containing complex localization	18	99	2.28343	0.00102732	ift88, ift74, ift81, abce1, gphna, ift46, wdr19, ltv1, exoc3l1, dync2i1, dynll1, lca5, mzt1, eif6, nmd3, npm1b, ran, ttc26	up	25EB_BL
GO:0000956	nuclear-transcribed mRNA catabolic process	18	71	3.18393	7.98e-06	pan2, magoh, exosc5, exosc6, rc3h1b, cnot2, dhx34, cnot1, pelo, patl1, upf1, upf2, rbm8a, eif4a3, polr2gl, pym1, smg6, upf3b	up	25EB_BL
GO:0048024	regulation of mRNA splicing, via spliceosome	18	62	3.64612	9.49e-07	mettl16, magoh, snrpc, fam50a, qkia, rbfox1l, dhx37, nsrp1, rbfox2, rbfox1, prpf31, rbm8a, eif4a3, celf2, rbm15, ybx1, wtap, rbm25a	up	25EB_BL
GO:0045765	regulation of angiogenesis	18	88	2.56886	0.000169	tspan18b, apela, sars1, krit1, basp1, tnmd, enpp2, iars1, reck, ppp1r16b, mydgf, arhgap18, utp15, vegfab, vash1, s1pr1, narfl, ism1	up	25EB_BL
GO:0006888	endoplasmic reticulum to Golgi vesicle-mediated transport	18	92	2.45717	0.000303	sec22ba, copg2, sec31a, sec22c, sec23b, tmed6, sec24d, cnih4, ergic1, mppe1, tmed2, sec24a, yipf4, trappc2, copb1, surf4, yipf5, yif1a	up	25EB_BL
GO:0043487	regulation of RNA stability	18	97	2.33051	0.000906	mettl16, pan2, si:dkey-206d17.12, rc3h1b, cnot2, qkia, cnot1, mettl14, moto, patl1, fastkd2, fastkd3, mettl3, ybx1, heatr1, zc3h14, igf2bp1, zgc:162730	up	25EB_BL
GO:0072524	pyridine-containing compound metabolic process	18	79	3.20501	8.32e-06	eno3, gapdh, naprt, afmid, aldob, insra, kynu, pnpo, sarm1, nadsyn1, pfkla, aldocb, h6pd, fdxr, haao, nmnat2, pfkpa, dhtkd1	up	50dd_25EB
GO:1901342	regulation of vasculature development	18	97	2.61027	0.000149	dlk2, scg2b, adgrb1a, krit1, hars, adgrg6, bcar1, thbs1b, egfl6, cemip2, mvda, vegfba, tie1, kdr, myca, vegfc, s1pr1, vash2	up	50dd_25EB
GO:0048703	embryonic viscerocranium morphogenesis	18	109	2.3229	0.000976	smoc2, caspa, mecom, dlx5a, wnt5a, fsta, dlx2a, sec24d, tln1, egr1, itga8, meis2a, dlx1a, nbas, loxl3b, sphk2, alcama, runx3	up	50dd_25EB
GO:0009894	regulation of catabolic process	18	284	3.21781	1.56e-05	ambra1b, larp1, rptor, cpt1ab, supv3l1, alkbh5, ulk1b, tnrc6c2, cnot1, ulk2, tmem39a, ythdf2, tent5c, usp13, larp1b, phf23b, usp10, dda1	up	8C_UF
GO:0045786	negative regulation of cell cycle	18	126	2.64623	0.000148	cdkn1cb, fbxo5, ttk, hexim1, rnf167, znf830, e2f7, sycp2, aven, ccnf, cdkn1a, scrib, bub1bb, ccnd1, babam2, ticrr, atr, waca	up	BL_16C
GO:0021953	central nervous system neuron differentiation	18	122	2.733	9.71e-05	notch1a, rab33a, sox2, atg4da, net1, htt, spast, lhx1a, zc4h2, robo2, smo, dla, mib1, dlc, mycbp2, ndnf, dld, igf1rb	up	BL_16C
GO:0021536	diencephalon development	18	86	3.87704	6.24e-07	notch1a, fgf3, ascl1a, sox2, hey1, spaw, tbxta, greb1, eya1, rx3, dzip1, smo, arnt2, dla, mib1, mycbp2, dlb, ndnf	up	BL_16C
GO:0099111	microtubule-based transport	18	112	2.97701	3.06e-05	rhot2, spg11, tmem201, pafah1b1a, fyco1a, foxj1a, poc1b, kif1b, borcs5, spast, gas8, stau2, mapk8ip3, arhgef11, kif17, ap3d1, bicdl1, kif23	up	BL_16C
GO:0016236	macroautophagy	18	102	3.26888	8.16e-06	rab33a, ufm1, atg4da, vps41, pik3c3, atg101, wdfy3, retreg1, atg4b, nbr1a, nbr1b, zgc:101559, lix1l, rb1cc1, epg5, zgc:136908, atg13, map1lc3cl	up	BL_16C
GO:0051648	vesicle localization	19	100	2.79234	3.94e-05	spg11, ift122, fam91a1, dnm1a, trim32, pafah1b1a, exoc5, myo5c, ndel1b, stard3, picalmb, myo5aa, picalma, ippk, ap1ar, ap3d1, bicdl1, cadps2, trak2	down	25EB_BL
GO:0051650	establishment of vesicle localization	19	93	3.00252	1.35e-05	spg11, ift122, fam91a1, dnm1a, trim32, pafah1b1a, exoc5, myo5c, ndel1b, stard3, picalmb, myo5aa, picalma, ippk, ap1ar, ap3d1, bicdl1, cadps2, trak2	down	25EB_BL
GO:0006497	protein lipidation	19	82	3.40529	1.9e-06	zdhhc3a, zdhhc5b, zdhhc9, zdhhc5a, atg4da, pigm, atg7, nmt2, zdhhc3b, pigt, zgc:77880, pgap2, zdhhc15b, zdhhc17, wipi2, zdhhc13, zdhhc24, zdhhc22, zdhhc7	down	25EB_BL
GO:0042158	lipoprotein biosynthetic process	19	84	3.32421	2.79e-06	zdhhc3a, zdhhc5b, zdhhc9, zdhhc5a, atg4da, pigm, atg7, nmt2, zdhhc3b, pigt, zgc:77880, pgap2, zdhhc15b, zdhhc17, wipi2, zdhhc13, zdhhc24, zdhhc22, zdhhc7	down	25EB_BL
GO:0080135	regulation of cellular response to stress	19	108	2.5855	0.000117	smyd2a, parga, slc38a9, hyou1, ddias, klhdc10, kmt5aa, rmi2, trappc11, sigmar1, rtel1, insig1, parpbp, insig2, rnf8, nck1b, rnft1, babam1, mia3	down	25EB_BL
GO:0000280	nuclear division	19	128	2.18152	0.001181	msh4, espl1, rad54b, cenpk, tdrd9, kntc1, spire2, chmp7, ccdc61, ndel1b, spast, usp16, seh1l, rmi1, kif20ba, ppp2r2d, arhgef10, smc1b, mnd1	down	25EB_BL
GO:0008283	cell population proliferation	19	157	2.19372	0.00121127	gle1, cdk9, melk, tcf7l1a, asxl1, tp53, ahctf1, ythdf2, prkci, akna, uspl1, brat1, kctd13, tcf3b, mettl3, cetn4, cx43, ifi30, nat15	down	50dd_25EB
GO:0006399	tRNA metabolic process	19	166	2.07479	0.00292769	elp6, qtrt1, lsm6, dtwd2, ctu1, clp1, trmt5, elac1, pus10, trmt10a, trmt10b, mars2, pop5, trmt1, tyw5, mettl1, adat3, thumpd2, dus2	down	50dd_25EB
GO:0048477	oogenesis	19	63	5.46689	6.57e-10	dazl, tdrd5, henmt1, tdrd7a, tdrd6, zglp1, hormad1, nemp1, rbm46, nanos3, slbp2, piwil2, paqr5b, mettl3, ybx1, pld6, tdrd1, zar1, zp3c	down	50dd_25EB
GO:0010639	negative regulation of organelle organization	19	109	3.15976	7.59e-06	nme6, spdl1, camsap3, hormad1, zwilch, arpin, rhpn2, fbxo5, ttk, bub1, kank2, trim37, camsap2a, phf23b, ccnf, znf207b, bub1bb, add1, terf1	down	50dd_25EB
GO:0000956	nuclear-transcribed mRNA catabolic process	19	71	4.85091	6.09e-09	pan2, magoh, rc3h1b, cnot2, casc3, dhx34, cnot1, dis3, pde12, upf1, upf2, rbm8a, ncbp2, eif4a3, smg9, smg6, smg5, upf3b, edc4	down	50dd_25EB
GO:0140014	mitotic nuclear division	19	71	4.85091	6.09e-09	nuf2, spdl1, cenpi, ube2s, banf1, mis12, chmp2a, phf13, nusap1, map9, ndc80, cdca9, znf207b, mzt1, ncaph2, cdca8, kif23, ran, gcna	down	50dd_25EB
GO:0021953	central nervous system neuron differentiation	19	122	4.38606	6.21e-08	notch1a, scgn, sox2, wnt8b, slit2, zc4h2, draxin, cars2, gata3, kctd13, dla, tbx6, shha, gli1, ndnf, dld, zdhhc16a, insm1a, igf1ra	down	8C_UF
GO:0090287	regulation of cellular response to growth factor stimulus	19	163	3.28281	5.73e-06	smoc2, spry1, znf703, smoc1, foxc1a, ptpro, tsc22d3, fsta, tll1, bcl9l, bmp2b, gdf6a, nrros, sp8b, ldb2a, chrd, vegfc, shha, sp9	down	8C_UF
GO:0002040	sprouting angiogenesis	19	116	4.61292	2.68e-08	kdrl, hhex, aplnra, rnf213a, arfgef2, fbxw11a, scube1, efnb2a, reck, nrarpa, mttp, vegfab, twist1a, loxl2b, ldb2a, vegfc, apln, fmnl3, narfl	down	8C_UF
GO:0051338	regulation of transferase activity	19	186	2.87687	3.77e-05	tpd52l1, kdrl, trib1, spry1, dusp10, cdkn1cb, fgfr2, pot1, fgfr4, admp, epha3, pdgfra, erbb3a, cblc, cblb, ptprc, wnt11, kitb, igf1ra	down	8C_UF
GO:0048762	mesenchymal cell differentiation	19	186	2.87687	3.77e-05	rgs2, cdh2, foxc1a, foxc1b, sema4f, sema4e, sema3c, col18a1a, rx3, radil, bmp2b, nrarpa, nrg2a, pdgfra, loxl2b, dla, sema3fb, sema3ab, sema3aa	down	8C_UF
GO:0042327	positive regulation of phosphorylation	19	173	3.09306	1.36e-05	tpd52l1, kdrl, fgf8a, aplnra, fgf17, fgfr2, fgfr4, epha3, rack1, il6r, bcar3, pdgfra, vegfab, erbb3a, vegfc, mob2a, ptprc, kitb, igf1ra	down	8C_UF
GO:0045937	positive regulation of phosphate metabolic process	19	186	2.87687	3.77e-05	tpd52l1, kdrl, fgf8a, aplnra, fgf17, fgfr2, fgfr4, epha3, rack1, il6r, bcar3, pdgfra, vegfab, erbb3a, vegfc, mob2a, ptprc, kitb, igf1ra	down	8C_UF
GO:0010562	positive regulation of phosphorus metabolic process	19	186	2.87687	3.77e-05	tpd52l1, kdrl, fgf8a, aplnra, fgf17, fgfr2, fgfr4, epha3, rack1, il6r, bcar3, pdgfra, vegfab, erbb3a, vegfc, mob2a, ptprc, kitb, igf1ra	down	8C_UF
GO:0055001	muscle cell development	19	222	2.41035	0.000387	lbx2, naca, ppp2r3a, rbfox1l, neb, bmp2b, gdf6a, scube1, b4gat1, rbfox2, actn1, emilin3a, mbnl2, col6a2, lrrc39, shha, col6a1, tpcn2, fhod3a	down	8C_UF
GO:0007005	mitochondrion organization	19	245	2.22223	0.00120069	lyrm2, fundc1, etfa, mffa, mtfr1, mtfr2, bokb, dnm1l, aifm1, lonp1, cep89, atg7, chchd2, pif1, smim20, becn1, foxred1, ndufaf5, rhot1a	down	BL_16C
GO:0015931	nucleobase-containing compound transport	19	128	4.25348	1.04e-07	gle1, nup85, alkbh5, nup93, nup58, sidt2, slbp2, mcm3ap, rae1, nup35, nup188, nup133, ncbp2, eif4a3, lrmp, thoc7, pcid2, thoc6, slc35a2	down	BL_16C
GO:0006403	RNA localization	19	86	6.33076	1.03e-10	gle1, nup85, alkbh5, nup93, nup58, sidt2, slbp2, mcm3ap, rae1, nup35, nup188, nup133, ncbp2, eif4a3, znhit6, lrmp, thoc7, pcid2, thoc6	down	BL_16C
GO:0000280	nuclear division	19	128	4.25348	1.04e-07	bag6, espl1, rad54b, spdl1, cenpk, fancd2, hormad1, kntc1, sass6, chmp7, ndel1b, trip13, moto, rad54l, rmi1, cdca9, eme1, ska1, gcna	down	BL_16C
GO:0007276	gamete generation	19	176	3.09344	1.37e-05	bag6, dazl, tdrd5, ift20, alkbh5, zglp1, hormad1, sass6, nanos3, rbm46, slbp2, kdm6a, trip13, mettl14, moto, tdrkh, vipas39, dnd1, spef2	down	BL_16C
GO:0032259	methylation	19	211	2.58031	0.000163	mettl15, mettl5, mettl4, setdb1b, trmt5, pcmtl, trmt1l, pcmt, mettl14, zcchc4, setdb2, setd6, dot1l, gamt, dnmt1, wdr4, pcif1, ndufaf5, thumpd2	down	BL_16C
GO:0007059	chromosome segregation	19	152	3.58188	1.57e-06	bag6, fam83d, espl1, spdl1, cenpk, fancd2, hormad1, kntc1, ube2ib, ndel1b, mapre1b, trip13, setdb2, stil, aurkb, cdca9, stag1a, ska1, mis18a	down	BL_16C
GO:0006631	fatty acid metabolic process	19	202	2.69527	9.18e-05	gnpat, etfa, ilvbl, acot20, mlycd, abcd1, hsd17b4, aldh5a1, zgc:85777, olah, dagla, acsl2, acbd5a, acsf2, acaca, scdb, acacb, prxl2b, hacd3	down	BL_16C
GO:0006650	glycerophospholipid metabolic process	19	210	2.5926	0.000153	pi4k2a, pla2g6, pld1b, lpcat3, pla2g15, pikfyve, plce1, cetp, pik3cg, abhd4, pigu, zgc:77375, inppl1a, pigo, ttc7b, sacm1lb, slc30a5, inpp5e, fig4a	down	BL_16C
GO:0008033	tRNA processing	19	111	2.14971	0.00127513	elp6, lsm6, dtwd1, zbtb8os, elp1, elac1, pop5, pusl1, mocs3, tyw5, tyw3, adat3, adat2, tprkb, mto1, kti12, thumpd2, osgep, osgepl1	up	25EB_BL
GO:0050658	RNA transport	19	80	2.98273	1.25e-05	magoh, qkia, tomm20b, nup93, mcm3ap, nup35, poldip3, nup188, nup133, rbm8a, eif4a3, thoc1, ybx1, thoc7, pcid2, thoc6, igf2bp1, thoc5, ran	up	25EB_BL
GO:0050657	nucleic acid transport	19	80	2.98273	1.25e-05	magoh, qkia, tomm20b, nup93, mcm3ap, nup35, poldip3, nup188, nup133, rbm8a, eif4a3, thoc1, ybx1, thoc7, pcid2, thoc6, igf2bp1, thoc5, ran	up	25EB_BL
GO:0051236	establishment of RNA localization	19	80	2.98273	1.25e-05	magoh, qkia, tomm20b, nup93, mcm3ap, nup35, poldip3, nup188, nup133, rbm8a, eif4a3, thoc1, ybx1, thoc7, pcid2, thoc6, igf2bp1, thoc5, ran	up	25EB_BL
GO:1901342	regulation of vasculature development	19	97	2.45998	0.000205	tspan18b, apela, sars1, krit1, basp1, tnmd, enpp2, iars1, reck, ppp1r16b, mydgf, arhgap18, utp15, vegfab, myca, vash1, s1pr1, narfl, ism1	up	25EB_BL
GO:0042472	inner ear morphogenesis	19	97	2.45998	0.000205	sox3, cdh2, wnt8b, eya4, pi4kb, otx1, dlx4b, ush1ga, bmp2b, rbck1, pax2a, cldnh, tbx1, gata3, daw1, slc26a2, slc12a2, ttc25, phf8	up	25EB_BL
GO:0042471	ear morphogenesis	19	98	2.43488	0.000236	sox3, cdh2, wnt8b, eya4, pi4kb, otx1, dlx4b, ush1ga, bmp2b, rbck1, pax2a, cldnh, tbx1, gata3, daw1, slc26a2, slc12a2, ttc25, phf8	up	25EB_BL
GO:0032886	regulation of microtubule-based process	19	106	2.25111	0.00081	mapre2, ppp1r35, foxj1a, map6a, efna5b, mapre1b, cep76, phldb2b, gas2l1, mapre3a, camsap2a, stil, drc1, slain2, daw1, mid1, ska1, npm1b, cfap298	up	25EB_BL
GO:0048565	digestive tract development	19	107	2.23008	0.000881	hhex, ruvbl2, eed, tbxta, slc20a1a, fgfr2, ddx46, vangl2, ezh2, tbx1, hal, invs, utp25, mib1, wdr55, shha, dld, nol9, rnpc3	up	25EB_BL
GO:0060560	developmental growth involved in morphogenesis	19	121	2.20878	0.0010238	fam53b, fcho1, ulk1b, gdpd5b, impact, nphp4, wnt5a, myo9aa, kif1b, isl2a, myo10l1, col4a6, col4a5, mapk8ip3, ap2a1, nrxn2a, sema5ba, pcdh17, thsd7aa	up	50dd_25EB
GO:0036269	swimming behavior	19	82	3.2593	3.61e-06	nrap, foxp2, slc18a2, cacna1ab, gdpd5a, reep1, gba, pnpo, myo9aa, klhl41a, depdc5, dagla, ngly1, park7, dbx2, shank3a, dnmt3aa, nrcama, fars2	up	50dd_25EB
GO:0021782	glial cell development	19	100	2.67263	7.1e-05	mmp28, adgrg6, sulf2a, dock1, cadm4, xirp1, egr1, ypel1, nkx2.2a, nrros, apcdd1l, fmnl2b, lamb4, lama2, lamb2, myo6b, tfeb, cux2b, egr2b	up	50dd_25EB
GO:0006281	DNA repair	19	313	3.08187	1.67e-05	polb, cdk9, emsy, mta1, kmt5b, rad9a, recql5, ercc5, trip12, chaf1a, ascc3, slf2, dclre1c, rtel1, dclre1b, parp1, dtl, babam1, nme3	up	8C_UF
GO:0016331	morphogenesis of embryonic epithelium	19	71	4.95703	4.28e-09	ccdc85b, fat1a, fgf8a, ccdc88c, hand2, grhl3, cdh2, dlx5a, htt, vangl2, vax2, smo, neo1a, mib1, scrib, nkd1, mab21l2, wnt11, pcdh19	up	BL_16C
GO:0055123	digestive system development	19	148	2.37804	0.000401	notch1a, sart3, ascl1a, hhex, hand2, spaw, tbxta, myo5b, agr2, vangl2, tbx1, ltv1, nipbla, smo, epg5, chd8, tsc2, mib1, dld	up	BL_16C
GO:0030705	cytoskeleton-dependent intracellular transport	19	105	3.52831	7.5e-07	rhot2, ccdc88c, spg11, tmem201, myo5b, pafah1b1a, fyco1a, myo5c, kif1b, borcs5, spast, ccdc186, stau2, mapk8ip3, kif17, ap3d1, bicdl1, kif23, hook3	up	BL_16C
GO:0021915	neural tube development	19	111	3.17071	7.33e-06	map1b, ccdc85b, fgf8a, ccdc88c, grhl3, cdh2, tcf7l1b, dlx5a, htt, vangl2, foxa2, celsr1a, smo, tcf3a, neo1a, dla, mib1, scrib, pcdh19	up	BL_16C
GO:0014032	neural crest cell development	19	150	2.34633	0.000712	rgs2, fgf3, pak1, cdh2, foxc1b, sema4d, alx3, dlx2a, rx3, radil, bmp2b, nusap1, nrarpa, tbx1, pdgfra, pef1, chd8, dla, sema3fb	up	BL_16C
GO:0048864	stem cell development	19	150	2.34633	0.000712	rgs2, fgf3, pak1, cdh2, foxc1b, sema4d, alx3, dlx2a, rx3, radil, bmp2b, nusap1, nrarpa, tbx1, pdgfra, pef1, chd8, dla, sema3fb	up	BL_16C
GO:0006417	regulation of translation	19	150	2.34633	0.000712	ctif, fxr1, tarbp2, larp1, ddx61, gtdc1, cnot1, guf1, dhx29, nanos1, ddx6, ngdn, mif4gdb, cpeb4b, usp16, larp1b, qki2, igf2bp1, upf3b	up	BL_16C
GO:0010975	regulation of neuron projection development	20	131	2.24374	0.000648	rufy3, caprin2, ulk1b, mapk14a, shtn1, ulk2, plxnb3, ndel1b, spast, ddr1, plxnb1b, vax2, robo2, plxnb2b, minar1, n4bp3, clstn1, bicdl1, nedd4l, rtn4ip1	down	25EB_BL
GO:0060560	developmental growth involved in morphogenesis	20	121	2.42918	0.000189	katna1, fam53b, fcho1, ulk1b, gdpd5b, ulk2, nphp4, wnt5a, myo9aa, ubap1, kif1b, ppp1r12a, spast, plxnb1b, smad2, col4a6, stat3, ap2a1, sema5ba, pcdh17	down	25EB_BL
GO:0010506	regulation of autophagy	20	90	3.2659	2.07e-06	pdik1l, sesn2, rptor, clec16a, ulk1b, gba, zgc:110843, ulk2, ulk3, keap1b, dap1b, gpr137ba, tmem39a, mtmr3, dap, usp13, ap3d1, gfap, ush2a, cisd2	down	25EB_BL
GO:0009451	RNA modification	20	123	2.38968	0.000237	mettl15, rpusd2, elp4, wdr6, sepsecs, tgs1, adad2, trmt1l, trmt12, trmt10a, adarb1b, nsun4, trmt1, mepce, wdr4, nsun6, tfb1m, dus2, cdkal1, trub2	down	25EB_BL
GO:0110053	regulation of actin filament organization	20	135	2.17726	0.000888	zgc:109889, kank1a, vill, evla, arfip1, synpo2lb, pfn2, svila, arhgef10la, ssh1a, ssh1b, vaspb, ap1ar, zgc:154093, arhgef10, nck1b, fam49a, ssh2a, arfip2b, carmil3	down	25EB_BL
GO:0031047	regulatory ncRNA-mediated gene silencing	20	64	5.66471	1.14e-10	tdrd5, cnot11, henmt1, clp1, tdrd7a, ago2, tdrd6, tdrd9, snip1, cnot1, prkra, piwil1, cnot9, piwil2, ncbp2, srrt, mettl3, pld6, tdrd1, pum2	down	50dd_25EB
GO:0051028	mRNA transport	20	67	5.41107	2.87e-10	gle1, magoh, casc3, nup58, slbp2, eny2, nup88, mcm3ap, chtopa, nup35, poldip3, slbp, rbm8a, ncbp2, eif4a3, ndc1, thoc1, lrmp, thoc7, thoc5	down	50dd_25EB
GO:0006302	double-strand break repair	20	130	2.78878	2.99e-05	polb, mta1, uimc1, rnf168, nhej1, zswim7, rbbp8, rnf169, fbxo18, mus81, mcm8, dclre1c, rmi1, dmc1, fancb, smc5, parp1, parp2, eme1, actr8	down	50dd_25EB
GO:0045165	cell fate commitment	20	176	3.36037	1.28e-06	fgf8a, foxc1a, wnt9b, tcf7l1b, wnt8b, rx3, bmp2b, gdf6a, pax2a, isl2b, zc4h2, foxa2, gata4, gata3, tbx6, shha, gli1, dld, wnt11, zdhhc16a	down	8C_UF
GO:0001822	kidney development	20	211	2.66949	6.9e-05	ift88, etv4, fat1a, pax8, foxc1a, efhc2, sec61b, bbs5, pax2a, plce1, cldnh, osr2, hal, rp2, wt1b, shha, greb1l, mafba, prkcz, ttc26	down	8C_UF
GO:0072001	renal system development	20	212	2.6569	7.37e-05	ift88, etv4, fat1a, pax8, foxc1a, efhc2, sec61b, bbs5, pax2a, plce1, cldnh, osr2, hal, rp2, wt1b, shha, greb1l, mafba, prkcz, ttc26	down	8C_UF
GO:0048839	inner ear development	20	189	2.98022	1.42e-05	ift88, fgf8a, sox2, pax8, cdh2, wnt8b, fsta, bmp2b, rbck1, tecta, pax2a, cldnh, gata3, dla, otop1, chrd, shha, slc26a2, s1pr2, igf1ra	down	8C_UF
GO:0043583	ear development	20	191	2.94901	1.65e-05	ift88, fgf8a, sox2, pax8, cdh2, wnt8b, fsta, bmp2b, rbck1, tecta, pax2a, cldnh, gata3, dla, otop1, chrd, shha, slc26a2, s1pr2, igf1ra	down	8C_UF
GO:0061371	determination of heart left/right asymmetry	20	206	2.87099	1.55e-05	atoh8, ep300a, aplnra, ppp2r3a, foxc1a, foxc1b, fgfr2, flna, bbs5, cep162, dnah6, gata4, rp2, mical2b, chrd, tbx6, itpr1b, shha, apln, wnt11	down	8C_UF
GO:0009451	RNA modification	20	123	4.65935	9.89e-09	mettl15, rrnad1, qtrt1, elp5, mettl5, elp3, mettl4, elp2, elp1, trmt5, tyw1, trmt1l, mettl14, zcchc4, pusl1, wdr4, adat2, thumpd2, dus2, cdkal1	down	BL_16C
GO:0099111	microtubule-based transport	20	112	5.11697	1.84e-09	gle1, ift20, pcm1, arl8bb, ruvbl1, dync2li1, ruvbl2, ift122, psen2, ift81, copg2, ift140, ndel1b, tmem218, flr, ofd1, dync2i1, dync1i2a, cx43, rhot1a	down	BL_16C
GO:0048609	multicellular organismal reproductive process	20	184	3.11468	7.38e-06	bag6, dazl, tdrd5, ift20, alkbh5, zglp1, hormad1, sass6, nanos3, rbm46, slbp2, kdm6a, trip13, mettl14, moto, tdrkh, vipas39, bncr, dnd1, spef2	down	BL_16C
GO:0051656	establishment of organelle localization	20	185	3.09784	8.01e-06	fam83d, arfgap2, spdl1, ift122, psen2, xpo1b, copg2, llgl1, llgl2, ndel1b, myo5aa, sec16a, numa1, mkks, inpp5e, cetn4, pard3ba, lrmp, rhot1a, ska1	down	BL_16C
GO:0006338	chromatin remodeling	20	244	2.34877	0.000552	tdrd5, ruvbl1, ruvbl2, eed, pcgf1, actl6a, uhrf1, nrde2, bptf, sox19b, chd4a, atad2b, mysm1, smarcb1a, dnmt1, chd7, baz1a, chd1, psip1a, mis18a	down	BL_16C
GO:0044089	positive regulation of cellular component biogenesis	20	109	2.30438	0.000468	srpx2, pan2, atf7ip2, stmp1, setdb1a, cnot1, ppp1r35, myo3a, zmynd10, zgc:158689, setdb2, snx30, baiap2a, cdc42ep4b, clstn3, slain2, cdc42ep1a, wdr45, tapt1a, baiap2l1b	up	25EB_BL
GO:0035082	axoneme assembly	20	60	4.18628	1.8e-08	wdr92, rsph1, ruvbl1, ruvbl2, stk36, dnal1, ccdc151, hydin, zmynd10, dnah5, ccdc103, ccdc114, drc1, ccdc39, dnaaf2, pih1d1, daw1, ttc12, ttc25, ttc26	up	25EB_BL
GO:0006913	nucleocytoplasmic transport	20	115	2.18415	0.000791	kpna5, nup93, abce1, mcm3ap, tnpo1, nup35, poldip3, nup188, nup133, ltv1, anp32a, thoc1, eif6, thoc7, pcid2, nmd3, thoc6, npm1b, thoc5, ran	up	25EB_BL
GO:0051169	nuclear transport	20	115	2.18415	0.000791	kpna5, nup93, abce1, mcm3ap, tnpo1, nup35, poldip3, nup188, nup133, ltv1, anp32a, thoc1, eif6, thoc7, pcid2, nmd3, thoc6, npm1b, thoc5, ran	up	25EB_BL
GO:0021510	spinal cord development	20	91	2.76019	2.55e-05	scgn, sox2, cdh2, dbx1a, neurog1, foxj1a, leo1, rnf220a, zc4h2, gata3, tcf7, mib1, fasn, loxl3b, dlc, tbx6, shha, gli1, dld, cfap298	up	25EB_BL
GO:0007498	mesoderm development	20	100	2.51177	0.000105	apela, cdh2, tbxta, net1, fgfr2, foxh1, enpp2, efna5b, bcl9l, bmp2b, msgn1, foxa2, hal, fgfr1a, osr1, fgfr1b, tbx6, apln, eif4g2b, dld	up	25EB_BL
GO:0006402	mRNA catabolic process	20	82	3.06313	4.85e-06	mettl16, pan2, magoh, exosc5, exosc6, rc3h1b, cnot2, dhx34, cnot1, pelo, patl1, upf1, upf2, rbm8a, eif4a3, polr2gl, pym1, smg6, cnot10, upf3b	up	25EB_BL
GO:0050684	regulation of mRNA processing	20	72	3.48857	5.27e-07	mettl16, magoh, snrpc, fam50a, qkia, rbfox1l, dhx9, dhx37, nsrp1, rbfox2, rbfox1, prpf31, rbm8a, eif4a3, celf2, rbm15, ybx1, wtap, acin1a, rbm25a	up	25EB_BL
GO:0006403	RNA localization	20	86	2.92066	1.05e-05	magoh, qkia, tomm20b, nup93, mcm3ap, nup35, poldip3, nup188, nup133, rbm8a, eif4a3, znhit6, thoc1, ybx1, thoc7, pcid2, thoc6, igf2bp1, thoc5, ran	up	25EB_BL
GO:0061013	regulation of mRNA catabolic process	20	101	2.4869	0.000121	mettl16, pan2, si:dkey-206d17.12, rc3h1b, cnot2, qkia, dhx34, cnot1, mettl14, moto, patl1, upf1, fastkd2, fastkd3, polr2gl, mettl3, ybx1, zc3h14, igf2bp1, zgc:162730	up	25EB_BL
GO:0110053	regulation of actin filament organization	20	135	2.08392	0.00191706	kank1a, vill, synpo2lb, rhpn1, cotl1, synpo2la, dbn1, svila, arpc5b, arhgef10la, ssh1a, plekhh2, plekhg2, lmod3, zgc:154093, capzb, arhgef10, fam49a, sptb, arfip2b	up	50dd_25EB
GO:0006511	ubiquitin-dependent protein catabolic process	20	343	2.96034	1.8e-05	spopla, ubap1, rlim, trip12, fem1c, znf598, herc4, skp2, vps25, anapc5, ube2d4, fem1a, usp25, fbxo38, rnf14, crbn, zmp:0000000662, nedd4l, dtl, chfr	up	8C_UF
GO:0019941	modification-dependent protein catabolic process	20	353	2.87648	2.71e-05	spopla, ubap1, rlim, trip12, fem1c, znf598, herc4, skp2, vps25, anapc5, ube2d4, fem1a, usp25, fbxo38, rnf14, crbn, zmp:0000000662, nedd4l, dtl, chfr	up	8C_UF
GO:0043632	modification-dependent macromolecule catabolic process	20	355	2.86027	2.94e-05	spopla, ubap1, rlim, trip12, fem1c, znf598, herc4, skp2, vps25, anapc5, ube2d4, fem1a, usp25, fbxo38, rnf14, crbn, zmp:0000000662, nedd4l, dtl, chfr	up	8C_UF
GO:0042472	inner ear morphogenesis	20	97	3.81931	1.96e-07	fgf3, fgf8a, pax8, cdh2, ush1ga, eya1, bmp2b, gas8, cldnh, tbx1, smo, nfe2, cobl, chrd, wwc1, otop1, daw1, slc26a2, igf1rb, phf8	up	BL_16C
GO:0042471	ear morphogenesis	20	98	3.78033	2.33e-07	fgf3, fgf8a, pax8, cdh2, ush1ga, eya1, bmp2b, gas8, cldnh, tbx1, smo, nfe2, cobl, chrd, wwc1, otop1, daw1, slc26a2, igf1rb, phf8	up	BL_16C
GO:0048703	embryonic viscerocranium morphogenesis	20	109	3.22889	5.57e-06	pak1, smoc2, hand2, grhl3, dlx5a, htt, gnptab, dlx2a, sec24d, bmp2b, mmachc, tbx1, meis2a, nipbla, smo, cblc, sphk2, wnt11, s1pr2, phf8	up	BL_16C
GO:0048882	lateral line development	20	127	2.91711	1.55e-05	fgf3, dkk2, esr1, wnk1b, htt, cdh23, tmc2a, vangl2, cldnh, fgfr1a, hoxb8a, ctnnd1, mib1, scrib, ap1b1, ackr3a, slc26a2, wnt11, s1pr2, phf8	up	BL_16C
GO:0061053	somite development	20	149	2.48639	0.000156	notch1a, fxr1, fgf8a, cdh2, tbxta, dnm2a, greb1, naa35, scube2, tnpo1, efnb2a, meox2a, smo, neo1a, mib1, chrd, dlc, rgs3a, mef2aa, dld	up	BL_16C
GO:0003143	embryonic heart tube morphogenesis	20	142	2.60896	7.96e-05	pak1, hand2, spaw, tbxta, smyd4, foxj1a, nphp3, bbs5, rangrf, dzip1, tbx1, nipbla, smo, gata4, rp2, cobl, nkd1, chrd, wnt11, s1pr2	up	BL_16C
GO:0014033	neural crest cell differentiation	20	167	2.2184	0.0008	rgs2, fgf3, pak1, cdh2, foxc1b, sema4d, alx3, dlx2a, rx3, radil, bmp2b, nusap1, nrarpa, tbx1, pdgfra, smo, pef1, chd8, dla, sema3fb	up	BL_16C
GO:0007283	spermatogenesis	21	88	3.50713	3.27e-07	fxr1, dazl, topaz1, tdrd5, tdrd7a, tert, alkbh5, tdrd6, tdrd9, zglp1, cfap206, cdk21, tdrkh, ythdf2, lgr4, piwil2, dazap1, rnf8, smc1b, spef2, tdrd1	down	25EB_BL
GO:0048232	male gamete generation	21	95	3.24871	1.27e-06	fxr1, dazl, topaz1, tdrd5, tdrd7a, tert, alkbh5, tdrd6, tdrd9, zglp1, cfap206, cdk21, tdrkh, ythdf2, lgr4, piwil2, dazap1, rnf8, smc1b, spef2, tdrd1	down	25EB_BL
GO:0031329	regulation of cellular catabolic process	21	106	2.91158	8.03e-06	pdik1l, sesn2, rptor, clec16a, cpt1ab, ulk1b, gba, zgc:110843, ulk2, ulk3, keap1b, dap1b, gpr137ba, tmem39a, mtmr3, dap, usp13, ap3d1, gfap, ush2a, cisd2	down	25EB_BL
GO:0046394	carboxylic acid biosynthetic process	21	156	2.1668	0.000574	gls2b, mtap, ilvbl, mlycd, hsd17b12b, sephs3, nags, aass, aldh18a1, cbr4, olah, shmt2, mtrr, got1, park7, asah2, acaca, pycr3, acacb, acsf3, hacd3	down	25EB_BL
GO:0016053	organic acid biosynthetic process	21	158	2.13937	0.000625	gls2b, mtap, ilvbl, mlycd, hsd17b12b, sephs3, nags, aass, aldh18a1, cbr4, olah, shmt2, mtrr, got1, park7, asah2, acaca, pycr3, acacb, acsf3, hacd3	down	25EB_BL
GO:0006302	double-strand break repair	21	130	2.37405	0.000287	blm, rad54b, rad50, zfyve26, rev3l, recql5, mcm3, recql4, mcm9, fan1, palb2, rmi1, prkdc, dclre1b, brcc3, atm, rnf8, rpa1, actr8, babam1, recql	down	25EB_BL
GO:0051052	regulation of DNA metabolic process	21	102	3.73204	1.44e-07	dbf4, uimc1, kmt5b, obi1, tp53, znf365, rnf168, pias4a, zgc:113263, rnf169, e2f7, cdt1, tinf2, pds5a, baz1a, fancb, dbf4b, ylpm1, esco2, ticrr, terf1	down	50dd_25EB
GO:0007292	female gamete generation	21	73	5.21464	2.23e-10	dazl, tdrd5, henmt1, tdrd7a, tdrd6, zglp1, hormad1, nemp1, ttk, rbm46, nanos3, slbp2, moto, piwil2, paqr5b, mettl3, ybx1, pld6, tdrd1, zar1, zp3c	down	50dd_25EB
GO:0045930	negative regulation of mitotic cell cycle	21	86	4.42638	5.94e-09	nme6, spdl1, siah2l, zwilch, rad9a, fbxo5, ttk, chmp4c, bub1, kank2, znf830, e2f7, miip, btg4, mus81, ints3, znf207b, bub1bb, eme1, ticrr, waca	down	50dd_25EB
GO:0000075	cell cycle checkpoint signaling	21	70	5.43812	9.3e-11	spdl1, siah2l, hormad1, zwilch, rad9a, cep63, ttk, chmp4c, tp53, bub1, znf830, e2f7, cdt1, mus81, ints3, znf207b, bub1bb, eme1, tp53bp1, ticrr, waca	down	50dd_25EB
GO:0043484	regulation of RNA splicing	21	104	3.66027	2.04e-07	mettl16, magoh, snrpc, fam50a, hnrnpl, rbm22, dhx37, rbmx, prpf31, rbm7, jmjd6, rbm8a, tardbp, eif4a3, rbm15, puf60b, ybx1, usb1, larp7, wtap, rbm25a	down	50dd_25EB
GO:0043488	regulation of mRNA stability	21	92	4.1377	2.15e-08	mettl16, dazl, pan2, larp1, si:dkey-206d17.12, rc3h1b, cnot2, ago2, cnot1, pde12, mettl14, moto, ythdf2, fastkd2, fastkd3, larp1b, dnd1, mettl3, ybx1, zc3h14, pum2	down	50dd_25EB
GO:0055123	digestive system development	21	148	2.57208	6.51e-05	sart3, hhex, ruvbl2, eed, ddx46, nup54, vangl2, ahctf1, ezh2, prkci, yap1, ltv1, utp25, chd7, chd8, mib1, wdr55, selenoh, nol9, rnpc3, pes	down	50dd_25EB
GO:0045597	positive regulation of cell differentiation	21	176	2.16289	0.000776	caprin2, nudt21, hhex, mapk14a, nelfe, ddx46, nelfb, plxna3, numb, ezh2, zc4h2, fgfr1a, tiam1b, lef1, chd7, tiam2a, carm1, znf16l, ppp2r3c, add1, zar1	down	50dd_25EB
GO:0030111	regulation of Wnt signaling pathway	21	170	2.23923	0.000524	caprin2, csnk1da, psen1, sostdc1a, zranb1a, ubr5, ccnyl1, tcf7l1a, nanog, tle3b, sox17, csnk1g1, vangl2, rspo1, hwa, lmbr1l, adgra3, chd8, jade1, rgs3a, nradd	down	50dd_25EB
GO:0000209	protein polyubiquitination	21	151	2.52098	8.75e-05	ube2q1, rnf185, rc3h1b, ubr5, ube2s, mkrn4, stub1, trip12, ube2v2, rnf168, hectd1, arih1, kcmf1, fbxo28, bard1, ube2d2, shprh, anapc15, wdr24, dda1, rnf41	down	50dd_25EB
GO:0016055	Wnt signaling pathway	21	171	2.22613	0.000559	med10, csnk1da, psen1, zranb1a, ctnnb1, tcf7l1a, net1, ror2, csnk2b, csnk1g1, vangl2, rhoab, rspo1, fbxw11a, lmbr1l, lef1, tcf3b, adgra3, chd8, adnpa, sfrp2l	down	50dd_25EB
GO:0043583	ear development	21	191	1.99303	0.00229526	sox3, ahi1, med12, otx1, ush1ga, vangl2, atp2b1a, rhoab, bmp2b, hoxb1b, cldnh, tectb, gsc, chd7, mib1, kif15, ush1c, supt6h, otogl, phf8, smad5	down	50dd_25EB
GO:0001932	regulation of protein phosphorylation	21	208	2.84339	1.79e-05	tpd52l1, trib1, si:ch211-212k18.15, fgf8a, aplnra, spry1, fgf17, dusp10, cdkn1cb, cadm4, rack1, il6r, bcar3, vegfab, cblc, vegfc, cblb, mob2a, ptprc, wnt11, kitb	down	8C_UF
GO:0030855	epithelial cell differentiation	21	271	2.18238	0.000787	etv4, cdh2, foxc1a, capn12, tcf7l1b, efhc2, agr2, tll1, pax2a, cldnh, itga4, hal, tgm1l1, lama1, zmp:0000001168, wt1b, shha, slc26a2, s1pr2, prkcz, insm1a	down	8C_UF
GO:0060537	muscle tissue development	21	224	2.64029	5.39e-05	fgf8a, aplnra, ninj1, rbfox1l, neb, fermt2, washc5, bmp2b, gdf6a, pax3b, rbfox2, itga7, itga6a, nrg2a, gata4, lrrc39, shha, col6a1, pleca, nr2f1a, fhod3a	down	8C_UF
GO:0048701	embryonic cranial skeleton morphogenesis	21	173	3.41864	9.66e-07	ep300a, fgf8a, smoc2, grhl3, sec23b, fsta, rpl13, sec24d, kdm6a, bmp2b, rbck1, egr1, macc1, meis2a, pdgfra, gata3, cblc, shha, ndnf, wnt11, s1pr2	down	8C_UF
GO:0007369	gastrulation	21	243	2.43385	0.000171	ift88, aplnra, tal1, cdh2, tll1, bbs5, epha3, kdm6a, bmp2b, rack1, col12a1a, megf8, msgn1, celsr1a, ankrd6b, chrd, tbx6, apln, dyrk1b, wnt11, s1pr2	down	8C_UF
GO:1901987	regulation of cell cycle phase transition	21	133	4.52448	7.3e-09	fam83d, spdl1, mrnip, chek1, siah2l, mtbp, fancd2, hormad1, zwilch, kntc1, dlg1l, chmp4c, trip13, kank2, dot1l, tipin, anapc15, bub1ba, ccne1, atm, eme1	down	BL_16C
GO:0046486	glycerolipid metabolic process	21	249	2.41669	0.00019	pi4k2a, pla2g6, gnpat, pld1b, lpcat3, pla2g15, pikfyve, plce1, cetp, dagla, pik3cg, abhd4, pigu, zgc:77375, inppl1a, pigo, ttc7b, sacm1lb, slc30a5, inpp5e, fig4a	down	BL_16C
GO:1904888	cranial skeletal system development	21	251	2.5116	7.68e-05	ep300b, esrp2, smchd1, ilvbl, pkdccb, cep55l, masp1, tln1, kdm6a, bptf, nek1, usp37, mysm1, pdgfrb, usp44, sec23a, chd7, polr1a, dcaf7, eif3ea, gpatch3	down	BL_16C
GO:0002181	cytoplasmic translation	21	54	4.884	3.01e-10	sars1, rps28, rpl24, rpl36, eif3s6ip, atp6v0e1, rpl29, eif3c, mcts1, eif3d, eif3f, rplp0, drg2, eif3g, eif3i, zc3h15, eif3s10, eif3k, eif3m, eif3ea, rpl8	up	25EB_BL
GO:0033333	fin development	21	114	2.31347	0.000316	ep300b, med12, ep300a, cdh2, foxc1a, uba2, dlx5a, fgfr2, trim33, hmcn2, sp8b, fgfr1a, tcf7, osr1, fgfr1b, fbln1, shha, elf3, megf6b, rnf2, pi4k2b	up	25EB_BL
GO:0003143	embryonic heart tube morphogenesis	21	142	1.94574	0.00260487	ep300b, atoh8, ep300a, apex1, tbxta, foxh1, foxj1a, ube2ib, bbs5, setdb2, tbx1, ccdc103, invs, nek8, nkd1, spns2, tbx6, alcama, shha, pkd2, s1pr2	up	25EB_BL
GO:0006575	cellular modified amino acid metabolic process	21	114	2.59119	4.88e-05	gpx1b, zgc:154046, ptdss2, bhmt, gatm, aldh9a1b, cpt1ab, zgc:153031, chdh, gstt2, chac2, hagh, gclm, gamt, egln2, p4ha3, p4ha2, mthfs, ass1, gnmt, p4htm	up	50dd_25EB
GO:0006605	protein targeting	21	129	2.28989	0.000371	zdhhc3a, zdhhc9, samm50l, vps8, mon1bb, lonp2, get3, samm50, vps13d, vps13c, sorl1, zgc:77880, sec23a, zdhhc15b, ap3d1, timm50, zdhhc24, vps13a, zdhhc22, zdhhc7, zdhhc21	up	50dd_25EB
GO:0014902	myotube differentiation	21	84	3.51661	2.91e-07	ryr1b, ryr1a, selenon, jam3b, jam2a, myod1, adss1, rbfox1l, myo9aa, dock1, scube3, gdf6a, klhl41a, chrna1, klhl40b, tmem182a, lmod3, mymk, col6a1, ryr3, myo18ab	up	50dd_25EB
GO:0046488	phosphatidylinositol metabolic process	21	140	2.21044	0.000394	pi4k2a, synj1, impa2, bpnt2, pip5k1bb, mtmr1a, notum1a, pip5k1ca, plce1, mtmr3, pigt, pik3cg, pik3c2a, inpp5l, ttc7a, ttc7b, pik3r2, sacm1lb, inpp5f, mtmr6, inpp5b	up	50dd_25EB
GO:2000147	positive regulation of cell motility	21	147	2.00949	0.00194046	srpx2, sema6bb, syk, sema4f, sema3d, sema4e, sema3c, dock8, egfl6, pdgfrb, vegfba, flt4, kdr, stk39, vegfc, tacr1a, sema4gb, sema3ab, sema5ba, s1pr1, kitb	up	50dd_25EB
GO:0051603	proteolysis involved in protein catabolic process	21	444	2.40128	0.000358	spopla, ubap1, rlim, trip12, fem1c, znf598, herc4, skp2, vps25, anapc5, ube2d4, fem1a, uggt1, usp25, fbxo38, rnf14, crbn, zmp:0000000662, nedd4l, dtl, chfr	up	8C_UF
GO:0030163	protein catabolic process	21	465	2.29283	0.000499	spopla, ubap1, rlim, trip12, fem1c, znf598, herc4, skp2, vps25, anapc5, ube2d4, fem1a, uggt1, usp25, fbxo38, rnf14, crbn, zmp:0000000662, nedd4l, dtl, chfr	up	8C_UF
GO:0030902	hindbrain development	21	139	2.79854	1.84e-05	fgf3, ascl1a, fgf8a, atg4da, cdh2, ascl1b, ncor1, tcf7l1b, coq8b, fzd3a, ptpro, vangl2, bmp2b, efnb2a, lhx1a, rbm7, smo, fgfr1a, mib1, mafba, egr2b	up	BL_16C
GO:0006260	DNA replication	21	120	3.24164	1.71e-06	slx4, top1l, orc2, polg2, ssbp1, chaf1a, mms22l, fen1, znf830, mcm3, polq, pcna, wdhd1, atrx, zranb3, carm1, lrwd1, noc3l, bod1l1, ticrr, recql	up	BL_16C
GO:0048762	mesenchymal cell differentiation	21	186	2.09138	0.00150888	rgs2, fgf3, pak1, cdh2, foxc1b, sema4d, alx3, dlx2a, rx3, radil, bmp2b, nusap1, nrarpa, tbx1, pdgfra, smo, pef1, rock1, chd8, dla, sema3fb	up	BL_16C
GO:0043549	regulation of kinase activity	21	177	2.19772	0.00065	tpd52l1, spry1, zfyve28, ephb4a, ccnyl1, cdkn1cb, ror1, fgfr4, fgfr3, hexim1, ccnj, pdgfra, yes1, fgfr1a, ccnf, cdkn1a, strada, cblc, ccnd1, wnt11, igf1rb	up	BL_16C
GO:0042157	lipoprotein metabolic process	22	114	2.83617	7.7e-06	zdhhc3a, abhd17ab, zdhhc5b, zdhhc9, zdhhc5a, atg4da, lyplal1, pigm, atg7, nmt2, zdhhc3b, pigt, zgc:77880, pgap2, zdhhc15b, zdhhc17, wipi2, zdhhc13, zdhhc24, zdhhc22, zdhhc7, abhd17c	down	25EB_BL
GO:0048285	organelle fission	22	145	2.22982	0.000364	pex11g, msh4, espl1, rad54b, cenpk, tdrd9, kntc1, spire2, dnm1l, chmp7, ccdc61, ndel1b, spast, usp16, seh1l, rmi1, mtfp1, kif20ba, ppp2r2d, arhgef10, smc1b, mnd1	down	25EB_BL
GO:1901990	regulation of mitotic cell cycle phase transition	22	92	4.33473	3.96e-09	cenpf, cdc14b, spdl1, mad2l1bp, zwilch, ttk, chmp4c, bub1, kank2, znf830, e2f7, miip, cdc14ab, ints3, anapc15, ndc80, znf207b, bub1bb, ccne1, ticrr, gnl3, waca	down	50dd_25EB
GO:0006310	DNA recombination	22	141	2.9569	2.84e-06	msh5, slx4, ruvbl1, supv3l1, ruvbl2, meiob, rnf168, nhej1, zswim7, pif1, fbxo18, hfm1, mus81, mcm8, dclre1c, tex11, rmi1, dmc1, fancb, smc5, eme1, actr8	down	50dd_25EB
GO:0022618	protein-RNA complex assembly	22	126	3.16504	1.45e-06	sart3, snrpc, ruvbl1, clp1, snrpe, ruvbl2, gemin7, prpf18, ddx20, luc7l, prpf39, ddx46, scaf11, sf3b1, naf1, prpf31, mcts1, yju2, eif3s10, znhit6, puf60b, tssc4	down	50dd_25EB
GO:0007283	spermatogenesis	22	88	4.53177	1.61e-09	bag6, katnal1, dazl, tdrd5, tdrd7a, tdrd6, tdrd9, zglp1, hormad1, sass6, rbm46, tp53, piwil1, mettl14, ythdf2, piwil2, mettl3, pld6, larp7, spef2, yif1b, tdrd1	down	50dd_25EB
GO:0048872	homeostasis of number of cells	22	152	2.62366	3.24e-05	sart3, rasa3, maea, slc39a1, melk, ago2, sec23b, nemp1, trim33, tp53, sae1, numb, arhgef12a, fer, lef1, chd7, hmgcs1, zrsr2, adnpa, prdm15, ppp2r3c, phf8	down	50dd_25EB
GO:0048701	embryonic cranial skeleton morphogenesis	22	173	2.30518	0.000279	med14, ep300b, med12, ep300a, fam50a, mapre2, pkdccb, gnptab, leo1, sec23b, pkn2, kdm6a, bmp2b, macc1, lbh, chd7, hmgcs1, dcaf7, rnf2, mia3, bicra, phf8	down	50dd_25EB
GO:0051094	positive regulation of developmental process	22	266	2.32928	0.00029	notch1a, srpx2, lbx2, hhex, fgf8a, aplnra, tal1, ascl1b, zfyve27, basp1, arhgef1a, llph, csf3a, rack1, arhgef2, zc4h2, slit1a, vegfab, gata3, hoxc9a, loxl2b, vegfc	down	8C_UF
GO:0010256	endomembrane system organization	22	250	2.52164	7.24e-05	bag6, pi4k2a, lnpa, reep5, ncln, pacsin3, chmp7, get1, stx1a, snx9b, optn, yipf4, bncr, emc4, atp8b1, cog3, baiap2a, mmgt1, emc2, aktip, tjap1, tmco1	down	BL_16C
GO:0010629	negative regulation of gene expression	22	278	2.26766	0.000379	exosc5, tdrd5, tnrc6b, tbp, clp1, eed, setdb1b, snip1, nanos3, uhrf1, nrde2, tdrkh, cnot9, setdb2, ncbp2, dnmt1, eif4a3, dis3l, polr2gl, irak3, snd1, gpatch3	down	BL_16C
GO:0000398	mRNA splicing, via spliceosome	22	190	3.31795	9.06e-07	lsm8, lsm6, gcfc2, snip1, snrnp25, rbm22, bcas2, mettl14, prpf31, cwf19l1, sf3b3, dbr1, ncbp2, srpk1b, eif4a3, rbm17, celf1, tfip11, cwc15, puf60b, srsf1a, rnpc3	down	BL_16C
GO:0000377	RNA splicing, via transesterification reactions with bulged adenosine as nucleophile	22	190	3.31795	9.06e-07	lsm8, lsm6, gcfc2, snip1, snrnp25, rbm22, bcas2, mettl14, prpf31, cwf19l1, sf3b3, dbr1, ncbp2, srpk1b, eif4a3, rbm17, celf1, tfip11, cwc15, puf60b, srsf1a, rnpc3	down	BL_16C
GO:0000375	RNA splicing, via transesterification reactions	22	190	3.31795	9.06e-07	lsm8, lsm6, gcfc2, snip1, snrnp25, rbm22, bcas2, mettl14, prpf31, cwf19l1, sf3b3, dbr1, ncbp2, srpk1b, eif4a3, rbm17, celf1, tfip11, cwc15, puf60b, srsf1a, rnpc3	down	BL_16C
GO:0006413	translational initiation	22	72	3.83743	2.16e-08	eif2ak1, ctif, dhx29, abce1, eif3s6ip, eif5b, rrn3, eif2a, eif3c, mcts1, eif3d, eif3f, eif3g, eif3i, eif3s10, fibina, eif3k, eif6, eif3m, eif3ea, eif4g2b, eif4g1a	up	25EB_BL
GO:0001578	microtubule bundle formation	22	72	3.83743	2.16e-08	wdr92, rsph1, ruvbl1, ruvbl2, stk36, dnal1, ccdc151, hydin, zmynd10, dnah5, gas2l1, ccdc103, ccdc114, nckap5l, drc1, ccdc39, dnaaf2, pih1d1, daw1, ttc12, ttc25, ttc26	up	25EB_BL
GO:0048736	appendage development	22	120	2.30246	0.000232	ep300b, etv4, med12, ep300a, cdh2, foxc1a, uba2, dlx5a, fgfr2, trim33, hmcn2, sp8b, fgfr1a, tcf7, osr1, fgfr1b, fbln1, shha, elf3, megf6b, rnf2, pi4k2b	up	25EB_BL
GO:0006401	RNA catabolic process	22	93	2.97091	2.86e-06	mettl16, pan2, magoh, exosc5, exosc6, rc3h1b, wdr82, cnot2, dhx34, cnot1, pelo, patl1, upf1, upf2, rbm8a, eif4a3, polr2gl, pym1, rnaseh2b, smg6, cnot10, upf3b	up	25EB_BL
GO:0021953	central nervous system neuron differentiation	22	122	2.26471	0.000276	rab33a, scgn, med12, sox2, wnt8b, net1, neurog1, slit2, fezf2, emx1, auts2a, zc4h2, gata3, mib1, dlc, tbx6, shha, ndnf, gli1, dld, wdr73, zdhhc16a	up	25EB_BL
GO:0015931	nucleobase-containing compound transport	22	128	2.15855	0.000763	slc25a42, magoh, qkia, tomm20b, nup93, mcm3ap, nup35, poldip3, nup188, nup133, rbm8a, eif4a3, slc35c1, thoc1, ybx1, thoc7, pcid2, thoc6, igf2bp1, thoc5, ran, lrrc8ab	up	25EB_BL
GO:0006605	protein targeting	22	129	2.14182	0.000797	immp2l, naca, immp1l, agk, srp72, tomm20b, nacad, romo1, gnptab, sec61b, spcs2, ubl4a, dnajc19, zdhhc12b, tomm40, pam16, dnlz, srp54, zdhhc4, timm13, zdhhc14, zdhhc11	up	25EB_BL
GO:0008544	epidermis development	22	117	2.64497	2.34e-05	pacsin1b, neurod1, capn12, svep1, eya4, myo7aa, llgl2, crb3a, mif, col17a1a, kdf1b, bves, foxj1b, arhgef19, mvda, myo6b, cobl, abca12, pax5, ap1b1, slc44a4, insm1a	up	50dd_25EB
GO:0010001	glial cell differentiation	22	143	2.16407	0.000796	mmp28, dtx1, adgrg6, sulf2a, dock1, cadm4, disc1, xirp1, egr1, ypel1, nkx2.2a, nrros, apcdd1l, fmnl2b, lamb4, lama2, lamb2, myo6b, tfeb, ncanb, cux2b, egr2b	up	50dd_25EB
GO:0050808	synapse organization	22	131	2.3623	0.000199	lrrc4bb, lrrc4ba, ptprsa, synj1, nlgn2b, myo7aa, sdk2b, myo9aa, bsnb, ppfia3, gphna, cacnb1, get3, dbn1, sez6b, ptprdb, pcloa, nrxn2a, pdzrn3b, dock10, ctnnd2b, tjp1b	up	50dd_25EB
GO:0060042	retina morphogenesis in camera-type eye	22	136	2.27546	0.000281	synj1, tbx5a, bbs9, cep290, rx1, poc1b, bves, mpp5a, xirp1, egr1, gdf6a, agrn, hal, thrb, vax2, vax1, lamb4, alcama, mafba, rtn4ip1, pcdh17, insm1a	up	50dd_25EB
GO:0045892	negative regulation of DNA-templated transcription	22	363	3.21682	1.06e-06	smyd2b, smyd2a, skib, mta1, ncor1, cnot1, sfmbt1, sema4d, foxh1, lyar, rarab, phf12b, gatad2b, rxrba, bmi1a, chd8, ccnd1, parp1, l3mbtl1b, hdac3, ehmt1b, pphln1	up	8C_UF
GO:1902679	negative regulation of RNA biosynthetic process	22	363	3.21682	1.06e-06	smyd2b, smyd2a, skib, mta1, ncor1, cnot1, sfmbt1, sema4d, foxh1, lyar, rarab, phf12b, gatad2b, rxrba, bmi1a, chd8, ccnd1, parp1, l3mbtl1b, hdac3, ehmt1b, pphln1	up	8C_UF
GO:0001889	liver development	22	157	2.59567	3.88e-05	dkk2, snapc4, zfyve9a, nav3, hhex, aplnra, rcl1, spaw, tbxta, foxc1b, bmp2b, samm50, e2f7, dnah7, trappc11, fgfr1a, gata4, rbm15, arnt2, enc1, srebf2, dld	up	BL_16C
GO:0048925	lateral line system development	22	143	2.84979	8.71e-06	fgf3, dkk2, esr1, wnk1b, htt, cdh23, tmc2a, kif1b, vangl2, cldnh, fgfr1a, hoxb8a, ctnnd1, mib1, scrib, ap1b1, ackr3a, slc26a2, wnt11, s1pr2, phf8, egr2b	up	BL_16C
GO:0051338	regulation of transferase activity	22	186	2.19097	0.0005	tpd52l1, spry1, zfyve28, ephb4a, ccnyl1, cdkn1cb, ror1, fgfr4, admp, fgfr3, hexim1, ccnj, pdgfra, yes1, fgfr1a, ccnf, cdkn1a, strada, cblc, ccnd1, wnt11, igf1rb	up	BL_16C
GO:0046474	glycerophospholipid biosynthetic process	23	130	2.71321	6.75e-06	socs4, ptdss2, pik3r3b, socs9, gpam, impa2, bpnt2, pigm, ip6k1, socs2, pip5k1ca, pik3c2b, abhd4, pigt, pik3cg, pik3c2a, dgkb, ttc7a, tamm41, ttc7b, pgap2, pik3cb, dgkza	down	25EB_BL
GO:0030705	cytoskeleton-dependent intracellular transport	23	105	3.21924	4.78e-07	pcm1, arl8bb, hook1, spg11, dync2li1, ift122, tmem201, pafah1b1a, myo5c, ift140, ndel1b, kif1b, spast, tctex1d2, myo5aa, kif13ba, stau2, clstn1, ap3d1, bicdl1, trak2, hook3, rhot1a	down	25EB_BL
GO:0099111	microtubule-based transport	23	112	3.01804	1.58e-06	gle1, pcm1, arl8bb, spg11, dync2li1, ift122, tmem201, pafah1b1a, ift140, poc1b, ndel1b, kif1b, spast, tctex1d2, ofd1, ippk, stau2, clstn1, cx43, ap3d1, bicdl1, trak2, rhot1a	down	25EB_BL
GO:0006260	DNA replication	23	120	2.81683	5.44e-06	nfic, blm, pold3, nfixb, orc2, smarcal1, ddx11, chaf1a, recql5, mcm3, recql4, pif1, dna2, rtel1, dscc1, zranb3, rmi1, rfc2, bod1l1, primpol, rpa1, dtl, recql	down	25EB_BL
GO:0006399	tRNA metabolic process	23	166	2.03627	0.00100469	lars2, elp4, wdr6, sepsecs, hars, trmt1l, trmt12, zgc:171971, trmt10a, dtd2, dtd1, cars2, trmt1, pop1, aars2, trpt1, wdr4, qrsl1, dars2, aarsd1, trmt2b, dus2, cdkal1	down	25EB_BL
GO:1902532	negative regulation of intracellular signal transduction	23	180	2.31624	0.000189	sesn1, wdr91, tmem127, rasa3, ajuba, aplnra, mgrn1b, dusp10, cnot1, phlda3, bcor, ddias, kank2, cnot9, piwil2, nfkbil1, insig1, zdhhc12b, kctd13, yju2, irak3, rnf2, gpatch3	down	50dd_25EB
GO:1901988	negative regulation of cell cycle phase transition	23	84	4.96336	9.44e-11	spdl1, siah2l, hormad1, zwilch, rad9a, cep63, ttk, chmp4c, tp53, bub1, kank2, znf830, e2f7, miip, cdt1, mus81, ints3, znf207b, bub1bb, eme1, tp53bp1, ticrr, waca	down	50dd_25EB
GO:0006913	nucleocytoplasmic transport	23	115	3.62541	6.54e-08	gle1, lsg1, kpna5, kpna6, nup58, xpo1a, eny2, nup88, mcm3ap, chtopa, nup35, pom121, poldip3, ltv1, ncbp2, ranbp3b, anp32a, xpo7, thoc1, thoc7, nmd3, thoc5, ran	down	50dd_25EB
GO:0051169	nuclear transport	23	115	3.62541	6.54e-08	gle1, lsg1, kpna5, kpna6, nup58, xpo1a, eny2, nup88, mcm3ap, chtopa, nup35, pom121, poldip3, ltv1, ncbp2, ranbp3b, anp32a, xpo7, thoc1, thoc7, nmd3, thoc5, ran	down	50dd_25EB
GO:0006260	DNA replication	23	120	3.47436	1.48e-07	slx4, polb, rbbp4, top1l, polg2, ssbp1, sde2, chaf1a, znf830, pif1, cdt1, fbxo18, mcm8, atrx, rmi1, mcm10, carm1, lrwd1, noc3l, parp1, bod1l1, eme1, ticrr	down	50dd_25EB
GO:0098813	nuclear chromosome segregation	23	87	4.79221	2.05e-10	bag6, nuf2, msh5, incenp, cenpf, spdl1, cenpi, hormad1, mis12, ttk, phf13, nusap1, map9, tex11, ndc80, cdca9, znf207b, mzt1, ncaph2, cdca8, kif23, ran, kif4	down	50dd_25EB
GO:0061013	regulation of mRNA catabolic process	23	101	4.12795	4.87e-09	mettl16, dazl, pan2, larp1, si:dkey-206d17.12, rc3h1b, cnot2, ago2, dhx34, cnot1, pde12, mettl14, moto, ythdf2, upf1, fastkd2, fastkd3, larp1b, dnd1, mettl3, ybx1, zc3h14, pum2	down	50dd_25EB
GO:0043487	regulation of RNA stability	23	97	4.29817	2.11e-09	mettl16, dazl, pan2, larp1, si:dkey-206d17.12, rc3h1b, henmt1, cnot2, ago2, cnot1, pde12, mettl14, moto, ythdf2, fastkd2, fastkd3, larp1b, dnd1, mettl3, ybx1, heatr1, zc3h14, pum2	down	50dd_25EB
GO:0001822	kidney development	23	211	1.97594	0.0020023	bag6, cenpf, inf2, etv4, med12, ift81, usp40, tmem218, cluap1, kank2, traf3ip1, prkci, cldnh, yap1, c1galt1a, c1galt1b, rp2, myo1ea, osr1, mib1, inpp5e, ccnc, nme3	down	50dd_25EB
GO:0072001	renal system development	23	212	1.96662	0.002071	bag6, cenpf, inf2, etv4, med12, ift81, usp40, tmem218, cluap1, kank2, traf3ip1, prkci, cldnh, yap1, c1galt1a, c1galt1b, rp2, myo1ea, osr1, mib1, inpp5e, ccnc, nme3	down	50dd_25EB
GO:0031399	regulation of protein modification process	23	269	2.408	0.000157	tpd52l1, trib1, si:ch211-212k18.15, fgf8a, aplnra, spry1, fgf17, mtbp, dusp10, cdkn1cb, cadm4, rack1, il6r, rwdd3, bcar3, vegfab, cblc, vegfc, cblb, mob2a, ptprc, wnt11, kitb	down	8C_UF
GO:0007169	cell surface receptor protein tyrosine kinase signaling pathway	23	248	2.6119	2.88e-05	kdrl, fgf8a, syk, fgf17, zfyve27, epha4l, fgfr2, blnk, fgfr4, epha3, jak3, efnb2a, hck, pdgfra, vegfab, gata3, erbb3a, vegfc, hbegfa, samd10a, kitb, zdhhc16a, igf1ra	down	8C_UF
GO:0060271	cilium assembly	23	311	2.0828	0.000954	ift88, notch1a, fgf8a, znf703, cenpj, cdh2, rab44, fgfr2, c2cd3, bbs5, lect2l, cep162, rilp, nek1, pax2a, mcamb, gsna, cldnh, wdr19, tctn2, ablim3, dld, ttc26	down	8C_UF
GO:0051668	localization within membrane	23	280	2.35381	0.000187	bag6, zdhhc3a, rilpl2, ncln, llgl1, llgl2, dlg1l, get1, pick1, atad1a, vps29, hgs, zdhhc12b, emc4, ttc7b, mmgt1, emc2, dennd1a, tmco1, stxbp5b, zdhhc24, zdhhc18a, zdhhc7	down	BL_16C
GO:0048285	organelle fission	23	145	4.54528	1.29e-09	bag6, espl1, rad54b, spdl1, cenpk, fancd2, hormad1, mffa, mtfr1, kntc1, mtfr2, sass6, dnm1l, chmp7, ndel1b, trip13, moto, rad54l, rmi1, cdca9, eme1, ska1, gcna	down	BL_16C
GO:0032787	monocarboxylic acid metabolic process	23	301	2.18959	0.000659	gnpat, etfa, insra, ilvbl, acot20, mlycd, pnpo, abcd1, hsd17b4, aldh5a1, zgc:85777, olah, gamt, dagla, acsl2, rdh10a, acbd5a, acsf2, acaca, scdb, acacb, prxl2b, hacd3	down	BL_16C
GO:0003341	cilium movement	23	95	3.04056	1.11e-06	ift88, tmem67, ruvbl1, ruvbl2, ccdc151, foxj1a, cfap53, hydin, mcamb, dnah5, dnah6, ccdc103, ccdc114, dnah12, ccdc39, trpv1, dnaaf2, fasn, rfx3, mettl3, ttc12, cfap298, ttc25	up	25EB_BL
GO:0010638	positive regulation of organelle organization	23	110	2.62594	1.55e-05	pan2, atf7ip2, lnpa, mllt11, mief1, setdb1a, cnot1, pgam5, ppp1r35, zmynd10, wasf1, zgc:158689, setdb2, btc, snx30, baiap2a, cdc42ep4b, slain2, cdc42ep1a, wdr45, tapt1a, nes, baiap2l1b	up	25EB_BL
GO:0141188	nucleic acid catabolic process	23	109	2.65003	1.33e-05	mettl16, pan2, magoh, exosc5, exosc6, rc3h1b, wdr82, cnot2, dhx34, cad, cnot1, pelo, patl1, upf1, upf2, rbm8a, eif4a3, polr2gl, pym1, rnaseh2b, smg6, cnot10, upf3b	up	25EB_BL
GO:0009896	positive regulation of catabolic process	23	130	2.22195	0.000252	mettl16, sesn1, pan2, rnf152, si:dkey-206d17.12, rc3h1b, cnot2, cnot1, mettl14, patl1, upf1, snx30, oaz1a, oaz1b, nprl3, becn1, sh3bp4a, polr2gl, mettl3, wdr45, wdr24, scoca, zgc:162730	up	25EB_BL
GO:0042274	ribosomal small subunit biogenesis	23	67	4.31125	8.01e-10	rps28, rps4x, lsm6, nob1, tsr2, nol11, dhx37, ak6, rps15a, ngdn, ltv1, utp15, utp25, pno1, rps27l, rps7, rps3a, mrps7, heatr1, eral1, kri1, npm1b, wdr75	up	25EB_BL
GO:0002040	sprouting angiogenesis	23	116	2.49012	3.8e-05	apela, kdrl, hhex, slc2a1b, sdf4, arfgef2, reck, fbxw11a, scube1, efnb2a, nrarpa, mttp, vegfab, nus1, twist1a, eif3i, mib1, ldb2a, apln, s1pr1, fmnl3, narfl, trim33l	up	25EB_BL
GO:0022411	cellular component disassembly	23	140	2.06324	0.000805	mtrf1, spata18, fundc1, vcp, ufm1, cad, cfl2, abce1, dhx8, pelo, rack1, mtrf1l, snx30, nckap5l, lix1l, becn1, atg12, pym1, tfip11, wdr45b, wdr45, atg13, dyrk2	up	25EB_BL
GO:0048285	organelle fission	23	145	1.99209	0.0016622	bag6, m1ap, spdl1, slc25a46, hormad1, mtfr1, banf1, mtfr2, chmp2a, washc5, map9, moto, hfm1, znf207b, mzt1, ncapg2, ncaph2, cdca8, eme1, kif23, ska1, ran, gcna	up	25EB_BL
GO:0048872	homeostasis of number of cells	23	152	1.90035	0.0024604	ift88, sart3, rasa3, ufm1, melk, piezo1, rpl27, sec23b, trim33, sae1, numb, rps15a, arhgef12a, fer, smim1, hmgcs1, adnpa, sema3fb, ppp2r3c, klf4, phf8, ism1, ftcd	up	25EB_BL
GO:0170039	proteinogenic amino acid metabolic process	23	134	2.41439	6.91e-05	gls2b, thnsl2, bhmt, cps1, gpt2l, uroc1, cad, prodhb, amdhd1, pnpo, sephs3, aldh4a1, nags, aass, cdo1, aldh18a1, gfpt2, mtrr, got1, asrgl1, ass1, ftcd, otc	up	50dd_25EB
GO:0006914	autophagy	23	160	2.02205	0.00161344	tollip, clec16a, atg4da, nipsnap2, ulk1b, tex264a, ei24, retreg1, ulk3, tecpr1b, snx30, usp13, atp6v0a1a, nbr1b, bcas3, park7, ubxn2a, sec16b, epg5, retreg3, dnajc16, dnajc16l, vps13a	up	50dd_25EB
GO:0061919	process utilizing autophagic mechanism	23	160	2.02205	0.00161344	tollip, clec16a, atg4da, nipsnap2, ulk1b, tex264a, ei24, retreg1, ulk3, tecpr1b, snx30, usp13, atp6v0a1a, nbr1b, bcas3, park7, ubxn2a, sec16b, epg5, retreg3, dnajc16, dnajc16l, vps13a	up	50dd_25EB
GO:1901136	carbohydrate derivative catabolic process	23	153	2.11456	0.000672	eno3, pde8b, gapdh, adal, aldob, insra, gba, entpd4, npl, pde4ba, cdadc1, pfkla, aldocb, cemip2, nccrp1, ngly1, edem2, hexb, pde4d, fitm2, pfkpa, dhtkd1, hoga1	up	50dd_25EB
GO:0042063	gliogenesis	23	155	2.08728	0.000758	mmp28, dtx1, adgrg6, sulf2a, dock1, cadm4, disc1, xirp1, egr1, ypel1, dock8, nkx2.2a, nrros, apcdd1l, fmnl2b, lamb4, lama2, lamb2, myo6b, tfeb, ncanb, cux2b, egr2b	up	50dd_25EB
GO:0009953	dorsal/ventral pattern formation	23	156	2.73105	1.13e-05	smad4a, fgf3, fgf8a, hhex, max, fcho1, net1, tsc22d3, bmp2b, map2k4a, lhx1a, smad1, robo3, smo, fgfr1a, twist1a, gsc, b4galt5, ankrd6b, mib1, chrd, zbtb4, fbxl15	up	BL_16C
GO:0061008	hepaticobiliary system development	23	161	2.64623	1.91e-05	slx4, dkk2, snapc4, zfyve9a, nav3, hhex, aplnra, rcl1, spaw, tbxta, foxc1b, bmp2b, samm50, e2f7, dnah7, trappc11, fgfr1a, gata4, rbm15, arnt2, enc1, srebf2, dld	up	BL_16C
GO:0006914	autophagy	23	160	2.66277	1.72e-05	rnf185, rab33a, ufm1, tollip, atg4da, vps41, pik3c3, atg101, wdfy3, retreg1, tgfbrap1, atg4b, nbr1a, usp13, nbr1b, zgc:101559, lix1l, rb1cc1, epg5, dnajc16, zgc:136908, atg13, map1lc3cl	up	BL_16C
GO:0061919	process utilizing autophagic mechanism	23	160	2.66277	1.72e-05	rnf185, rab33a, ufm1, tollip, atg4da, vps41, pik3c3, atg101, wdfy3, retreg1, tgfbrap1, atg4b, nbr1a, usp13, nbr1b, zgc:101559, lix1l, rb1cc1, epg5, dnajc16, zgc:136908, atg13, map1lc3cl	up	BL_16C
GO:0090092	regulation of transmembrane receptor protein serine/threonine kinase signaling pathway	23	127	3.35468	2.95e-07	smad4a, skila, rnf111, smoc2, aplnra, sostdc1a, tbxta, net1, sost, tsc22d3, dact2, rlim, bcl9l, bmp2b, scube2, pnpla6, dzip1, b4galt5, skor1b, chrd, grem1b, fbxl15, ppm1bb	up	BL_16C
GO:0030099	myeloid cell differentiation	23	204	2.08845	0.000841	npas4l, rasa3, smoc2, tnfrsf11a, ncor1, jagn1b, abcb10, jagn1a, trim33, kif1b, csf3a, arhgef12b, brd4, rps15a, arhgef12a, smad1, nlrc3l, gata4, prdm15, klf4, phf8, brd2b, nbeal2	up	BL_16C
GO:0016050	vesicle organization	24	170	2.16125	0.000301	hook1, stx12l, dnm1a, snx10a, fam160a2, plekhj1, chmp7, stx1a, tgfbrap1, spast, picalmb, picalma, stx3a, usp8, atp6v0a1a, vps18, plekhf2, sec24b, snx11, epg5, stx16, zdhhc15b, aktip, ap3d1	down	25EB_BL
GO:0045017	glycerolipid biosynthetic process	24	142	2.58742	1.04e-05	socs4, ptdss2, pik3r3b, socs9, gpam, impa2, bpnt2, pigm, atp6v1e1a, ip6k1, socs2, pip5k1ca, pik3c2b, abhd4, pigt, pik3cg, pik3c2a, dgkb, ttc7a, tamm41, ttc7b, pgap2, pik3cb, dgkza	down	25EB_BL
GO:0032535	regulation of cellular component size	24	179	1.97048	0.0014422	slc12a8, kank1a, slc12a7b, vill, ulk1b, mapk14a, shtn1, ulk2, evla, spast, zgc:153039, gpr137ba, pfn2, svila, ssh1a, robo2, ssh1b, stat3, vaspb, zgc:154093, clstn1, nck1b, fam49a, ssh2a	down	25EB_BL
GO:0030111	regulation of Wnt signaling pathway	24	170	2.0748	0.000617	fto, dkk2, caprin2, tollip, nxn, fam53b, tnfaip3, zranb1b, zranb1a, frmd8, daam2, nanog, nphp4, gpc3, wnt5a, csnk1g1, lgr4, tmem198b, rnf14, lmbr1l, tmem170b, jade1, adnpb, ppm1aa	down	25EB_BL
GO:0043087	regulation of GTPase activity	24	138	2.55592	1.92e-05	sgsm3, rab3gap2, tbc1d12a, prex1, rab3gap1, ralgapb, arhgap24, rabgap1l, sema4d, tbc1d8b, plxnb3, usp6nl, vav2, dock8, als2b, arhgap29a, plxnb1b, plxnb2b, dock9b, tbc1d15, tbc1d9, tbc1d10ab, tbc1d30, pbxip1b	down	25EB_BL
GO:0006310	DNA recombination	24	141	2.50154	2.77e-05	msh4, blm, msh3, rad54b, rad50, zfyve26, rev3l, rag1, recql5, mcm3, recql4, pif1, mcm9, fan1, palb2, rtel1, top3a, rmi1, prkdc, rnf8, rpa1, actr8, mnd1, recql	down	25EB_BL
GO:0006631	fatty acid metabolic process	24	202	1.89163	0.00172578	ptgr2, ehhadh, cpt1ab, gpam, acot11b, ilvbl, mlycd, hsd17b12b, hsd17b4, daglb, cbr4, aldh5a1, zgc:85777, olah, dagla, decr2, acsl2, asah2, acsf2, acaca, acacb, acsf3, acsl6, hacd3	down	25EB_BL
GO:0051321	meiotic cell cycle	24	92	4.92583	1.75e-11	bag6, nuf2, msh5, incenp, slx4, tdrd9, hormad1, ttk, rbm46, meiob, wee2, piwil1, moto, rbbp8, piwil2, hfm1, mus81, tex11, rmi1, dmc1, pld6, ncaph2, eme1, tdrd1	down	50dd_25EB
GO:0007281	germ cell development	24	106	4.10424	2.57e-09	dazl, tdrd5, henmt1, tdrd7a, tdrd6, zglp1, hormad1, nemp1, rbm46, nanos3, tdrd12, slbp2, piwil1, piwil2, paqr5b, dnd1, mettl3, ybx1, pld6, spef2, yif1b, tdrd1, zar1, zp3c	down	50dd_25EB
GO:0071826	protein-RNA complex organization	24	131	3.32099	1.95e-07	sart3, snrpc, ruvbl1, clp1, snrpe, ruvbl2, gemin7, prpf18, ddx20, luc7l, prpf39, ddx46, scaf11, dhx8, sf3b1, naf1, prpf31, mcts1, yju2, tfip11, eif3s10, znhit6, puf60b, tssc4	down	50dd_25EB
GO:0006402	mRNA catabolic process	24	82	5.30548	7.73e-12	mettl16, pan2, magoh, rc3h1b, tbp, supv3l1, cnot2, casc3, dhx34, cnot1, dis3, pde12, ythdf2, cnot9, upf1, upf2, rbm8a, ncbp2, eif4a3, smg9, smg6, smg5, upf3b, edc4	down	50dd_25EB
GO:0009953	dorsal/ventral pattern formation	24	156	2.78878	5e-06	smad4a, rest, caprin2, hhex, zmiz2, max, ctnnb1, net1, foxh1, nup54, bmp2b, acvr1ba, sox19b, yap1, otud4, hwa, fgfr1a, eif4a3, gsc, mib1, zbtb4, hdac3, rbm14b, smad5	down	50dd_25EB
GO:0006811	monoatomic ion transport	24	798	0.567891	0.00159927	lrrc8da, slc39a1, ano5a, slc39a7, slc38a6, atp6v1ab, atp2b1a, slc48a1a, cftr, ttyh3a, trpc6b, slc39a10, scn4aa, slc30a1a, kcnj9, selenok, slc30a4, tmem175, itpr1b, sclt1, slc24a3, slc30a8, slc36a1, lrrc8ab	down	50dd_25EB
GO:0050658	RNA transport	24	80	5.43812	4.28e-12	gle1, magoh, casc3, tomm20b, nup58, slbp2, eny2, nup88, mcm3ap, chtopa, nup35, pom121, poldip3, slbp, rbm8a, ncbp2, eif4a3, ndc1, ybx1, thoc1, lrmp, thoc7, thoc5, ran	down	50dd_25EB
GO:0050657	nucleic acid transport	24	80	5.43812	4.28e-12	gle1, magoh, casc3, tomm20b, nup58, slbp2, eny2, nup88, mcm3ap, chtopa, nup35, pom121, poldip3, slbp, rbm8a, ncbp2, eif4a3, ndc1, ybx1, thoc1, lrmp, thoc7, thoc5, ran	down	50dd_25EB
GO:0051236	establishment of RNA localization	24	80	5.43812	4.28e-12	gle1, magoh, casc3, tomm20b, nup58, slbp2, eny2, nup88, mcm3ap, chtopa, nup35, pom121, poldip3, slbp, rbm8a, ncbp2, eif4a3, ndc1, ybx1, thoc1, lrmp, thoc7, thoc5, ran	down	50dd_25EB
GO:0009896	positive regulation of catabolic process	24	130	3.34654	1.68e-07	sesn1, mettl16, pan2, si:dkey-206d17.12, rc3h1b, supv3l1, csnk1da, cnot2, ago2, cnot1, ulk2, pde12, mettl14, ythdf2, sh3rf2, upf1, oaz1b, mettl3, wdr45, wdr24, sirt2, rnft1, scoca, dda1	down	50dd_25EB
GO:0001889	liver development	24	157	2.77102	5.6e-06	apela, snapc2, hhex, aplnra, supv3l1, eed, ctnnb1, ddx20, ddx46, nup54, ahctf1, bmp2b, arf6b, myo1d, rarab, e2f7, yap1, fgfr1a, rbm15, selenoh, hdac3, nol9, rnpc3, ilf2	down	50dd_25EB
GO:0048704	embryonic skeletal system morphogenesis	24	189	2.30185	0.000144	med14, ep300b, med12, ep300a, fam50a, mapre2, pkdccb, gnptab, leo1, sec23b, pkn2, plxna3, kdm6a, bmp2b, macc1, lbh, chd7, hmgcs1, cx43, dcaf7, rnf2, mia3, bicra, phf8	down	50dd_25EB
GO:0048706	embryonic skeletal system development	24	206	2.11189	0.000558	med14, ep300b, med12, ep300a, fam50a, mapre2, pkdccb, gnptab, leo1, sec23b, pkn2, plxna3, kdm6a, bmp2b, macc1, lbh, chd7, hmgcs1, cx43, dcaf7, rnf2, mia3, bicra, phf8	down	50dd_25EB
GO:0030198	extracellular matrix organization	24	196	3.44854	1.4e-07	col27a1a, smoc2, col5a3a, smoc1, ccdc80, adamts18, adamts1, col18a1a, adamtsl4, sec24d, emid1, hmcn2, reck, plce1, ccdc80l2, ltbp1, col4a5, lamb2, loxl2b, mmp23ba, col4a1, mmp25b, ndnf, mmp15b	down	8C_UF
GO:0043062	extracellular structure organization	24	196	3.44854	1.4e-07	col27a1a, smoc2, col5a3a, smoc1, ccdc80, adamts18, adamts1, col18a1a, adamtsl4, sec24d, emid1, hmcn2, reck, plce1, ccdc80l2, ltbp1, col4a5, lamb2, loxl2b, mmp23ba, col4a1, mmp25b, ndnf, mmp15b	down	8C_UF
GO:0045229	external encapsulating structure organization	24	197	3.43104	1.55e-07	col27a1a, smoc2, col5a3a, smoc1, ccdc80, adamts18, adamts1, col18a1a, adamtsl4, sec24d, emid1, hmcn2, reck, plce1, ccdc80l2, ltbp1, col4a5, lamb2, loxl2b, mmp23ba, col4a1, mmp25b, ndnf, mmp15b	down	8C_UF
GO:0006399	tRNA metabolic process	24	166	4.14289	3.86e-09	lsm6, qtrt1, elp5, clp1, elp3, elp2, elp1, trmt5, tyw1, trmt1l, zgc:171971, dtd1, pusl1, polr2l, cars2, tars2, wdr4, gatb, adat2, polr3b, thumpd2, tsen34, dus2, cdkal1	down	BL_16C
GO:0051640	organelle localization	24	252	2.72905	9.41e-06	fam83d, arfgap2, spdl1, ift122, psen2, stx7l, xpo1b, copg2, llgl1, llgl2, dnm1l, ndel1b, stx1a, myo5aa, optn, sec16a, numa1, mkks, inpp5e, cetn4, pard3ba, lrmp, rhot1a, ska1	down	BL_16C
GO:0006915	apoptotic process	24	265	2.59517	2.17e-05	bag6, mllt11, melk, chek1, bnip2, cad, ypel3, bokb, dnm1l, aifm1, tax1bp1b, kank2, tax1bp1a, siah1, tnfrsfa, pdcd10a, rnf34a, aktip, puf60b, jade1, atm, thoc6, rhot1a, casp8	down	BL_16C
GO:0012501	programmed cell death	24	290	2.37145	0.000123	bag6, mllt11, melk, chek1, bnip2, cad, ypel3, bokb, dnm1l, aifm1, tax1bp1b, kank2, tax1bp1a, siah1, tnfrsfa, pdcd10a, rnf34a, aktip, puf60b, jade1, atm, thoc6, rhot1a, casp8	down	BL_16C
GO:0008219	cell death	24	290	2.37145	0.000123	bag6, mllt11, melk, chek1, bnip2, cad, ypel3, bokb, dnm1l, aifm1, tax1bp1b, kank2, tax1bp1a, siah1, tnfrsfa, pdcd10a, rnf34a, aktip, puf60b, jade1, atm, thoc6, rhot1a, casp8	down	BL_16C
GO:0051493	regulation of cytoskeleton organization	24	273	2.51912	3.52e-05	kank1a, vill, ccsapa, arpin, rttn, ppp1r35, myo3a, pick1, mapre1b, rae1, kank2, arhgap18, trim37, svila, cyfip1, ect2, arhgap17b, vaspb, baiap2a, camsap1b, mid1ip1l, ssh2a, ska1, carmil3	down	BL_16C
GO:0060271	cilium assembly	24	311	2.21132	0.000278	nisch, pcm1, rilpl2, ruvbl1, cenpj, dync2li1, ruvbl2, ift122, rer1, ift81, c2cd3, llgl2, cdk20, chmp4c, cep89, flr, nek1, mkks, tctn2, inpp5e, cetn4, sclt1, tmem231, spef2	down	BL_16C
GO:0048703	embryonic viscerocranium morphogenesis	24	109	2.76525	3.99e-06	med12, dlx5a, gnptab, dlx4b, sec24d, bmp2b, auts2a, tbx1, meis2a, kmt2d, polr1d, prdm5, hmgcs1, cblc, spns2, loxl3b, alcama, shha, dcaf7, eif3ea, aldh1l1, s1pr2, phf8, hspg2	up	25EB_BL
GO:0061053	somite development	24	149	2.10719	0.000355	cdh2, tbxta, psen2, foxc1a, greb1, foxh1, efna5b, slc7a6os, tnpo1, efnb2a, copb1, crim1, lamb2, lama1, mib1, lamc1, loxl3b, dlc, tbx6, rgs3a, shha, dld, meox1, her12	up	25EB_BL
GO:0051129	negative regulation of cellular component organization	24	155	1.9446	0.00152031	nme6, spdl1, hormad1, cptp, arpin, fbxo5, rhpn2, slit2, rhpn1, unc119a, unc119b, kank2, gsna, phf2, camsap2a, slit1a, zdhhc12b, rubcn, clstn3, znf207b, bub1ba, capzb, add1, phf8	up	25EB_BL
GO:0060026	convergent extension	24	157	1.91982	0.00173258	tmem67, cdh2, amotl2a, tbxta, ctnnb1, ephb4a, ror2, greb1, slit2, map2k4b, vangl2, bmp2b, mcamb, rack1, setdb2, fer, pdgfra, yes1, kmt2d, invs, dsc2l, robo1, mcu, s1pr2	up	25EB_BL
GO:0051129	negative regulation of cellular component organization	24	155	2.17803	0.000388	kank1a, vill, unga, ulk1b, aida, arhgap24, kntc1, mdm1, rhpn1, trip13, camsap2b, svila, camsap1a, ssh1a, robo2, apc2, slit1a, plekhh2, tmem182a, lmod3, capzb, bicdl1, sptb, vat1	up	50dd_25EB
GO:0040017	positive regulation of locomotion	24	153	2.2065	0.000219	srpx2, sema6bb, syk, dscamb, dscama, sema4f, sema3d, sema4e, sema3c, bves, dock8, egfl6, pdgfrb, vegfba, flt4, kdr, stk39, vegfc, tacr1a, sema4gb, sema3ab, sema5ba, s1pr1, kitb	up	50dd_25EB
GO:0006396	RNA processing	24	641	0.526669	0.000428	cdk5rap1, tbrg4, elp4, elp2, wdr6, elp1, rbfox1l, rtraf, tdrkh, srrm4, tsen54, adarb1b, pusl1, cnot6l, trpt1, celf1, wdr4, celf5a, kti12, elavl4, tfb1m, cdkal1, fam172a, rbfox3a	up	50dd_25EB
GO:0035050	embryonic heart tube development	24	174	2.55499	2.3e-05	fgf8a, pak1, hand2, spaw, tbxta, smyd4, foxj1a, nphp3, bbs5, vangl2, rangrf, dzip1, tbx1, pdgfra, nipbla, smo, gata4, rp2, cobl, nkd1, chrd, mmp21, wnt11, s1pr2	up	BL_16C
GO:0030900	forebrain development	24	154	2.8868	2.75e-06	notch1a, fgf3, ascl1a, sox2, hey1, spaw, tbxta, net1, greb1, lhx5, eya1, rx3, dzip1, lhx1a, vax2, robo2, smo, tcf3a, arnt2, dla, mib1, mycbp2, dlb, ndnf	up	BL_16C
GO:0090287	regulation of cellular response to growth factor stimulus	24	163	2.72741	7.52e-06	dstyk, smad4a, skila, rnf111, smoc2, spry1, sostdc1a, tbxta, sost, tsc22d3, ptpro, rlim, bcl9l, bmp2b, scube2, pnpla6, dzip1, b4galt5, skor1b, chrd, grem1b, sp9, fbxl15, ppm1bb	up	BL_16C
GO:0030111	regulation of Wnt signaling pathway	24	170	2.6151	1.55e-05	fgf3, dkk2, fgf8a, tollip, sostdc1a, zranb1b, ccnyl1, daam2, sost, csnk1g1, vangl2, rspo1, rnf25, tcf3a, trabd2a, lmbr1l, ankrd6b, nkd2b, chd8, tsc2, nkd1, rgs3a, wnt11, ppm1bb	up	BL_16C
GO:0016055	Wnt signaling pathway	24	171	2.59981	1.71e-05	fgf3, ccdc88c, pak1, amotl2a, zranb1b, tbxta, net1, tcf7l1b, fzd3a, ror1, dact2, nphp3, csnk1g1, vangl2, bcl9l, rspo1, vax2, tcf3a, trabd2a, lmbr1l, nkd2b, chd8, nkd1, wnt11	up	BL_16C
GO:0045597	positive regulation of cell differentiation	24	176	2.52595	2.78e-05	notch1a, npas4l, fxr1, fgf3, ascl1a, hhex, ascl1b, gdpd5a, pithd1, aamdc, nelfe, plxna2, csf3a, spast, brd4, lhx1a, zc4h2, robo2, plxnb2b, fgfr1a, tiam1b, carm1, znf16l, add1	up	BL_16C
GO:0061371	determination of heart left/right asymmetry	24	206	2.15809	0.000465	pak1, aplnra, hand2, spaw, tbxta, foxc1b, smyd4, foxj1a, nphp3, bbs5, rangrf, dzip1, tbx1, nipbla, smo, gata4, rp2, enc1, cobl, nkd1, chrd, daw1, mmp21, wnt11	up	BL_16C
GO:1902903	regulation of supramolecular fiber organization	25	173	2.12378	0.000356	zgc:109889, kank1a, vill, evla, arfip1, rttn, synpo2lb, spast, pfn2, svila, arhgef10la, ssh1a, ssh1b, ap1ar, arhgef10, nck1b, smyd2a, camsap3, clip1a, vaspb, zgc:154093, fam49a, ssh2a, arfip2b, carmil3	down	25EB_BL
GO:1902532	negative regulation of intracellular signal transduction	25	180	2.04118	0.000832	spred2a, tnfaip3, aida, arhgap24, pik3ip1, cnot9, piwil2, vax2, insig1, insig2, atm, nck1b, sesn2, rasa2, tmem127, tnfaip8l1, src, uacab, bmt2, hyou1, ddias, nlrx1, minar1, araf, ppm1aa	down	25EB_BL
GO:0022412	cellular process involved in reproduction in multicellular organism	25	110	4.11979	1.1e-09	dazl, tdrd5, henmt1, tdrd7a, tdrd6, zglp1, hormad1, rbm46, piwil1, piwil2, bncr, mettl3, tdrd1, zar1, nemp1, nanos3, tdrd12, slbp2, paqr5b, dnd1, ybx1, pld6, spef2, yif1b, zp3c	down	50dd_25EB
GO:0006401	RNA catabolic process	25	93	4.87287	2.26e-11	mettl16, pan2, magoh, rc3h1b, tbp, wdr82, cnot2, cnot1, dis3, pde12, cnot9, upf1, upf2, rbm8a, upf3b, supv3l1, casc3, dhx34, ythdf2, ncbp2, eif4a3, smg9, smg6, smg5, edc4	down	50dd_25EB
GO:0048232	male gamete generation	25	95	4.77028	3.76e-11	bag6, katnal1, dazl, tdrd5, tdrd7a, tdrd6, tdrd9, zglp1, hormad1, sass6, rbm46, piwil1, mettl14, piwil2, tex11, mettl3, tdrd1, ttk, tp53, moto, ythdf2, pld6, larp7, spef2, yif1b	down	50dd_25EB
GO:0006403	RNA localization	25	86	5.2695	3.37e-12	magoh, tomm20b, nup88, mcm3ap, chtopa, pom121, poldip3, slbp, rbm8a, ndc1, znhit6, lrmp, ran, gle1, casc3, nup58, slbp2, eny2, nup35, ncbp2, eif4a3, ybx1, thoc1, thoc7, thoc5	down	50dd_25EB
GO:0061008	hepaticobiliary system development	25	161	2.81476	2.7e-06	apela, snapc2, hhex, aplnra, eed, ctnnb1, ddx20, ddx46, ahctf1, arf6b, e2f7, rbm15, rnpc3, ilf2, slx4, supv3l1, nup54, bmp2b, myo1d, rarab, yap1, fgfr1a, selenoh, hdac3, nol9	down	50dd_25EB
GO:0030334	regulation of cell migration	25	270	2.60769	1.35e-05	lbx2, syk, srgap3, sema3c, gata3, lama1, sema3ab, sema3aa, srpx2, fgf8a, znf703, amotl2a, fgf17, sema4f, sema4e, il6r, reck, vegfab, asap1b, vegfc, sema3fb, dock10, kitb, s1pr2, prkcz	down	8C_UF
GO:0048863	stem cell differentiation	25	234	3.00888	1.05e-06	tal1, cdh2, sema3c, radil, nrarpa, nrg2a, pdgfra, dla, sema3ab, dld, sema3aa, notch1a, rgs2, fgf8a, foxc1a, foxc1b, sema4f, sema4e, col18a1a, csf3a, rx3, mettl22, bmp2b, shha, sema3fb	down	8C_UF
GO:0044782	cilium organization	25	331	2.12712	0.000434	ift88, cdh2, fgfr2, rttn, bbs5, rilp, pax2a, mcamb, wdr19, ablim3, dld, notch1a, fgf8a, znf703, cenpj, rab44, c2cd3, lect2l, cep162, nek1, gsna, cldnh, dync2i1, tctn2, ttc26	down	8C_UF
GO:0120031	plasma membrane bounded cell projection assembly	25	335	2.10172	0.000493	ift88, cdh2, fgfr2, bbs5, rilp, pax2a, mcamb, wdr19, ablim3, dld, fmnl3, notch1a, fgf8a, znf703, cenpj, amotl2a, rab44, c2cd3, lect2l, cep162, nek1, gsna, cldnh, tctn2, ttc26	down	8C_UF
GO:0007018	microtubule-based movement	25	226	3.1698	4e-07	ift20, arl8bb, ruvbl1, ruvbl2, ift81, copg2, ndel1b, tmem218, ofd1, dync1i2a, rhot1a, kif7, kif22, gle1, pcm1, klc1a, dync2li1, ift122, psen2, ift140, kifc3, flr, dync2i1, kif15, spef2	down	BL_16C
GO:0001755	neural crest cell migration	25	110	2.85428	1.37e-06	cdh2, sema3d, radil, masp1, nrarpa, tbx1, nrg2a, pdgfra, pdgfrb, rcc2, capzb, rpa2, sema3ab, sema4ab, aldh1l1, sema3aa, sema6bb, foxc1a, foxc1b, sema4e, col18a1a, acvr2aa, bmp2b, sema3fb, phactr4b	up	25EB_BL
GO:0043473	pigmentation	25	146	2.15049	0.000288	med12, cdh2, dennd5a, tspan36, bbs5, sf3b1, nrarpa, zgc:162171, mib1, inpp5e, eif3ea, rnf41, tjp1a, mib2, ncstn, psen2, leo1, trim33, mpv17, pikfyve, mreg, psenen, kita, adrb2a, meox1	up	25EB_BL
GO:0007059	chromosome segregation	25	152	2.0656	0.000452	bag6, hormad1, mapre2, mapre1b, setdb2, aurkb, haus6, znf207b, mzt1, ncapg2, kif23, ran, mis18a, spc24, m1ap, spdl1, ube2ib, map9, mapre3a, stil, ncaph2, cdca8, ska2, ska1, nat15	up	25EB_BL
GO:0046394	carboxylic acid biosynthetic process	25	156	2.43458	1.45e-05	gls2b, bhmt, kynu, ilvbl, cad, mtrr, got1, park7, haao, acaca, acacb, acsf3, otc, thnsl2, gatm, hsd17b12b, sephs3, nags, aass, aldh18a1, gamt, elovl8a, asah2, ass1, hacd3	up	50dd_25EB
GO:0046395	carboxylic acid catabolic process	25	159	2.21171	0.000156	gls2b, zgc:162816, cpt1ab, gpt2l, afmid, uroc1, kynu, ilvbl, prodhb, amdhd1, haao, hoga1, ftcd, thnsl2, ehhadh, npl, hsd17b4, hao2, aldh4a1, aass, cdo1, zgc:85777, decr2, acat1, asrgl1	up	50dd_25EB
GO:0016054	organic acid catabolic process	25	159	2.21171	0.000156	gls2b, zgc:162816, cpt1ab, gpt2l, afmid, uroc1, kynu, ilvbl, prodhb, amdhd1, haao, hoga1, ftcd, thnsl2, ehhadh, npl, hsd17b4, hao2, aldh4a1, aass, cdo1, zgc:85777, decr2, acat1, asrgl1	up	50dd_25EB
GO:0007626	locomotory behavior	25	148	2.37609	6.26e-05	nrap, foxp2, slc18a2, tdp1, pnpo, klhl41a, depdc5, dagla, ngly1, park7, dbx2, shank3a, snap25a, scn8aa, dnmt3aa, col6a1, nrcama, thnsl2, cacna1ab, ryr1b, gdpd5a, reep1, gba, myo9aa, fars2	up	50dd_25EB
GO:0008654	phospholipid biosynthetic process	25	156	2.34441	5.02e-05	etnk1, ptdss2, gnpat, lpcat2, lpcat3, impa2, bpnt2, pip5k1bb, pigt, pik3cg, mvda, sphk2, dgkza, pi4k2a, gpam, dolk, pip5k1ca, abhd5a, pik3c2a, ttc7a, tamm41, ttc7b, pik3r2, fitm2, lpcat1	up	50dd_25EB
GO:0048701	embryonic cranial skeleton morphogenesis	25	173	2.03272	0.000837	smoc2, mecom, ilvbl, dlx5a, wnt5a, fsta, sec24d, tln1, disc1, egr1, pdgfrb, nbas, loxl3b, mab21l2, sphk2, xylt1, caspa, smchd1, dlx2a, itga8, meis2a, dlx1a, sec23a, alcama, runx3	up	50dd_25EB
GO:0042327	positive regulation of phosphorylation	25	173	2.03272	0.000837	tpd52l1, prrc1, ngfb, fgfr3, efna5b, tab2, epha3, ddr1, pdcd10a, pdgfrb, vegfba, tie1, fgf18a, ntf3, fgf8b, ntrk2a, insra, tyro3, flt4, fgfr1b, kdr, sh2d3ca, vegfc, fgf7, kitb	up	50dd_25EB
GO:0051093	negative regulation of developmental process	25	139	2.52994	1.5e-05	dlk2, krit1, daam2, llgl2, gdf6a, thbs1b, robo2, fap, lrrc14b, loxl3b, nog2, vat1, rgs2, adgrb1a, ulk1b, crx, foxe3, spi1b, dlx1a, slit1a, hoxc9a, tmem182a, igfbp2a, loxl2b, s1pr1	up	50dd_25EB
GO:0061448	connective tissue development	25	176	1.99808	0.00095	sema3d, dlx5a, wnt5a, sec24d, disc1, matn1, furinb, chrna1, rspo3, pdgfrb, nog2, creb3l2, thbs4b, col11a2, dlx2a, sulf2a, col11a1a, dlx1a, sec23a, fgfr1b, alcama, runx3, mef2ca, tapt1b, ppm1aa	up	50dd_25EB
GO:0006974	DNA damage response	25	411	3.08819	7.7e-07	polb, kmt5b, ercc5, chaf1a, slf2, usp16, dclre1c, rtel1, usp10, dclre1b, dtl, babam1, nme3, cdk9, emsy, mta1, rad9a, recql5, trip12, ascc3, eif2ak4, smek1, ccnd1, parp1, baz1b	up	8C_UF
GO:0051246	regulation of protein metabolic process	25	608	2.08758	0.000555	larp1, ddx61, sepsecs, cnot1, znf598, ddx6, mif4gdb, usp16, nsun3, larp1b, phf23b, e2f1, nck1b, dda1, ambra1b, tarbp2, ibtk, alkbh5, ccnyl1, tnrc6c2, spopla, eif2ak4, gramd4a, fyna, ccnd1	up	8C_UF
GO:0006259	DNA metabolic process	25	433	2.93128	1.98e-06	polb, kmt5b, ercc5, chaf1a, polg, slf2, dclre1c, rtel1, dclre1b, carm1, bod1l1, dtl, babam1, nme3, cdk9, emsy, supv3l1, mta1, top1l, rad9a, recql5, trip12, ascc3, cdt1, parp1	up	8C_UF
GO:0051253	negative regulation of RNA metabolic process	25	400	3.30004	1.29e-07	larp1, skib, cnot1, foxh1, lyar, larp1b, gatad2b, rxrba, bmi1a, chd8, l3mbtl1b, ehmt1b, smyd2b, smyd2a, mta1, ncor1, sfmbt1, sema4d, rarab, tent5c, phf12b, ccnd1, parp1, hdac3, pphln1	up	8C_UF
GO:0006325	chromatin organization	25	350	3.62642	3.69e-08	kmt5b, atxn7l3, chaf1a, smarca2, usp16, kdm2aa, bmi1a, chd8, carm1, sirt7, babam1, l3mbtl1b, smyd2b, smyd2a, emsy, cenpi, kdm4aa, epc1a, tada2b, setd3, smyd5, spty2d1, hdac3, pphln1, baz1b	up	8C_UF
GO:0048593	camera-type eye morphogenesis	25	202	2.29253	0.00011	tdrd7a, cdh2, alx3, poc1b, fbn1, vax2, sigmar1, prss56, mib1, mab21l2, wnt11, six7, fgf3, fat1a, fgf8a, foxc1b, plxna2, rx3, efnb2a, lhx1a, tcf3a, rp2, tbcd, ccnd1, mafba	up	BL_16C
GO:0001932	regulation of protein phosphorylation	25	208	2.2264	0.000164	tpd52l1, aplnra, spry1, cdkn1cb, yes1, smo, strada, wnt11, fgf18a, fgf3, fgf8a, zfyve28, fgf17, ccnyl1, inpp5jb, mad2l2, hexim1, il6r, ccnj, rb1cc1, ccnf, cdkn1a, cblc, ccnd1, klhl31	up	BL_16C
GO:0007281	germ cell development	26	106	3.60481	7.29e-09	dazl, tdrd5, tdrd7a, tdrd6, zglp1, cfap206, pafah1b1a, tdrkh, piwil2, stat3, smc1b, tdrd1, zar1, fxr1, blm, zfyve26, nemp1, nanos3, tdrd12, nanos1, stau2, paqr7b, dnd1, rnf8, spef2, zp3c	down	25EB_BL
GO:0022412	cellular process involved in reproduction in multicellular organism	26	110	3.47372	1.67e-08	dazl, tdrd5, tdrd7a, tdrd6, zglp1, cfap206, pafah1b1a, tdrkh, piwil2, stat3, smc1b, tdrd1, zar1, fxr1, blm, zfyve26, nemp1, nanos3, tdrd12, nanos1, stau2, paqr7b, dnd1, rnf8, spef2, zp3c	down	25EB_BL
GO:0031344	regulation of cell projection organization	26	198	1.92985	0.00149703	mapk14a, shtn1, ulk2, arhgap24, cep290, plxnb3, ndel1b, spast, usp8, ddr1, plxnb1b, vax2, robo2, clstn1, mapkap1, bicdl1, nedd4l, rufy3, caprin2, ulk1b, plxnb2b, minar1, n4bp3, zgc:154093, rtn4ip1, tapt1b	down	25EB_BL
GO:0006417	regulation of translation	26	150	2.5474	9.38e-06	dazl, cnot7, mknk1, sepsecs, guf1, dap1b, cpeb3, znf598, cnot9, piwil2, ddx6, usp16, dap, samd4a, nck1b, upf3a, zar1, pdik1l, fxr1, caprin2, alkbh5, tnrc6c2, nanos3, nanos1, cpeb4b, cnot6l	down	25EB_BL
GO:0051129	negative regulation of cellular component organization	26	155	3.04067	3.75e-07	nme6, hormad1, ulk2, nanog, arpin, rhpn2, bub1, phf23b, zdhhc12b, rock1, rubcn, znf207b, add1, spdl1, camsap3, zwilch, fbxo5, ttk, kank2, trim37, camsap2a, ccnf, bub1bb, scaf4a, terf1, phf8	down	50dd_25EB
GO:0030099	myeloid cell differentiation	26	204	2.31031	7.06e-05	maea, slc39a1, jagn1a, sf3b1, arhgef12a, fer, chd7, hmgcs1, adnpa, usb1, rasa3, melk, ago2, ncor1, tle3b, sec23b, nemp1, trim33, tp53, numb, trim35-28, flt3, mastl, prdm15, phf8, rnf4	down	50dd_25EB
GO:2000145	regulation of cell motility	26	289	2.5337	1.52e-05	lbx2, syk, srgap3, sema3c, ccdc125, gata3, lama1, sema3ab, sema3aa, srpx2, fgf8a, znf703, amotl2a, fgf17, sema4f, sema4e, il6r, reck, vegfab, asap1b, vegfc, sema3fb, dock10, kitb, s1pr2, prkcz	down	8C_UF
GO:0060041	retina development in camera-type eye	26	281	2.60584	9.27e-06	cdh2, cadm4, gdf6a, egr1, pax2a, f8, hal, wt1b, hbegfa, tatdn1, six7, fgf8a, foxc1a, foxc1b, rx3, atp6v0e1, fen1, xirp1, cldnh, trappc11, rp2, marcksl1b, lamb2, mafba, prkcz, insm1a	down	8C_UF
GO:0003007	heart morphogenesis	26	242	3.14216	1.64e-07	tal1, bbs5, cadm4, isl2b, nrg2a, pdgfra, gata4, tbx6, lrrc39, nr2f1a, wnt11, igf1ra, atoh8, ep300a, fgf8a, ppp2r3a, slit2, fermt2, cep162, rbfox2, rp2, ltbp3, mical2b, chrd, shha, s1pr2	down	8C_UF
GO:0048704	embryonic skeletal system morphogenesis	26	189	3.87429	3.7e-09	smoc2, grhl3, fsta, sec24d, kdm6a, egr1, macc1, pdgfra, gata3, ndnf, wnt11, ep300a, fgf8a, sec23b, rpl13, bmp2b, rbck1, meis2a, hoxb3a, hoxa9a, hoxb9a, hoxc9a, hoxd9a, cblc, shha, s1pr2	down	8C_UF
GO:0060485	mesenchyme development	26	243	3.01333	6.27e-07	tal1, cdh2, fgfr2, sema3c, radil, bcl9l, nrarpa, nrg2a, pdgfra, dla, tbx6, sema3ab, dld, sema3aa, rgs2, fgf8a, foxc1a, foxc1b, sema4f, sema4e, col18a1a, rx3, bmp2b, msgn1, loxl2b, sema3fb	down	8C_UF
GO:0042692	muscle cell differentiation	26	269	2.72208	4.22e-06	lbx2, neb, gdf6a, actn1, emilin3a, mbnl2, col6a2, lrrc39, col6a1, nr2f1a, fhod3a, naca, fgf8a, ninj1, ppp2r3a, jam3b, foxc1a, rbfox1l, bmp2b, scube1, b4gat1, rbfox2, ltbp3, shha, tpcn2, gli1	down	8C_UF
GO:0051276	chromosome organization	26	205	3.6343	1.46e-08	bag6, hormad1, kntc1, pot1, rec8b, stag1a, atm, rpa1, smc1a, mis18a, spdl1, cenpk, fancd2, smchd1, trip13, rae1, pif1, mcm9, tinf2, nup133, mcm8, top3a, cdca9, bub1ba, pcid2, ska1	down	BL_16C
GO:0099111	microtubule-based transport	26	112	2.91545	5.48e-07	ift88, rhot2, ruvbl1, ruvbl2, ift81, copg2, cfap53, mcamb, ift46, wdr19, dnah6, ccdc103, ccdc39, dnaaf2, dynll1, lca5, rfx3, kif23, cfap298, ift74, psen2, ccdc151, foxj1a, dync2i1, fasn, ttc26	up	25EB_BL
GO:0043484	regulation of RNA splicing	26	104	3.13971	1.14e-07	mettl16, magoh, esrp2, fam50a, hnrnpl, qkia, rbm22, nsrp1, prpf31, rbm8a, tardbp, rbm15, ahnak, usb1, snrpc, tegt, rbfox1l, dhx37, ints5, rbfox2, rbfox1, eif4a3, celf2, ybx1, wtap, rbm25a	up	25EB_BL
GO:0055123	digestive system development	26	148	2.20628	0.000168	bhmt, hhex, ruvbl2, eed, slc20a1a, fgfr2, ddx46, vangl2, isl2b, ezh2, tbx1, hal, invs, utp25, mib1, wdr55, srp54, dld, rnpc3, pes, sart3, tbxta, sec31a, ltv1, shha, nol9	up	25EB_BL
GO:0016053	organic acid biosynthetic process	26	158	2.49279	6.37e-06	gls2b, bhmt, kynu, ilvbl, cad, mtrr, got1, park7, haao, acaca, acacb, acsf3, otc, thnsl2, gatm, hsd17b12b, sephs3, nags, aass, cdo1, aldh18a1, gamt, elovl8a, asah2, ass1, hacd3	up	50dd_25EB
GO:0051056	regulation of small GTPase mediated signal transduction	26	128	2.85725	9.74e-07	arhgap24, cadm4, robo4, arfgef3, garnl3, rasip1, gbf1, tsc2, gpr4, dennd3a, iqsec2b, git2a, diaph2, madd, rap1gap2a, arhgef3, arfgef1, arfgef2, ralgapa2, ralgapa1, git1, iqsec3a, arhgap17b, cyth1a, lpar4, iqsec1b	up	50dd_25EB
GO:0045597	positive regulation of cell differentiation	26	176	2.078	0.000339	myd88, tal1, plxnb3, robo2, fxr1, ascl1a, opa1, dscamb, gdpd5a, gdpd5b, dscama, impact, myod1, gdf10a, plxna2, sox5, plxna4, dbn1, plxnb2b, dlx1a, slit1a, fgfr1b, loxl2b, lpar3, alcama, ncanb	up	50dd_25EB
GO:0010975	regulation of neuron projection development	26	131	2.79181	1.55e-06	sarm1, plxnb3, ndel1b, col12a1a, col12a1b, sez6b, ddr1, vax2, robo2, vax1, bicdl1, nedd4l, pacsin1b, ntrk2a, dscamb, ulk1b, reep1, dscama, plxna2, plxna4, lzts1, dbn1, plxnb2b, slit1a, n4bp3, rtn4ip1	up	50dd_25EB
GO:0043087	regulation of GTPase activity	26	138	2.6502	4.26e-06	sgsm3, sgsm2, arhgap27l, prex2, arhgap24, plxnb3, arhgap27, vav2, dock8, als2b, arhgef19, rasip1, dock9b, rab3gap2, tbc1d22b, zgc:92360, rabgap1l, tbc1d8b, plxna2, plxna4, tbc1d2, arhgap29a, plxnb2b, tbc1d10ab, tbc1d30, dock10	up	50dd_25EB
GO:0071824	protein-DNA complex organization	26	383	3.44652	5.47e-08	kmt5b, atxn7l3, chaf1a, smarca2, usp16, kdm2aa, bmi1a, chd8, carm1, sirt7, babam1, l3mbtl1b, smyd2b, smyd2a, emsy, cenpi, kdm4aa, epc1a, tada2b, cdt1, setd3, smyd5, spty2d1, hdac3, pphln1, baz1b	up	8C_UF
GO:0045935	positive regulation of nucleobase-containing compound metabolic process	26	598	2.20738	0.00024	gpbp1l1, med30, cnot1, kmt5b, znf711, foxh1, atxn7l3, med19a, smarca2, usp16, rxrba, chd8, babam1, cdk9, dbf4, supv3l1, alkbh5, max, tnrc6c2, znf827, ccnt1, ythdf2, rarab, yap1, znf451, setd3	up	8C_UF
GO:0010608	post-transcriptional regulation of gene expression	26	235	2.04942	0.000648	larp1, rc3h1b, ddx61, tdrd7a, cnot1, guf1, dhx29, ddx6, mif4gdb, usp16, larp1b, igf2bp1, pum2, upf3b, ctif, fxr1, tarbp2, tbrg4, gtdc1, exosc9, csdc2b, nanos1, ngdn, cpeb4b, qki2, helz	up	BL_16C
GO:0046488	phosphatidylinositol metabolic process	27	140	2.93931	2.18e-07	impa2, bpnt2, mtmr1a, plce1, mtmr2, mtmr3, pigt, pik3cg, inpp5l, pgap2, pik3cb, socs4, pik3r3b, socs9, inpp5jb, pigm, ip6k1, socs2, pip5k1ca, plch2a, pik3c2b, pik3c2a, ttc7a, ttc7b, sacm1la, mtmr10, fig4a	down	25EB_BL
GO:0016197	endosomal transport	27	164	2.50916	5.84e-06	si:dkey-16l2.16, ap5m1, wdr81, hook1, zfyve16, fam160a2, plekhj1, chmp7, reps1, eps15, vps25, als2b, rab11fip3, dennd1a, clstn1, heatr5a, heatr5b, zfyve9a, clec16a, rab9b, dennd10, vps26bl, vps36, itsn2a, rab11fip4a, aktip, ap3d1	down	25EB_BL
GO:0043161	proteasome-mediated ubiquitin-dependent protein catabolic process	27	194	2.12115	0.000149	gid4, fbxl20, stub1, spop, fbxl5, znf598, anapc5, kctd17, fem1a, rad23ab, crbn, klhl22, dtl, armc8, spsb3b, fem1c, cul5b, itchb, nccrp1, fbxo38, rnf34a, ubxn2a, smurf2, ubr3, fbxo31, fbxl17, wdr26a	down	25EB_BL
GO:0051130	positive regulation of cellular component organization	27	225	2.17525	0.000165	atf7ip2, pan2, mapk14a, cnot1, ror2, ier3ip1, setdb2, tiam1b, rock1, cdc42ep4b, zgc:66447, slain2, add1, caprin2, mief1, setdb1b, mffa, setdb1a, pgam5, nelfb, plxna3, baiap2a, baiap2b, tiam2a, wdr45, atf7ip, baiap2l1b	down	50dd_25EB
GO:0010948	negative regulation of cell cycle process	27	98	4.99419	1.91e-12	nme6, siah2l, hormad1, bub1, znf830, e2f7, znf207b, ticrr, waca, spdl1, zwilch, rad9a, cep63, fbxo5, ttk, chmp4c, tp53, kank2, trim37, miip, cdt1, mus81, ints3, ccnf, bub1bb, eme1, tp53bp1	down	50dd_25EB
GO:0141188	nucleic acid catabolic process	27	109	4.49019	2.9e-11	mettl16, pan2, magoh, rc3h1b, tbp, wdr82, cnot2, cnot1, dis3, pde12, cnot9, upf1, upf2, rbm8a, upf3b, supv3l1, casc3, dhx34, ythdf2, mus81, ncbp2, eif4a3, smg9, rexo4, smg6, smg5, edc4	down	50dd_25EB
GO:0048705	skeletal system morphogenesis	27	226	2.16562	0.000173	med14, med12, fam50a, mapre2, gnptab, pkn2, kdm6a, macc1, sh3pxd2b, chd7, hmgcs1, cx43, kat2a, ep300b, ep300a, pkdccb, leo1, sec23b, plxna3, atp2b1a, bmp2b, lbh, dcaf7, rnf2, mia3, bicra, phf8	down	50dd_25EB
GO:0048593	camera-type eye morphogenesis	27	202	3.76437	3.53e-09	smoc1, cdh2, gdf6a, egr1, pax2a, fbn1, hal, lama1, wnt11, tatdn1, six7, fat1a, fgf8a, znf703, foxc1a, foxc1b, wnt8b, rx3, foxe3, atp6v0e1, efnb2a, xirp1, rp2, afap1l2, mafba, prkcz, insm1a	down	8C_UF
GO:0048732	gland development	27	258	2.9473	5.96e-07	hhex, aplnra, rcl1, tal1, fgfr2, greb1, rarga, nckap1l, pax2a, isl2b, gata4, hoxc8a, apln, klf4, dld, notch1a, kdrl, trib1, fgf8a, sox2, foxc1a, foxc1b, rx3, bmp2b, trappc11, shha, gli1	down	8C_UF
GO:0007411	axon guidance	27	266	2.96454	3.28e-07	cdh2, sema3c, epha3, gdf6a, robo3, col4a5, lama1, nrxn2a, sema3ab, mmp25b, sema3aa, foxc1a, sema4f, wnt8b, epha4l, sema4e, slit2, dpysl3, efnb2a, arhgef25a, draxin, slit1a, lamb2, vegfc, shha, sema3fb, gli1	down	8C_UF
GO:0097485	neuron projection guidance	27	266	2.96454	3.28e-07	cdh2, sema3c, epha3, gdf6a, robo3, col4a5, lama1, nrxn2a, sema3ab, mmp25b, sema3aa, foxc1a, sema4f, wnt8b, epha4l, sema4e, slit2, dpysl3, efnb2a, arhgef25a, draxin, slit1a, lamb2, vegfc, shha, sema3fb, gli1	down	8C_UF
GO:0030031	cell projection assembly	27	355	2.14198	0.000223	ift88, cdh2, fgfr2, bbs5, rilp, nckap1l, pax2a, mcamb, wdr19, hal, ablim3, dld, fmnl3, notch1a, fgf8a, znf703, cenpj, amotl2a, rab44, c2cd3, lect2l, cep162, nek1, gsna, cldnh, tctn2, ttc26	down	8C_UF
GO:0055086	nucleobase-containing small molecule metabolic process	27	402	1.92459	0.00135465	impdh2, cad, nadsyn1, acsl2, mvda, acot9, acaca, mrpl24, acacb, uap1l1, parga, naprt, insra, impdh1b, atp6v1ab, acot20, mlycd, pgm3, upp1, pde4ba, cdadc1, mpv17, dtymk, nt5c2a, gfpt2, uxs1, gatb	down	BL_16C
GO:0000226	microtubule cytoskeleton organization	27	344	2.24909	8.91e-05	nisch, ruvbl1, ruvbl2, llgl1, llgl2, rttn, sass6, ndel1b, mapre1b, nin, dync1i2a, camsap1b, aurkb, pard3ba, lrmp, pcm1, katna1, cenpj, spdl1, c2cd3, mark2b, stil, numa1, cep152, cript, cetn4, spef2	down	BL_16C
GO:0006644	phospholipid metabolic process	27	277	2.79309	1.71e-06	gnpat, lpcat2, lpcat3, pla2g15, smpd2b, plce1, pik3cg, pigu, zgc:77375, pigo, mvda, inpp5e, pi4k2a, smpd5, pla2g6, pld1b, plbd2, smpdl3a, pikfyve, cetp, abhd4, inppl1a, ttc7b, sacm1lb, slc30a5, lpcat1, fig4a	down	BL_16C
GO:0006325	chromatin organization	27	350	2.21053	0.000163	bag6, cdan1, tdrd5, ruvbl1, ruvbl2, eed, aebp2, pcgf1, nrde2, sox19b, setdb2, atad2b, dot1l, mysm1, smarcb1a, dnmt1, chd7, chd1, psip1a, mis18a, setdb1b, actl6a, uhrf1, bptf, chd4a, asf1bb, baz1a	down	BL_16C
GO:0120031	plasma membrane bounded cell projection assembly	27	335	2.30951	6.03e-05	nisch, rilpl2, ruvbl1, ruvbl2, rer1, ift81, llgl2, cdk20, inpp5e, sclt1, tmem231, pcm1, cenpj, dync2li1, ift122, ypel3, c2cd3, chmp4c, arhgef6, cep89, flr, nek1, cyfip1, mkks, tctn2, cetn4, spef2	down	BL_16C
GO:0048793	pronephros development	27	144	2.35478	3.04e-05	etv4, ift81, bbs5, emx1, ift46, pax2a, hal, invs, osr1, nek8, pde1a, slc7a9, mib1, greb1l, cfap298, fat1a, ift74, tbxta, foxc1a, efhc2, sec61b, cldnh, prkcsh, shha, pkd2, prkcz, ttc26	up	25EB_BL
GO:0007186	G protein-coupled receptor signaling pathway	27	979	0.346363	5.97e-12	apela, gpr161, prex2, gpr61, gpr37l1a, adgrl2a, dgki, dgkh, gnaz, arhgef12a, ltb4r2a, tbxa2r, lmbrd2b, f2rl2, spns2, calcrlb, ackr4b, npb, ntsr1, gpr158b, drd2a, celsr1a, npy, s1pr1, adgrv1, adrb2a, s1pr2	up	25EB_BL
GO:0051656	establishment of organelle localization	27	185	1.83291	0.00232931	ift88, rhot2, copg2, abce1, bbs5, vangl2, cadpsb, hoxb1b, hal, cep19, znf207b, inpp5e, eif6, kif23, ran, spdl1, psen2, ccdc151, cep83, rhoab, ltv1, mreg, cetn4, nmd3, ska1, npm1b, prkcz	up	25EB_BL
GO:0031016	pancreas development	27	160	2.11931	0.000183	bhmt, rcl1, hhex, eed, fgfr2, ddx46, sox17, isl2b, cftr, utp25, lama1, srp54, rfx3, ildr2, dld, rnpc3, pes, sart3, ascl1b, tbxta, foxc1a, foxc1b, ccdc151, bmp2b, ins, shha, nol9	up	25EB_BL
GO:0090497	mesenchymal cell migration	27	112	3.02758	1.47e-07	cdh2, sema3d, radil, masp1, nrarpa, tbx1, nrg2a, pdgfra, pdgfrb, rcc2, capzb, rpa2, sema3ab, sema4ab, aldh1l1, sema3aa, sema6bb, foxc1a, foxc1b, sema4e, col18a1a, acvr2aa, bmp2b, hmcn2, fbln1, sema3fb, phactr4b	up	25EB_BL
GO:0030902	hindbrain development	27	139	2.43949	1.24e-05	reln, med12, chmp1a, cdh2, fzd3a, sema3d, ptpro, vangl2, hoxb1b, pax2a, gas2l3, hal, mib1, wdr73, rnf152, znf703, ascl1b, neurog1, acvr2aa, bmp2b, efnb2a, nop56, fgfr1a, raraa, tcf3b, shha, gli1	up	25EB_BL
GO:0045597	positive regulation of cell differentiation	27	176	1.92664	0.00106389	nudt21, hhex, arhgef1a, ddx46, brinp3a, ezh2, zc4h2, tiam1b, gata3, carm1, ppp2r3c, add1, ascl1b, dscama, zfyve27, neurog1, nelfe, gdf10a, plxna3, numb, arhgef2, ins, fgfr1a, slit1a, tiam2a, fgfr1b, alcama	up	25EB_BL
GO:0072657	protein localization to membrane	27	215	1.83191	0.00189375	efr3a, zdhhc3a, zdhhc9, ank2b, dlg1l, gphna, mpp5a, samm50, chrna1, agrn, magi2b, zgc:110329, pacs2, samm50l, ank3a, get3, c2cd5, zgc:77880, ttc7a, ttc7b, emc3, lin7a, zdhhc15b, zdhhc24, zdhhc22, zdhhc7, zdhhc21	up	50dd_25EB
GO:0045934	negative regulation of nucleobase-containing compound metabolic process	27	447	3.18021	9.15e-08	larp1, skib, cnot1, foxh1, lyar, larp1b, rtel1, gatad2b, rxrba, bmi1a, chd8, l3mbtl1b, ehmt1b, smyd2b, smyd2a, mta1, ncor1, sfmbt1, sema4d, recql5, rarab, tent5c, phf12b, ccnd1, parp1, hdac3, pphln1	up	8C_UF
GO:0009057	macromolecule catabolic process	27	605	2.26576	8.41e-05	cnot1, znf598, vps25, anapc5, fem1a, crbn, wdr45b, zmp:0000000662, nedd4l, dtl, chfr, supv3l1, spopla, ubap1, rlim, trip12, fem1c, ascc3, ythdf2, herc4, skp2, ube2d4, uggt1, usp25, fbxo38, rnf14, smg8	up	8C_UF
GO:0007369	gastrulation	27	243	2.05818	0.000463	aplnra, cdh2, bbs5, map2k4b, vangl2, megf8, iqgap3, mtx2, yes1, tnika, ptprea, mapkap1, wnt11, mcu, rnf111, tbxta, bmp2b, lhx1a, celsr1a, sdc3, bcl2l16, ankrd6b, ctnnd1, scrib, chrd, zbtb4, s1pr2	up	BL_16C
GO:0000122	negative regulation of transcription by RNA polymerase II	27	244	2.04975	0.000478	sars1, skila, per3, hhex, cops2, zbtb16a, cnot1, bcorl1, sin3aa, e2f7, osr2, brms1lb, gata4, skor1b, ldb1a, nr2f1a, insm1b, smyd2a, sox2, ncor1, sema4d, dlx2a, hexim1, sox21b, nr2f6b, nr1h5, ccnd1	up	BL_16C
GO:0006338	chromatin remodeling	27	244	2.04975	0.000478	tdrd9, nap1l1, kmt5b, kdm5bb, chaf1a, nsd1a, brd4, smarca2, kdm5a, nsd1b, atrx, chd8, carm1, ino80, srcap, chd2, brd2b, waca, sart3, supt4h1, hp1bp3, yeats2, spty2d1, pbrm1, npm1b, pphln1, arid1aa	up	BL_16C
GO:0007005	mitochondrion organization	27	245	2.04138	0.000494	rhot2, agk, slc25a46, atg4da, lyrm7, msto1, ssbp1, chchd3a, ptcd2, samm50, atg4b, vps13c, ttc19, micos13, tmem70, timm50, slc25a33, tmem223, polg2, atpaf1, rb1cc1, bcl2l16, sdhaf2, ndufaf7, tmem186, atg13, map1lc3cl	up	BL_16C
GO:0060284	regulation of cell development	27	247	2.02485	0.000531	zbtb16a, cdh2, daam2, spast, brd4, robo2, tiam1b, nfe2, carm1, znf16l, add1, notch1a, fxr1, fgf3, ascl1a, ascl1b, hey1, pithd1, nelfe, plxna2, csf3a, oxr1a, sh3rf1, plxnb2b, qki2, atg13, dmbx1a	up	BL_16C
GO:0009952	anterior/posterior pattern specification	28	250	2.03023	0.000387	cactin, tdrd5, hhex, tdrd7a, tdrd6, tcf7l1a, mapk14a, foxh1, slc7a6os, naa50, calm3a, chd7, mib1, kif22, tdrd1, sbno1, hey1, ncor1, nr6a1a, bptf, rarab, lef1, gsc, tcf3b, pld6, supt6h, zbtb4, rnf2	down	50dd_25EB
GO:0015931	nucleobase-containing compound transport	28	128	3.9653	2.9e-10	magoh, slc35a5, slc25a25a, tomm20b, nup88, mcm3ap, chtopa, pom121, poldip3, slbp, rbm8a, ndc1, lrmp, ran, lrrc8ab, gle1, casc3, nup58, slbp2, eny2, nup35, ncbp2, eif4a3, ybx1, thoc1, thoc7, slc35a4, thoc5	down	50dd_25EB
GO:0042325	regulation of phosphorylation	28	280	2.81631	9.3e-07	tpd52l1, aplnra, spry1, dusp10, cdkn1cb, fgfr2, fgfr4, epha3, cadm4, rack1, bcar3, pdgfra, mob2a, wnt11, igf1ra, kdrl, trib1, si:ch211-212k18.15, fgf8a, fgf17, il6r, vegfab, erbb3a, cblc, vegfc, cblb, ptprc, kitb	down	8C_UF
GO:0019220	regulation of phosphate metabolic process	28	316	2.49546	9.65e-06	tpd52l1, aplnra, spry1, dusp10, cdkn1cb, fgfr2, fgfr4, epha3, cadm4, rack1, bcar3, pdgfra, mob2a, wnt11, igf1ra, kdrl, trib1, si:ch211-212k18.15, fgf8a, fgf17, il6r, vegfab, erbb3a, cblc, vegfc, cblb, ptprc, kitb	down	8C_UF
GO:0051174	regulation of phosphorus metabolic process	28	316	2.49546	9.65e-06	tpd52l1, aplnra, spry1, dusp10, cdkn1cb, fgfr2, fgfr4, epha3, cadm4, rack1, bcar3, pdgfra, mob2a, wnt11, igf1ra, kdrl, trib1, si:ch211-212k18.15, fgf8a, fgf17, il6r, vegfab, erbb3a, cblc, vegfc, cblb, ptprc, kitb	down	8C_UF
GO:0048706	embryonic skeletal system development	28	206	3.82799	1.24e-09	smoc2, grhl3, fsta, sec24d, kdm6a, gdf6a, egr1, macc1, pdgfra, gata3, itpr3, ndnf, wnt11, ep300a, fgf8a, sec23b, rpl13, bmp2b, rbck1, meis2a, hoxb3a, hoxa9a, hoxb9a, hoxc9a, hoxd9a, cblc, shha, s1pr2	down	8C_UF
GO:0022603	regulation of anatomical structure morphogenesis	28	297	2.65511	2.97e-06	sars1, tspan18b, lbx2, aplnra, rnf213a, basp1, rack1, thbs1b, fmnl1a, cdc42se1, fmnl3, narfl, vat1, notch1a, rgs2, amotl2a, ninj1, zfyve27, slit2, dpysl3, fermt2, reck, slit1a, vegfab, hoxc9a, cdc42ep1a, vegfc, ism1	down	8C_UF
GO:0090407	organophosphate biosynthetic process	28	370	2.16849	0.000144	impdh2, gnpat, lpcat2, lpcat3, cad, pnpo, nadsyn1, pik3cg, acsl2, pigu, zgc:77375, pigo, mvda, acaca, mrpl24, acacb, pi4k2a, naprt, pld1b, impdh1b, mlycd, upp1, mpv17, dtymk, abhd4, ttc7b, slc30a5, lpcat1	down	BL_16C
GO:1903047	mitotic cell cycle process	28	249	3.22225	5.77e-08	siah2l, kntc1, sass6, chmp7, ndel1b, cep55l, snx9b, usp37, tipin, dync1i2a, aurkb, ccne1, lrmp, spdl1, mrnip, cenpk, chek1, fancd2, zwilch, chmp4c, stil, numa1, ect2, cdca9, bub1ba, eme1, ska1, gcna	down	BL_16C
GO:0044782	cilium organization	28	331	2.42399	2.38e-05	ift20, nisch, rilpl2, ruvbl1, ruvbl2, rer1, ift81, llgl2, rttn, cdk20, inpp5e, sclt1, tmem231, pcm1, cenpj, dync2li1, ift122, c2cd3, ift140, chmp4c, cep89, flr, nek1, mkks, dync2i1, tctn2, cetn4, spef2	down	BL_16C
GO:0051301	cell division	28	279	2.87577	6.16e-07	sass6, cdk20, mapre1b, cep55l, snx9b, rbbp8, setdb2, usp37, tipin, cdca7b, anapc15, becn1, aurkb, stag1a, ccne1, ppp1cc, mis18a, fam83d, katna1, spdl1, zwilch, ube2ib, slbp2, rae1, ect2, usp44, zgc:63587, ska1	down	BL_16C
GO:0030031	cell projection assembly	28	355	2.26011	6.09e-05	nisch, rilpl2, ruvbl1, ruvbl2, rer1, ift81, llgl1, llgl2, cdk20, inpp5e, sclt1, tmem231, pcm1, cenpj, dync2li1, ift122, ypel3, c2cd3, chmp4c, arhgef6, cep89, flr, nek1, cyfip1, mkks, tctn2, cetn4, spef2	down	BL_16C
GO:0009451	RNA modification	28	123	2.85893	3.15e-07	mettl16, rpusd1, elp6, pus7l, dtwd1, elp1, mettl14, nhp2, mocs3, nsun5, tyw5, tyw3, adat2, tprkb, mettl3, kti12, thumpd2, osgepl1, mettl5, mettl4, gar1, nop10, zcchc4, pusl1, mto1, wtap, osgep, emg1	up	25EB_BL
GO:0006399	tRNA metabolic process	28	166	2.11836	0.000137	sars1, elp6, lsm6, dtwd1, nars2, zbtb8os, elp1, ears2, elac1, iars1, mars2, polr2l, mocs3, tars2, tyw5, tyw3, adat3, adat2, tprkb, kti12, thumpd2, yars1, osgepl1, pop5, pusl1, gatb, mto1, osgep	up	25EB_BL
GO:0001889	liver development	28	157	2.2398	4.65e-05	apela, snapc2, rcl1, hhex, eed, ctnnb1, fgfr2, rarga, ddx46, rbm15, eif3i, apln, dld, ilf2, rnpc3, aldh8a1, tbxta, foxc1a, foxc1b, sec31a, ccdc151, bmp2b, mpv17, fgfr1a, raraa, prkcsh, enc1, nol9	up	25EB_BL
GO:0061008	hepaticobiliary system development	28	161	2.18415	9.31e-05	apela, snapc2, rcl1, hhex, eed, ctnnb1, fgfr2, rarga, ddx46, rbm15, eif3i, apln, dld, ilf2, rnpc3, aldh8a1, tbxta, foxc1a, foxc1b, sec31a, ccdc151, bmp2b, mpv17, fgfr1a, raraa, prkcsh, enc1, nol9	up	25EB_BL
GO:0030900	forebrain development	28	154	2.20188	0.000121	med12, tcf7l1a, net1, dixdc1a, greb1, foxh1, lhx5, emx1, mettl14, auts2a, exoc7, mib1, mettl3, ndnf, zdhhc16a, ptprsa, sox2, tbxta, wnt8b, neurog1, dpysl3, fezf2, rbfox1, akna, tcf3a, cetn4, shha, gli1	up	25EB_BL
GO:0021915	neural tube development	28	111	2.82857	1.63e-06	cdh2, tcf7l1a, pcgf1, dlx5a, foxh1, calm1b, bcor, vangl2, slc7a6os, hoxb1b, pax2a, foxa2, hal, calm3a, calm1a, cdc42se1, mib1, pcdh19, rnf152, ccdc85b, nr6a1a, celsr1a, tcf3a, dync2i1, tcf3b, shha, phactr4b, gli1	up	25EB_BL
GO:0035050	embryonic heart tube development	28	174	2.09314	0.000182	apela, apex1, eya4, sema3d, foxh1, bbs5, vangl2, setdb2, tbx1, hal, ccdc103, pdgfra, invs, nek8, spns2, tbx6, ep300b, kdrl, atoh8, ep300a, tbxta, foxj1a, ube2ib, nkd1, alcama, shha, pkd2, s1pr2	up	25EB_BL
GO:0016567	protein ubiquitination	28	468	3.03751	2.35e-07	znf598, anapc5, fbxo28, fem1a, crbn, wdr32, pdzrn3b, nedd4l, dtl, dda1, chfr, ube2q1, ambra1b, socs9, ubr5, spopla, mkrn4, asb6, rlim, trip12, fem1c, herc4, ube2d4, trim35-28, fbxo38, traf2a, rnf14, klhl3	up	8C_UF
GO:0072594	establishment of protein localization to organelle	28	192	2.70136	1.65e-06	kpna1, lamp5, agk, vps41, kpna6, gnptab, rangrf, tnpo1, samm50, pom121, nipbla, vps13c, sorl1, pam16, snf8, mib1, lrwd1, timm50, sec61b, get3, dzip1, ubl4a, ipo11, cacng3b, cse1l, scrib, ap3d1, ipo4	up	BL_16C
GO:0031399	regulation of protein modification process	28	269	1.92811	0.000937	tpd52l1, aplnra, spry1, cdkn1cb, yes1, smo, strada, mib1, wnt11, fgf18a, fgf3, fgf8a, zfyve28, fgf17, ccnyl1, inpp5jb, mad2l2, hexim1, il6r, rwdd3, ccnj, pef1, rb1cc1, ccnf, cdkn1a, cblc, ccnd1, klhl31	up	BL_16C
GO:0060041	retina development in camera-type eye	28	281	1.84577	0.00194831	cadm1a, cdh2, poc1b, nav1b, f8, vax2, sigmar1, smo, mib1, mab21l2, hbegfa, igf2bp1, gnl3, six7, fgf3, fgf8a, foxc1b, rx3, fen1, lhx1a, cldnh, trappc11, rp2, marcksl1b, emc3, tbcd, mafba, dmbx1a	up	BL_16C
GO:0007186	G protein-coupled receptor signaling pathway	28	979	0.529787	0.000164	gpr161, ric8a, prex1, aplnra, adcy9, gngt2b, adgrl2a, arhgef12b, arhgef12a, smo, drd5a, gpr37l1b, gpr37a, lmbrd2a, arhgef11, cckar, rgs7bpa, gpr75, hcar1-3, adgrl1a, celsr1a, dgkb, paqr7b, rxfp3.3b, adcy7, ackr3a, pdyn, s1pr2	up	BL_16C
GO:0008654	phospholipid biosynthetic process	29	156	2.82626	2.01e-07	ptdss2, lpcat2, impa2, bpnt2, pigt, pik3cg, mvda, pgap2, pik3cb, dgkza, socs4, pik3r3b, socs9, gpam, dolk, pigm, serac1, ip6k1, socs2, pip5k1ca, pik3c2b, abhd4, abhd5a, pik3c2a, dgkb, ttc7a, tamm41, ttc7b, fitm2	down	25EB_BL
GO:0080134	regulation of response to stress	29	291	1.80648	0.00259997	cactin, rnf185, kmt5b, rnf168, pias4a, rnf169, otud4, usp4, insig1, zdhhc12b, yju2, mettl3, rnft1, gpatch3, sesn1, uimc1, tnip2, ddias, klhdc10, tp53, znf365, ythdf2, setd6, hsd11b2, ggt1a, fancb, n4bp1, parp1, mia3	down	50dd_25EB
GO:0044087	regulation of cellular component biogenesis	29	289	1.81898	0.00173239	atf7ip2, pan2, cnot1, nanog, rhpn2, cep76, setdb2, usp8, phf23b, zdhhc12b, rock1, cdc42ep4b, zgc:66447, slain2, inpp5e, add1, setdb1b, setdb1a, kank2, arhgap18, trim37, traf3ip1, stil, baiap2a, baiap2b, wdr45, atf7ip, rnf2, baiap2l1b	down	50dd_25EB
GO:0045786	negative regulation of cell cycle	29	126	4.1721	3.78e-11	nme6, siah2l, hormad1, bub1, rnf167, znf830, e2f7, btg4, znf207b, ticrr, waca, spdl1, zwilch, rad9a, cep63, fbxo5, ttk, chmp4c, tp53, kank2, trim37, miip, cdt1, mus81, ints3, ccnf, bub1bb, eme1, tp53bp1	down	50dd_25EB
GO:0040012	regulation of locomotion	29	309	2.64314	2.17e-06	lbx2, syk, srgap3, sema3c, ccdc125, gata3, lama1, sema3ab, sema3aa, srpx2, fgf8a, sox2, znf703, amotl2a, fgf17, sema4f, sema4e, il6r, efnb2a, reck, vegfab, il16, asap1b, vegfc, sema3fb, dock10, kitb, s1pr2, prkcz	down	8C_UF
GO:1904888	cranial skeletal system development	29	251	3.2539	2.67e-08	esrp1, smoc2, grhl3, fsta, sec24d, kdm6a, egr1, macc1, pdgfra, mysm1, gata3, kctd13, ndnf, wnt11, gpatch3, ep300a, fgf8a, mvp, sec23b, rpl13, bmp2b, rbck1, nek1, meis2a, ltbp1, cblc, itpr1b, shha, s1pr2	down	8C_UF
GO:0045944	positive regulation of transcription by RNA polymerase II	29	330	2.47494	7.89e-06	kansl3, crtc1b, rarga, znf750, bcl9l, egr1, isl2b, znf142, mysm1, gata4, gata3, tet2, nr2f1a, atoh8, ep300a, sox2, ascl1b, dhx9, casz1, rx3, sox7, meis2a, ncoa6, mical2b, nr1h5, ldb2a, rxrgb, gli1, npm1b	down	8C_UF
GO:0044087	regulation of cellular component biogenesis	29	289	2.87542	3.91e-07	atf7ip2, kank1a, vill, ccsapa, sh3yl1, setdb2, svila, phf23b, zdhhc12b, camsap1b, inpp5e, pla2g6, tbc1d12a, pld1b, epb41l3a, setdb1b, ppp1r35, myo3a, odf2a, kank2, arhgap18, trim37, stil, cemip2, cyfip1, ect2, vaspb, baiap2a, ssh2a	down	BL_16C
GO:0000278	mitotic cell cycle	29	314	2.64648	2.13e-06	siah2l, kntc1, sass6, chmp7, ndel1b, cep55l, snx9b, setdb2, usp37, tipin, dync1i2a, aurkb, ccne1, lrmp, spdl1, mrnip, cenpk, chek1, fancd2, zwilch, chmp4c, stil, numa1, ect2, cdca9, bub1ba, eme1, ska1, gcna	down	BL_16C
GO:0022414	reproductive process	29	317	2.62144	2.58e-06	bag6, dazl, tdrd5, ift20, espl1, zglp1, hormad1, sass6, rbm46, kdm6a, mettl14, rbbp8, tdrkh, vipas39, bncr, rmi1, rpa1, lrmp, rad54b, alkbh5, fancd2, nanos3, slbp2, trip13, moto, rad54l, dnd1, eme1, spef2	down	BL_16C
GO:0019953	sexual reproduction	29	275	3.0218	1.36e-07	bag6, dazl, tdrd5, ift20, espl1, zglp1, hormad1, sass6, rbm46, kdm6a, mettl14, rbbp8, tdrkh, vipas39, bncr, rmi1, rpa1, lrmp, rad54b, alkbh5, fancd2, nanos3, slbp2, trip13, moto, rad54l, dnd1, eme1, spef2	down	BL_16C
GO:0170033	L-amino acid metabolic process	29	151	2.7015	8.09e-07	gls2b, bhmt, gpt2l, uroc1, kynu, cad, prodhb, amdhd1, pnpo, mtrr, got1, p4ha3, p4ha2, p4htm, ftcd, otc, thnsl2, cps1, sephs3, aldh4a1, nags, aass, cdo1, aldh18a1, egln2, gfpt2, asrgl1, ass1, gnmt	up	50dd_25EB
GO:0051130	positive regulation of cellular component organization	29	225	1.81301	0.00165127	lrrc4bb, lrrc4ba, synpo2lb, plxnb3, synpo2la, ddr1, snx30, arhgef10la, micu1, robo2, arhgef10, slain1a, srpx2, pacsin1b, ntrk2a, dscamb, dscama, myo3a, plxna2, plxna4, c2cd5, dbn1, cemip2, plxnb2b, clip1a, slit1a, zgc:154093, epgn, tapt1b	up	50dd_25EB
GO:0007519	skeletal muscle tissue development	29	130	3.1379	2.74e-08	myl1, golga2, selenon, tcf21, adss1, synpo2lb, synpo2la, tln1, gdf6a, klhl41a, chrna1, klhl40b, ngly1, col6a1, fxr1, gmppb, ryr1b, ryr1a, myod1, rbfox1l, myo9aa, scube3, bves, itga7, mylpfb, unc45b, lmod3, ryr3, myo18ab	up	50dd_25EB
GO:0006650	glycerophospholipid metabolic process	29	210	2.00949	0.000228	etnk1, synj1, ptdss2, lpcat3, impa2, bpnt2, pip5k1bb, mtmr1a, notum1a, pnpla6, plce1, mtmr3, pigt, pik3cg, inpp5l, inpp5f, mtmr6, inpp5b, dgkza, pi4k2a, pla2g6, gpam, pip5k1ca, pik3c2a, ttc7a, tamm41, ttc7b, pik3r2, sacm1lb	up	50dd_25EB
GO:0032956	regulation of actin cytoskeleton organization	29	193	2.11361	0.000115	nrap, kank1a, vill, rttn, synpo2lb, neb, rhpn1, synpo2la, efna5b, epha3, klhl41a, svila, arhgef10la, ssh1a, arhgef19, plekhh2, capzb, arhgef10, myo3a, cotl1, dbn1, arpc5b, arhgap17b, plekhg2, lmod3, zgc:154093, fam49a, sptb, arfip2b	up	50dd_25EB
GO:0032970	regulation of actin filament-based process	29	195	2.09193	0.000196	nrap, kank1a, vill, rttn, synpo2lb, neb, rhpn1, synpo2la, efna5b, epha3, klhl41a, svila, arhgef10la, ssh1a, arhgef19, plekhh2, capzb, arhgef10, myo3a, cotl1, dbn1, arpc5b, arhgap17b, plekhg2, lmod3, zgc:154093, fam49a, sptb, arfip2b	up	50dd_25EB
GO:1902903	regulation of supramolecular fiber organization	29	173	2.35796	1.61e-05	nrap, kank1a, vill, rttn, synpo2lb, neb, rhpn1, synpo2la, klhl41a, svila, camsap1a, arhgef10la, ssh1a, plekhh2, capzb, arhgef10, slain1a, cotl1, dbn1, camsap2b, arpc5b, apc2, clip1a, plekhg2, lmod3, zgc:154093, fam49a, sptb, arfip2b	up	50dd_25EB
GO:1903047	mitotic cell cycle process	29	249	2.15737	9.93e-05	pafah1b1a, vangl2, sfxn2, spast, nusap1, znf830, mcm3, e2f7, usp16, nipbla, rock1, ncapg2, zgc:136908, kif23, babam2, wnt11, ticrr, waca, clasp1a, zfyve26, fbxo5, ttk, ccnj, ccnf, scrib, bub1bb, ccnd1, phf8, fbxl15	up	BL_16C
GO:0007411	axon guidance	29	266	2.01949	0.000315	rab33a, cdh2, net1, fzd3a, kif1b, vangl2, spast, e2f7, robo2, robo3, smo, neo1a, lamc3, arnt2, mycbp2, nrcama, robo1, triob, epha4l, smn1, sema4d, unc5db, plxna2, dzip1, efnb2a, lhx1a, plxnb2b, scrib, sema3fb	up	BL_16C
GO:0097485	neuron projection guidance	29	266	2.01949	0.000315	rab33a, cdh2, net1, fzd3a, kif1b, vangl2, spast, e2f7, robo2, robo3, smo, neo1a, lamc3, arnt2, mycbp2, nrcama, robo1, triob, epha4l, smn1, sema4d, unc5db, plxna2, dzip1, efnb2a, lhx1a, plxnb2b, scrib, sema3fb	up	BL_16C
GO:0048863	stem cell differentiation	29	234	2.29566	2.94e-05	hand2, cdh2, alx3, radil, rspo1, nusap1, nrarpa, tbx1, pdgfra, smo, chd8, dla, mib1, dlc, dld, notch1a, npas4l, rgs2, fgf3, fgf8a, pak1, foxc1b, sema4d, dlx2a, csf3a, rx3, bmp2b, pef1, sema3fb	up	BL_16C
GO:0051656	establishment of organelle localization	29	185	3.00383	6.66e-08	rhot2, aspm, lsg1, spg11, pafah1b1a, bbs5, vangl2, spast, nusap1, picalma, ccdc186, eif6, bicdl1, kif23, wnt11, inpp5b, clasp1a, tmem201, dnm2a, myo5b, fyco1a, myo5c, mdn1, borcs5, ltv1, pef1, scrib, ap3d1, npm1b	up	BL_16C
GO:0060026	convergent extension	29	157	3.42156	5.5e-09	smad4a, cdh2, greb1, map2k4b, vangl2, iqgap3, mtx2, pdgfra, yes1, tnika, ptprea, gata4, robo1, wnt11, mcu, pak1, fcho2, amotl2a, fcho1, tbxta, dnm2a, ephb4a, nphp3, bmp2b, bcl2l16, scrib, chrd, zbtb4, s1pr2	up	BL_16C
GO:0001525	angiogenesis	29	289	1.85877	0.00143088	sars1, rab13, hhex, aplnra, wnk1b, adamts18, hars, foxf1, rspo1, nrarpa, e2f7, mttp, nus1, twist1a, dla, mib1, hs6st2, notch1a, gipc1, ninj1, amotl2a, ephb4a, arfgef2, scube2, efnb2a, shc1, plekhg5b, ackr3a, trim33l	up	BL_16C
GO:0003007	heart morphogenesis	29	242	2.21978	7.14e-05	hand2, bbs5, rangrf, tbx1, pdgfra, nipbla, smo, gata4, arnt2, cobl, sphk2, nr2f1a, robo1, wnt11, igf1rb, fgf8a, pak1, spaw, tbxta, myo5b, smyd4, foxj1a, nphp3, dzip1, rbfox2, rp2, nkd1, chrd, s1pr2	up	BL_16C
GO:0060485	mesenchyme development	29	243	2.21064	7.43e-05	hand2, cdh2, alx3, radil, bcl9l, nusap1, nrarpa, tbx1, pdgfra, smo, rock1, chd8, dla, dlc, dld, atr, rgs2, fgf3, fgf8a, pak1, spaw, tbxta, foxc1b, sema4d, dlx2a, rx3, bmp2b, pef1, sema3fb	up	BL_16C
GO:0010629	negative regulation of gene expression	29	278	1.93232	0.000706	sars1, rc3h1b, ddx61, tdrd7a, tdrd9, cnot1, nsd1a, ddx6, smarca2, upf2, nsd1b, macir, klf4, pum2, upf3b, fxr1, tarbp2, exosc6, ascl1a, exosc9, dhx34, chac1, nanos1, exd1, cpeb4b, helz, smg5, pnrc2, pphln1	up	BL_16C
GO:0051276	chromosome organization	30	205	2.15071	6.81e-05	mau2, rad50, tert, kntc1, ccdc61, tpp1, mcm3, rmi2, naa50, rtel1, dscc1, dclre1b, kif20ba, atm, arhgef10, rpa1, smc1b, recql, atr, blm, cenpk, ddx11, cenpo, recql5, recql4, pif1, mcm9, seh1l, top3a, prkdc	down	25EB_BL
GO:0006914	autophagy	30	160	2.7556	3.57e-07	wdr81, stx12l, atg4da, tex264a, ulk2, ulk3, usp30, tgfbrap1, atg7, usp13, park7, dnajc16, vps13a, smcr8a, tollip, clec16a, ulk1b, wdfy3, tmem208, gpr137ba, tmem39a, atp6v0a1a, nbr1b, bcas3, ubxn2a, epg5, retreg3, wipi2, dnajc16l, cisd2	down	25EB_BL
GO:0061919	process utilizing autophagic mechanism	30	160	2.7556	3.57e-07	wdr81, stx12l, atg4da, tex264a, ulk2, ulk3, usp30, tgfbrap1, atg7, usp13, park7, dnajc16, vps13a, smcr8a, tollip, clec16a, ulk1b, wdfy3, tmem208, gpr137ba, tmem39a, atp6v0a1a, nbr1b, bcas3, ubxn2a, epg5, retreg3, wipi2, dnajc16l, cisd2	down	25EB_BL
GO:0032259	methylation	30	211	2.15921	4.76e-05	mettl15, prdm12b, mecom, trmt10a, kmt5aa, nsun4, mettl11b, mepce, armt1, suv39h1a, nsun6, ehmt1b, tfb1m, smyd2a, wdr6, tgs1, bmt2, trmt1l, cmtr2, mettl22, trmt12, pcmt, setd7, shmt2, asmt, trmt1, setd3, wdr4, ndufaf5, trmt2b	down	25EB_BL
GO:0034655	nucleobase-containing compound catabolic process	30	209	2.60197	1.55e-06	mettl16, pan2, magoh, rc3h1b, tbp, wdr82, cnot2, cnot1, dis3, pde12, cnot9, upf1, upf2, rbm8a, dnph1, upf3b, eno4, supv3l1, casc3, dhx34, upp1, ythdf2, mus81, ncbp2, eif4a3, smg9, rexo4, smg6, smg5, edc4	down	50dd_25EB
GO:0051094	positive regulation of developmental process	30	266	2.04441	0.000205	apela, cactin, nudt21, hhex, aplnra, mapk14a, kmt5b, ddx46, ezh2, zc4h2, tiam1b, chd7, carm1, znf16l, ppp2r3c, add1, zar1, sirt1, caprin2, mief1, mffa, pgam5, nelfe, nelfb, plxna3, numb, utp15, fgfr1a, lef1, tiam2a	down	50dd_25EB
GO:0006259	DNA metabolic process	30	433	2.0163	0.000312	msh5, huwe1, hormad1, pot1, polk, meiob, rnf168, mms22l, paxip1, zgc:112496, zgc:113263, hfm1, dmc1, mcm10, ticrr, tatdn1, blm, eepd1, uimc1, ddx11, smarcad1a, mpnd, fen1, tinf2, sycp2, fancm, gatb, nsmce1, eme1, ddb2	down	8C_UF
GO:0007368	determination of left/right symmetry	30	296	2.94951	8.75e-08	ift88, hhex, aplnra, fgfr2, flna, bbs5, megf8, mcamb, dnah6, gata4, tbx6, apln, dld, wnt11, notch1a, atoh8, ep300a, fgf8a, znf703, ppp2r3a, foxc1a, foxc1b, cep162, bmp2b, rp2, mical2b, tctn2, chrd, itpr1b, shha	down	8C_UF
GO:0060972	left/right pattern formation	30	300	2.91019	1.19e-07	ift88, hhex, aplnra, fgfr2, flna, bbs5, megf8, mcamb, dnah6, gata4, tbx6, apln, dld, wnt11, notch1a, atoh8, ep300a, fgf8a, znf703, ppp2r3a, foxc1a, foxc1b, cep162, bmp2b, rp2, mical2b, tctn2, chrd, itpr1b, shha	down	8C_UF
GO:0007167	enzyme-linked receptor protein signaling pathway	30	359	2.35346	1.69e-05	syk, fgfr2, fgfr4, epha3, gdf6a, hck, pdgfra, smad1, gata3, hbegfa, zdhhc16a, igf1ra, kdrl, fgf8a, fgf17, zfyve27, epha4l, blnk, bmp2b, jak3, scube1, efnb2a, vegfab, ltbp3, erbb3a, rgmd, vegfc, samd10a, kitb, rgmb	down	8C_UF
GO:0061024	membrane organization	30	357	2.40799	1.24e-05	bag6, rilpl2, ncln, pacsin3, stx7l, chmp7, stx1a, snx9b, sec16a, bncr, atp8b1, aurkb, sclt1, rhot1a, reep5, arfgap2, vps8, get1, atp9b, chmp4c, vps39, pikfyve, atp8a2, yipf4, sec23a, emc4, baiap2a, mmgt1, emc2, tmco1	down	BL_16C
GO:0010564	regulation of cell cycle process	30	224	3.83773	3.04e-10	siah2l, mtbp, hormad1, ccsapa, kntc1, dlg1l, dot1l, tipin, anapc15, aurkb, ccne1, atm, lrmp, fam83d, spdl1, mrnip, chek1, fancd2, zwilch, ppp1r35, chmp4c, trip13, rae1, kank2, trim37, stil, ect2, bub1ba, eme1, gcna	down	BL_16C
GO:0008380	RNA splicing	30	256	3.35801	7.52e-09	lsm8, lsm6, esrp2, clp1, rbm22, bcas2, smndc1, mettl14, prpf31, cwf19l1, sf3b3, dbr1, srpk1b, rbm17, rnpc3, gcfc2, snip1, snrnp25, ncbp2, eif4a3, cript, celf1, tfip11, cwc15, puf60b, srsf1a, thoc7, thoc6, acin1a, tsen34	down	BL_16C
GO:0071824	protein-DNA complex organization	30	383	2.24452	5.31e-05	bag6, cdan1, tdrd5, ruvbl1, ruvbl2, eed, aebp2, pcgf1, kntc1, nrde2, sox19b, setdb2, atad2b, dot1l, mysm1, smarcb1a, dnmt1, chd7, chd1, psip1a, mis18a, cenpk, setdb1b, actl6a, uhrf1, bptf, chd4a, asf1bb, baz1a, gtf2a2	down	BL_16C
GO:0014032	neural crest cell development	30	150	2.51177	2.25e-06	med12, cdh2, sema3d, sf3b1, radil, masp1, sox8a, nrarpa, tbx1, nrg2a, pdgfra, pdgfrb, rcc2, capzb, rpa2, sema3ab, sema4ab, aldh1l1, sema3aa, sema6bb, foxc1a, foxc1b, sema4e, kbtbd8, leo1, col18a1a, acvr2aa, bmp2b, sema3fb, phactr4b	up	25EB_BL
GO:0048864	stem cell development	30	150	2.51177	2.25e-06	med12, cdh2, sema3d, sf3b1, radil, masp1, sox8a, nrarpa, tbx1, nrg2a, pdgfra, pdgfrb, rcc2, capzb, rpa2, sema3ab, sema4ab, aldh1l1, sema3aa, sema6bb, foxc1a, foxc1b, sema4e, kbtbd8, leo1, col18a1a, acvr2aa, bmp2b, sema3fb, phactr4b	up	25EB_BL
GO:0051216	cartilage development	30	162	2.32571	1.27e-05	cdh2, dlx5a, fgfr2, sema3d, gnptab, sec24d, rerea, ric1, tbx1, kmt2d, marcksa, elf3, nog2, creb3l2, foxc1a, foxc1b, marcksl1a, sec23b, enpp2, acvr2aa, tfap2b, bmp2b, ltv1, fgfr1a, polr1d, fgfr1b, alcama, dcaf7, tapt1a, slc10a7	up	25EB_BL
GO:0016055	Wnt signaling pathway	30	171	2.12986	9.46e-05	ctnnb1, tcf7l1a, net1, dixdc1a, ror2, fzd3a, vangl2, bcl9l, dot1l, invs, ndrg2, adnpa, sfrp2l, mllt10, amotl2a, nid1a, tbxta, wnt8b, csnk2b, rhoab, reck, fbxw11a, amer2, trabd2a, tcf3a, tcf7, nkd2b, tcf3b, nkd1, pkd2	up	25EB_BL
GO:0032259	methylation	30	211	1.78562	0.00192154	mettl16, bhmt, mettl17, cskmt, eef1akmt1, mettl14, ezh2, setdb2, dot1l, kmt2d, nsun5, prdm5, pmt, rnmt, tyw3, carm1, mettl3, thumpd2, mettl5, mettl4, setdb1a, zcchc4, setd6, prmt6, pcif1, mto1, rrp8, emg1, coq5, prdm10	up	25EB_BL
GO:0048593	camera-type eye morphogenesis	30	202	2.08908	0.000144	synj1, smoc1, lum, tbx5a, bbs9, cep290, poc1b, tln1, mpp5a, egr1, gdf6a, agrn, hal, thrb, vax2, vax1, mab21l2, pcdh17, cpamd8, rx1, plxna2, foxe3, bves, xirp1, lamb4, alcama, mafba, rtn4ip1, phactr4a, insm1a	up	50dd_25EB
GO:0032446	protein modification by small protein conjugation	30	509	2.99233	1.2e-07	uba2, znf598, anapc5, fbxo28, fem1a, crbn, wdr32, pdzrn3b, nedd4l, dtl, dda1, chfr, ube2q1, ambra1b, zmiz2, socs9, ubr5, spopla, mkrn4, asb6, rlim, trip12, fem1c, herc4, ube2d4, trim35-28, fbxo38, traf2a, rnf14, klhl3	up	8C_UF
GO:0048592	eye morphogenesis	30	248	2.24076	4.69e-05	tdrd7a, cdh2, alx3, poc1b, bbs5, vangl2, fbn1, vax2, sigmar1, prss56, mib1, mab21l2, wnt11, hs6st2, six7, fgf3, fat1a, fgf8a, sox2, foxc1b, plxna2, rx3, efnb2a, lhx1a, tcf3a, rp2, tbcd, ccnd1, kif17, mafba	up	BL_16C
GO:0051301	cell division	30	279	1.99179	0.000413	aspm, piezo1, pafah1b1a, mapre2, anapc4, ercc6l, sfxn2, spast, nusap1, cdc123, znf830, usp16, pds5a, ttc19, pds5b, rock1, cdca7a, rab11fip3, haus6, ncapg2, bod1l1, anapc10, kif23, babam2, zfyve26, fbxo5, ttk, mad2l2, ccnf, ccnd1	up	BL_16C
GO:0016579	protein deubiquitination	31	90	5.22543	1.69e-15	rfx5, tnfaip3, usp30, usp37, usp8, usp38, usp16, usp9, otud4, usp13, usp4, cyldl, usp31, mindy3, usp32, cylda, brcc3, usp53b, usp43b, cyldb, vcpip1, zranb1b, zranb1a, usp40, usp24, usp47, usp22, usp20, otud7b, otud7a, usp54a	down	25EB_BL
GO:0070646	protein modification by small protein removal	31	106	4.43669	3.18e-13	rfx5, tnfaip3, usp30, usp37, usp8, usp38, usp16, usp9, otud4, usp13, usp4, cyldl, usp31, mindy3, usp32, cylda, brcc3, usp53b, usp43b, cyldb, vcpip1, zranb1b, zranb1a, usp40, usp24, usp47, usp22, usp20, otud7b, otud7a, usp54a	down	25EB_BL
GO:0034655	nucleobase-containing compound catabolic process	31	209	2.17987	4.12e-05	cnot7, tbp, entpd5b, pde4ca, cnot9, nbas, dis3l, samd4a, parn, upf3a, dhtkd1, adal, cnp, insra, mlycd, tpi1b, zgc:103759, pde4ba, ascc3, ythdf2, pfkla, nudt3b, pabpn1l, cnot6l, pde4d, fitm2, pfkpa, dicer1, rnaset2, pnrc2, smg8	down	25EB_BL
GO:0010564	regulation of cell cycle process	31	224	2.03389	0.000151	ccsapa, kntc1, mdm1, cdk21, wee2, anapc5, myo16, rmi2, rab11fip3, tgfa, atm, lrmp, ccne1, smc1b, dtl, babam1, atr, chfr, fam83d, cenpf, zfyve26, birc6, fsd1, eif2ak4, ythdf2, trim37, miip, rab11fip4a, cdkn1a, ccnd1, insm1a	down	25EB_BL
GO:0060284	regulation of cell development	31	247	1.8445	0.00088	zbtb16a, tmem178, tdrd6, shtn1, daam2, ulk2, plxnb3, spast, plxnb1b, smad2, robo2, stat3, adnpb, zar1, sirt1, fxr1, cdk9, med23, caprin2, opa1, ulk1b, pithd1, myod1, oxr1a, gpr137ba, ythdf2, plxnb2b, lpar3, ncanb, phf6, dicer1	down	25EB_BL
GO:0006351	DNA-templated transcription	31	198	2.83808	1.49e-07	snapc2, tbp, wdr82, gpbp1l1, paf1, taf8, tceanc2, tefm, taf1, polr2h, chd7, tbpl1, polr2a, med18, sart3, taf11, leo1, glyr1, eny2, rbmx, rrn3, pbrm1l, phf3, polr1f, gtf3c5, spty2d1, ssu72, lin9, supt6h, gtf2a2, gtf3c4	down	50dd_25EB
GO:0007369	gastrulation	31	243	2.31251	1.34e-05	apela, vsx1, tmem67, tbp, aplnra, mylipa, bbs12, ror2, nanog, foxh1, sox17, aggf1, map2k4b, vangl2, kdm6a, acvr1ba, arf6b, sox19b, setdb2, slc39a10, fer, yes1, arl6, smad5, rhoab, bmp2b, map9, sdc3, sdc4, adgra3, zbtb4	down	50dd_25EB
GO:0006417	regulation of translation	31	150	3.74626	1.51e-10	dazl, magoh, larp1, cnot11, ddx61, cnot1, dhx29, piwil1, cpeb2, cnot9, piwil2, mif4gdb, rbm8a, larp1b, mettl3, zar1, upf3b, ctif, caprin2, ago2, casc3, kbtbd8, nanos3, eif2ak3, gcn1, ngdn, bzw1a, ncbp2, eif4a3, pcif1, ybx1	down	50dd_25EB
GO:0051656	establishment of organelle localization	31	185	3.13549	8.25e-09	lsg1, xpo1a, vangl2, nusap1, nup88, hoxb1b, prkci, tbc1d23, ippk, tmem230b, cep19, arl6, ccdc186, ndc80, znf207b, inpp5e, lrmp, kif23, ran, nuf2, incenp, cenpf, arfgap2, spdl1, tmem201, cep83, rhoab, ltv1, numa1, cetn4, nmd3	down	50dd_25EB
GO:0048589	developmental growth	31	307	1.83042	0.00142416	lfng, rbbp4, tmem67, ddx20, pcgf1, cnot1, ulk2, ier3ip1, vangl2, acvr1ba, taf1, ezh2, plk4, tardbp, utp25, grb14, cx43, chd3, esco2, smc1a, sirt1, cdk9, ttk, nanos3, plxna3, chd4a, yap1, fgfr1a, lef1, adgra3, larp7	down	50dd_25EB
GO:0040007	growth	31	307	1.83042	0.00142416	lfng, rbbp4, tmem67, ddx20, pcgf1, cnot1, ulk2, ier3ip1, vangl2, acvr1ba, taf1, ezh2, plk4, tardbp, utp25, grb14, cx43, chd3, esco2, smc1a, sirt1, cdk9, ttk, nanos3, plxna3, chd4a, yap1, fgfr1a, lef1, adgra3, larp7	down	50dd_25EB
GO:0048732	gland development	31	258	2.17806	4.72e-05	apela, snapc2, med12, hhex, aplnra, eed, ctnnb1, ddx20, ddx46, ahctf1, arf6b, e2f7, utp25, rbm15, chd7, wdr55, rnpc3, ilf2, pes, sart3, supv3l1, hey1, nup54, bmp2b, myo1d, rarab, yap1, fgfr1a, selenoh, hdac3, nol9	down	50dd_25EB
GO:0000122	negative regulation of transcription by RNA polymerase II	31	244	2.37732	6e-06	vrtn, hhex, eed, pcgf1, cnot1, paf1, foxh1, bcor, bcorl1, lyar, sox8a, sox19b, e2f7, brms1la, zbtb24, e4f1, osr1, ldb1a, sirt2, sox3, mta1, ncor1, n4bp2l2, kank2, mier3b, rarab, zgpat, phf12b, parp1, scaf4a, hdac3	down	50dd_25EB
GO:0048592	eye morphogenesis	31	248	3.52039	1.32e-09	ift88, smoc1, cdh2, bbs5, gdf6a, egr1, pax2a, fbn1, hal, lama1, wnt11, tatdn1, six7, fat1a, fgf8a, sox2, znf703, foxc1a, foxc1b, wnt8b, rx3, foxe3, atp6v0e1, efnb2a, xirp1, rp2, afap1l2, shha, mafba, prkcz, insm1a	down	8C_UF
GO:0048705	skeletal system morphogenesis	31	226	3.86308	1.28e-10	smoc2, grhl3, cdh2, piezo1, fsta, sec24d, kdm6a, egr1, macc1, pdgfra, gata3, ndnf, wnt11, ep300a, fgf8a, sec23b, rpl13, bmp2b, rbck1, meis2a, ltbp1, hoxb3a, hoxa9a, hoxb9a, hoxc9a, hoxd9a, cblc, fasn, shha, s1pr2, prkcz	down	8C_UF
GO:0009952	anterior/posterior pattern specification	31	250	3.49222	1.61e-09	hhex, grhl3, pax8, cdh2, ccdc80, tcf7l1b, notum1a, epha3, pax2a, hoxb6a, nin, cdc42se1, tbx6, dld, igf1ra, her12, notch1a, fgf8a, fgf17, foxc1a, efnb2a, hoxa5a, hoxc5a, hoxb3a, hoxa9a, hoxb9a, hoxc9a, hoxd9a, chrd, shha, mafba	down	8C_UF
GO:0044248	cellular catabolic process	31	463	1.91859	0.000732	fundc1, etfa, tex264a, ilvbl, hibch, atg7, smpd2b, dagla, sec16a, phf23b, hexb, cat, becn1, acbd5a, akr1a1b, yod1, smpd5, pld1b, plbd2, mlycd, smpdl3a, abcd1, vps39, aldh4a1, hsd17b4, tmem208, gpr137ba, aldh5a1, zgc:85777, dnajc16l, naga	down	BL_16C
GO:0006351	DNA-templated transcription	31	198	1.96628	0.000291	snapc2, wdr82, taf8, tefm, taf1, polr2l, polr2h, ino80, cbfa2t3, rfx3, polr2d, rpa2, med18, sart3, supt4h1, taf11, leo1, dhx9, mkrn2, esrrga, glyr1, rrn3, phf2, pbrm1l, polr1d, polr1f, polr2gl, gtf3c5, ssu72, pcid2, gtf2a2	up	25EB_BL
GO:0006417	regulation of translation	31	150	2.5955	7.33e-07	magoh, ddx61, qkia, cnot1, dhx29, eif4ebp3l, ptcd3, cpeb2, rbm8a, pym1, mettl3, eif3k, cnot10, igf2bp1, jmjd4, pum3, upf3b, eif2ak1, ctif, larp4ab, mettl5, kbtbd8, gcn1, ngdn, bzw1a, eif2a, eif4a3, rpl10, polr2gl, pcif1, ybx1	up	25EB_BL
GO:0010564	regulation of cell cycle process	31	224	1.73806	0.00261886	nme6, mtbp, hormad1, ankk1, znf830, cep76, btc, dot1l, cdc14ab, anapc15, aurkb, znf207b, ticrr, dyrk2, gnl3, waca, cdc14b, spdl1, chek1, ppp1r35, fbxo5, chmp4c, map9, kank2, stil, aven, bub1ba, eme1, npm1b, csnk2a2b, gcna	up	25EB_BL
GO:0003007	heart morphogenesis	31	242	1.8019	0.00146452	tal1, krit1, tbx5a, pdlim7, adgrg6, cadm4, mpp5a, isl2b, pdcd10a, grk5l, tbx20, cobl, cc2d1a, sphk2, nr2f1a, ppp2r3a, ccm2l, prkd2, smyd4, fermt2, bves, foxj1b, cxxc5a, mef2d, setd7, cemip2, ltbp3, mical2b, dpf3, alcama, mef2ca	up	50dd_25EB
GO:0048701	embryonic cranial skeleton morphogenesis	31	173	3.21219	1.39e-08	smoc2, hand2, grhl3, fam20b, dlx5a, mapre2, gnptab, alx3, sec24d, mmachc, macc1, tbx1, pdgfra, nipbla, smo, mab21l2, sphk2, ndnf, wnt11, fgf3, fgf8a, pak1, htt, dlx2a, bmp2b, meis2a, cblc, mia3, bicra, s1pr2, phf8	up	BL_16C
GO:0048839	inner ear development	31	189	3.03827	3.08e-08	pax8, cdh2, cdh23, eya1, vangl2, gas8, tbx1, smo, nfe2, dla, mib1, cobl, arhgef11, slc26a2, igf1rb, fgf3, fgf8a, sox2, ush1ga, tmc2a, bmp2b, cldnh, gsc, b4galt5, chrd, wwc1, otop1, daw1, ap1b1, s1pr2, phf8	up	BL_16C
GO:0043583	ear development	31	191	3.00645	3.96e-08	pax8, cdh2, cdh23, eya1, vangl2, gas8, tbx1, smo, nfe2, dla, mib1, cobl, arhgef11, slc26a2, igf1rb, fgf3, fgf8a, sox2, ush1ga, tmc2a, bmp2b, cldnh, gsc, b4galt5, chrd, wwc1, otop1, daw1, ap1b1, s1pr2, phf8	up	BL_16C
GO:0051094	positive regulation of developmental process	31	266	2.15877	5.45e-05	lrrc4ba, hhex, aplnra, kmt5b, aamdc, llph, spast, brd4, zc4h2, robo2, tiam1b, carm1, znf16l, add1, notch1a, npas4l, fxr1, fgf3, ascl1a, fgf8a, ascl1b, gdpd5a, pithd1, pgam5, nelfe, plxna2, csf3a, lhx1a, utp15, plxnb2b, fgfr1a	up	BL_16C
GO:0007346	regulation of mitotic cell cycle	32	258	2.24832	2.28e-05	nme6, siah2l, mad2l1bp, bub1, znf830, e2f7, btg4, cdc14ab, bora, anapc15, ndc80, znf207b, zgc:86839, ccne1, ticrr, gnl3, waca, cenpf, cdc14b, spdl1, zwilch, rad9a, fbxo5, ttk, chmp4c, kank2, miip, mus81, ints3, cdk11b, bub1bb, eme1	down	50dd_25EB
GO:0009451	RNA modification	32	123	4.71599	1e-13	mettl16, rpusd1, elp6, qtrt1, pus7l, rrnad1, henmt1, rpusd2, pus10, naf1, trmt10a, mettl14, trmt10b, nhp2, nsun4, nsun5, mepce, tyw5, mettl1, mettl3, thumpd2, dus2, ctu1, mettl4, trmt5, gar1, nop10, zcchc4, trmt1, larp7, wtap, emg1	down	50dd_25EB
GO:0048871	multicellular organismal-level homeostasis	32	253	2.29275	1.14e-05	maea, slc39a1, bbs12, sae1, cftr, ezh2, arhgef12a, fer, spata7, chd7, hmgcs1, zrsr2, chd8, adnpa, ppp2r3c, sart3, rasa3, melk, ago2, sec23b, nemp1, ttk, trim33, tp53, cluap1, numb, fgfr1a, rp2, lef1, prdm15, nrf1, phf8	down	50dd_25EB
GO:1904888	cranial skeletal system development	32	251	2.31102	9.83e-06	med14, med12, fam50a, zyg11, mapre2, gnptab, pkn2, kdm6a, macc1, mysm1, usp7, kctd13, chd7, hmgcs1, mosmoa, gpatch3, ep300b, ep300a, pkdccb, leo1, sec23b, bmp2b, bptf, bap1, lbh, usp44, itpr1b, dcaf7, rnf2, mia3, bicra, phf8	down	50dd_25EB
GO:0007368	determination of left/right symmetry	32	296	1.95968	0.000277	apela, gpr161, hhex, aplnra, apex1, foxh1, sox17, tead3a, setdb2, ippk, arl6, chd7, mib1, tbx22, rfx2, kif7, nme3, smad5, sesn1, cenpf, ep300b, gle1, ahi1, ep300a, ube2ib, bmp2b, myo1d, numb, ccdc32, yap1, rp2, itpr1b	down	50dd_25EB
GO:0009968	negative regulation of signal transduction	32	452	1.99385	0.000255	aplnra, spry1, dusp10, rnf213a, fsta, notum1a, pias4a, bcl9l, rack1, gdf6a, nrros, ccdc125, zdhhc12b, kctd13, dla, nkiras2, dlb, dld, wnt11, gpatch3, wdr91, foxc1a, chac1, draxin, pid1, ankrd6b, nkd2b, cblc, ldb2a, otop1, chrd, cblb	down	8C_UF
GO:0010648	negative regulation of cell communication	32	464	1.94228	0.000346	aplnra, spry1, dusp10, rnf213a, fsta, notum1a, pias4a, bcl9l, rack1, gdf6a, nrros, ccdc125, zdhhc12b, kctd13, dla, nkiras2, dlb, dld, wnt11, gpatch3, wdr91, foxc1a, chac1, draxin, pid1, ankrd6b, nkd2b, cblc, ldb2a, otop1, chrd, cblb	down	8C_UF
GO:0023057	negative regulation of signaling	32	464	1.94228	0.000346	aplnra, spry1, dusp10, rnf213a, fsta, notum1a, pias4a, bcl9l, rack1, gdf6a, nrros, ccdc125, zdhhc12b, kctd13, dla, nkiras2, dlb, dld, wnt11, gpatch3, wdr91, foxc1a, chac1, draxin, pid1, ankrd6b, nkd2b, cblc, ldb2a, otop1, chrd, cblb	down	8C_UF
GO:0006397	mRNA processing	32	305	3.00643	3.5e-08	lsm8, lsm6, esrp2, clp1, rbm22, bcas2, smndc1, mettl14, sympk, prpf31, cwf19l1, sf3b3, dbr1, srpk1b, rbm17, rnpc3, gcfc2, alkbh5, snip1, snrnp25, slbp2, ncbp2, eif4a3, cript, celf1, pcif1, tfip11, cwc15, puf60b, srsf1a, thoc7, thoc6	down	BL_16C
GO:0048839	inner ear development	32	189	2.12637	6.07e-05	ift88, cdh2, eya4, crb3a, cdh23, vangl2, rerea, hoxb1b, pax2a, tbx1, tectb, gata3, mib1, slc26a2, sox3, sox2, wnt8b, pi4kb, otx1, dlx4b, ush1ga, esrrga, bmp2b, rbck1, rhoab, cldnh, daw1, shha, slc12a2, s1pr2, ttc25, phf8	up	25EB_BL
GO:0061448	connective tissue development	32	176	2.28343	9.16e-06	cdh2, dlx5a, fgfr2, sema3d, gnptab, sec24d, rerea, ric1, tbx1, kmt2d, pdgfrb, sh3pxd2b, marcksa, elf3, nog2, creb3l2, foxc1a, foxc1b, marcksl1a, sec23b, enpp2, acvr2aa, tfap2b, bmp2b, ltv1, fgfr1a, polr1d, fgfr1b, alcama, dcaf7, tapt1a, slc10a7	up	25EB_BL
GO:0003007	heart morphogenesis	32	242	1.71257	0.00256148	apex1, krit1, foxh1, bbs5, isl2b, setdb2, tbx1, nrg2a, smarcd3b, ccdc103, pdgfra, invs, nek8, pbx2, spns2, tbx6, robo1, ep300b, atoh8, ep300a, tbxta, foxj1a, slit2, ube2ib, rbfox2, rbfox1, nkd1, alcama, shha, mybpc3, pkd2, s1pr2	up	25EB_BL
GO:0007169	cell surface receptor protein tyrosine kinase signaling pathway	32	248	1.81503	0.00107705	syk, ngfb, fgfr3, efna5b, epha3, ddr1, pdgfrb, vegfba, tie1, dok4, fgf18a, ntf3, anks1b, fgf8b, gng2, ntrk2a, src, insra, blnk, tyro3, sulf2a, bcar1, flt4, fyna, pik3r2, fynb, fgfr1b, kdr, vegfc, fgf7, epgn, kitb	up	50dd_25EB
GO:0006396	RNA processing	32	641	2.53453	1.78e-06	snrnp35, rrnad1, rpusd2, tdrd7a, sepsecs, prkra, tut1, elac1, scaf11, lyar, trmt10a, trmu, nsun3, nsun4, zranb2, dnttip2, dus2, trub2, tarbp2, supv3l1, alkbh5, wdr6, ddx10, nol10, rprd1b, ints5, cmtr2, trmt12, trmt1, ints12, pop1, nol9	up	8C_UF
GO:0030855	epithelial cell differentiation	32	271	2.18729	3.31e-05	etv4, ccdc88c, hand2, tdrd7a, cdh2, tcf7l1b, coq8b, cdh23, agr2, srgap2, e2f7, smo, tsc2, mib1, cobl, dlc, slc26a2, tjp1b, hnf4a, insm1b, npas4l, myt1b, fgf3, sipa1l3, ascl1a, ush1ga, cldnh, tcf3a, epg5, zmp:0000001168, ap1b1, s1pr2	up	BL_16C
GO:0022603	regulation of anatomical structure morphogenesis	32	297	1.99581	0.000228	sars1, tspan18b, aplnra, spast, iars1, ptprz1b, rangrf, thbs1b, robo2, tnika, fmnl1a, tiam1b, cdc42ep4b, nedd4l, vash1, vash2, atr, notch1a, rgs2, pak1, ninj1, amotl2a, lzts3b, zranb1b, pgam5, plxna2, tanc2b, lhx1a, utp15, plxnb2b, mmp21, mia3	up	BL_16C
GO:0048589	developmental growth	32	307	1.9308	0.000484	lfng, dcaf13, cdh2, cnot1, llph, kif1b, vangl2, spast, taf1, tardbp, robo3, gata4, mycbp2, hbegfa, wnt11, myo10l3, igf1rb, ascl1a, sox2, ninj1, fcho2, ddx52, fcho1, tbxta, myo5b, smn1, htt, ttk, fgfr1a, tmem182a, ctnnd1, mapk8ip3	up	BL_16C
GO:0040007	growth	32	307	1.9308	0.000484	lfng, dcaf13, cdh2, cnot1, llph, kif1b, vangl2, spast, taf1, tardbp, robo3, gata4, mycbp2, hbegfa, wnt11, myo10l3, igf1rb, ascl1a, sox2, ninj1, fcho2, ddx52, fcho1, tbxta, myo5b, smn1, htt, ttk, fgfr1a, tmem182a, ctnnd1, mapk8ip3	up	BL_16C
GO:0042325	regulation of phosphorylation	32	280	2.11699	7.84e-05	tpd52l1, aplnra, spry1, cdkn1cb, ror1, fgfr4, fgfr3, pdgfra, yes1, smo, strada, wnt11, fgf18a, igf1rb, fgf3, fgf8a, zfyve28, ephb4a, fgf17, ccnyl1, inpp5jb, mad2l2, hexim1, il6r, ccnj, fgfr1a, rb1cc1, ccnf, cdkn1a, cblc, ccnd1, klhl31	up	BL_16C
GO:0019220	regulation of phosphate metabolic process	32	316	1.87581	0.000623	tpd52l1, aplnra, spry1, cdkn1cb, ror1, fgfr4, fgfr3, pdgfra, yes1, smo, strada, wnt11, fgf18a, igf1rb, fgf3, fgf8a, zfyve28, ephb4a, fgf17, ccnyl1, inpp5jb, mad2l2, hexim1, il6r, ccnj, fgfr1a, rb1cc1, ccnf, cdkn1a, cblc, ccnd1, klhl31	up	BL_16C
GO:0051174	regulation of phosphorus metabolic process	32	316	1.87581	0.000623	tpd52l1, aplnra, spry1, cdkn1cb, ror1, fgfr4, fgfr3, pdgfra, yes1, smo, strada, wnt11, fgf18a, igf1rb, fgf3, fgf8a, zfyve28, ephb4a, fgf17, ccnyl1, inpp5jb, mad2l2, hexim1, il6r, ccnj, fgfr1a, rb1cc1, ccnf, cdkn1a, cblc, ccnd1, klhl31	up	BL_16C
GO:0098609	cell-cell adhesion	32	338	1.75372	0.00218776	lrrc4ba, nectin3a, nlgn2b, cadm1a, cdh2, cdh23, pkp4, adgrl2a, pdgfra, robo2, robo3, neo1a, arnt2, arvcfb, dlg3, nrcama, wnt11, pcdh18b, tjp1b, pcdh19, fat1a, ninj1, jam3b, jam3a, sdk2b, plpp3, adgrl1a, itga1, celsr1a, ctnnd1, scrib, ctnnd2b	up	BL_16C
GO:0051656	establishment of organelle localization	33	185	2.62154	3.19e-07	spg11, dctn1b, fam91a1, dnm1a, pafah1b1a, llgl1, llgl2, exoc5, ndel1b, spast, picalmb, picalma, ippk, ap1ar, lrmp, pard3ba, bicdl1, smc1b, trak2, rhot1a, fam83d, cenpf, diaph2, ift122, tmem201, trim32, myo5c, spire2, stard3, myo5aa, seh1l, ap3d1, cadps2	down	25EB_BL
GO:0006650	glycerophospholipid metabolic process	33	210	2.37944	2.49e-06	ptdss2, impa2, bpnt2, mtmr1a, plce1, mtmr2, mtmr3, pigt, pik3cg, inpp5l, pgap2, pik3cb, dgkza, socs4, pik3r3b, socs9, gpam, inpp5jb, pigm, ip6k1, socs2, pip5k1ca, plch2a, pik3c2b, abhd4, pik3c2a, dgkb, ttc7a, tamm41, ttc7b, sacm1la, mtmr10, fig4a	down	25EB_BL
GO:0007018	microtubule-based movement	33	226	2.14595	4.52e-05	kif3b, arl8bb, spg11, cfap206, pafah1b1a, poc1b, ndel1b, kif1b, spast, ofd1, ippk, kif20ba, clstn1, bicdl1, trak2, rhot1a, kif25, gle1, pcm1, klc1a, dync2li1, ift122, kif19, tmem201, ift140, stard9, tctex1d2, kif13ba, kif21b, stau2, kif21a, ap3d1, spef2	down	25EB_BL
GO:0009100	glycoprotein metabolic process	33	278	1.74455	0.00170628	man2a2, hs2st1b, man1b1a, xxylt1, ndst1a, poglut2, pomt2, c1galt1a, ngly1, galnt3, b3galt6, mgat4a, glceb, galnt18a, pomgnt2, ndst2a, ganab, pxylp1, b4gat1, tmtc2b, fut11, nccrp1, trappc11, galnt12, ext1b, aars2, galnt14, uxs1, b4galt5, b3galnt2, alg6, galnt13, chst10	down	25EB_BL
GO:0051336	regulation of hydrolase activity	33	275	1.76358	0.00154605	sgsm3, prex1, ralgapb, arhgap24, bokb, plxnb3, usp6nl, ppp1r15b, vav2, dock8, als2b, plxnb1b, dock9b, e2f1, serpinh2, rab3gap2, tbc1d12a, uacab, rab3gap1, bcl2b, rabgap1l, sema4d, tbc1d8b, arhgap29a, plxnb2b, rnf34a, tbc1d15, tbc1d9, casp2, ppp6r3, tbc1d10ab, tbc1d30, pbxip1b	down	25EB_BL
GO:1901987	regulation of cell cycle phase transition	33	133	4.49769	1.79e-13	siah2l, mad2l1bp, hormad1, bub1, znf830, e2f7, cdc14ab, anapc15, ndc80, znf207b, ccne1, ticrr, gnl3, waca, cenpf, dbf4, cdc14b, spdl1, zwilch, rad9a, cep63, ttk, chmp4c, tp53, kank2, miip, cdt1, mus81, ints3, dbf4b, bub1bb, eme1, tp53bp1	down	50dd_25EB
GO:0051640	organelle localization	33	252	2.44572	1.95e-06	lsg1, xpo1a, stx1a, vangl2, nusap1, nup88, hoxb1b, prkci, tbc1d23, ippk, tmem230b, cep19, arl6, ccdc186, ndc80, znf207b, inpp5e, lrmp, kif23, ran, esyt2a, nuf2, incenp, cenpf, arfgap2, spdl1, tmem201, cep83, rhoab, ltv1, numa1, cetn4, nmd3	down	50dd_25EB
GO:0060284	regulation of cell development	33	247	2.42184	3.19e-06	med14, med12, hnrnpl, tdrd6, asxl1, ulk2, ddx46, ezh2, tiam1b, chd7, carm1, znf16l, mettl3, adnpa, ppp2r3c, sirt2, kat2a, add1, zar1, sirt1, rest, cdk9, caprin2, hey1, nelfe, tp53, nelfb, plxna3, ythdf2, numb, lef1, tiam2a, rnf2	down	50dd_25EB
GO:0060972	left/right pattern formation	33	300	1.99398	0.000173	apela, gpr161, hhex, aplnra, apex1, foxh1, sox17, vangl2, tead3a, setdb2, ippk, arl6, chd7, mib1, tbx22, rfx2, kif7, nme3, smad5, sesn1, cenpf, ep300b, gle1, ahi1, ep300a, ube2ib, bmp2b, myo1d, numb, ccdc32, yap1, rp2, itpr1b	down	50dd_25EB
GO:0034655	nucleobase-containing compound catabolic process	33	209	1.98298	0.000152	mettl16, pan2, magoh, rc3h1b, zgc:103586, wdr82, gapdh, cnot2, cad, cnot1, pelo, upf1, upf2, rbm8a, pym1, cnot10, upf3b, hint1, exosc5, eno3, exosc6, dhx34, entpd3, cdadc1, nudt12, itpa, patl1, eif4a3, polr2gl, gatb, adpgk2, rnaseh2b, smg6	up	25EB_BL
GO:0048593	camera-type eye morphogenesis	33	202	1.98952	0.000194	cdh2, tdrd7b, tcf7l1a, foxh1, bcor, pax2a, hal, cerkl, marcksa, lama1, pbx2, mib1, tatdn1, six7, cacna2d4a, fat1a, znf703, foxc1a, wnt8b, foxc1b, mkrn2, cpamd8, atp6v0e1, reep6, xirp1, efnb2a, tcf3a, afap1l2, alcama, phactr4b, rnf2, med27, prkcz	up	25EB_BL
GO:0043583	ear development	33	191	2.16985	2.14e-05	ift88, med12, cdh2, eya4, crb3a, cdh23, vangl2, rerea, hoxb1b, pax2a, tbx1, tectb, gata3, mib1, slc26a2, sox3, sox2, wnt8b, pi4kb, otx1, dlx4b, ush1ga, esrrga, bmp2b, rbck1, rhoab, cldnh, daw1, shha, slc12a2, s1pr2, ttc25, phf8	up	25EB_BL
GO:0014033	neural crest cell differentiation	33	167	2.48169	9.53e-07	med12, cdh2, sema3d, sf3b1, radil, masp1, sox8a, nrarpa, tbx1, nrg2a, pdgfra, pdgfrb, rcc2, hmgcs1, capzb, rpa2, sema3ab, sema4ab, aldh1l1, hspg2, sema3aa, sema6bb, foxc1a, foxc1b, sema4e, kbtbd8, leo1, col18a1a, acvr2aa, bmp2b, alcama, sema3fb, phactr4b	up	25EB_BL
GO:0140694	non-membrane-bounded organelle assembly	33	238	1.74135	0.00163371	smyd1a, rps28, ddx61, myom1b, qkia, mapre2, mapre1b, plk4, rps27l, rplp0, aup1, haus6, znf207b, mzt1, eif6, kif23, eral1, fhod3a, vcp, naca, c2cd3, map9, patl1, nip7, mapre3a, cep152, stil, rpl10, cetn4, mrps7, fitm1, tpcn2, mybpc3	up	25EB_BL
GO:1901605	alpha-amino acid metabolic process	33	170	2.73055	1.12e-07	gls2b, zgc:162816, bhmt, gpt2l, afmid, uroc1, kynu, ilvbl, cad, prodhb, amdhd1, pnpo, mtrr, got1, p4ha3, p4ha2, haao, p4htm, ftcd, otc, thnsl2, cps1, sephs3, aldh4a1, nags, aass, cdo1, aldh18a1, egln2, gfpt2, asrgl1, ass1, gnmt	up	50dd_25EB
GO:0044282	small molecule catabolic process	33	209	2.22102	1.62e-05	gls2b, zgc:162816, cpt1ab, gpt2l, afmid, uroc1, kynu, ilvbl, prodhb, amdhd1, galt, haao, hoga1, ftcd, thnsl2, adal, ehhadh, hagh, galm, npl, hsd17b4, hao2, aldh4a1, cdadc1, aass, cdo1, zgc:85777, pfkla, decr2, acat1, pfkpa, asrgl1, gatd1	up	50dd_25EB
GO:0060538	skeletal muscle organ development	33	146	3.1794	2.17e-09	myl1, golga2, selenon, tcf21, adss1, synpo2lb, synpo2la, tln1, gdf6a, klhl41a, chrna1, klhl40b, ngly1, lama2, apobec2b, col6a1, fxr1, gmppb, ryr1b, ryr1a, myod1, rbfox1l, myo9aa, scube3, bves, itga7, mylpfb, cemip2, unc45b, lamb2, lmod3, ryr3, myo18ab	up	50dd_25EB
GO:1904888	cranial skeletal system development	33	251	1.84937	0.000716	smoc2, prrx1b, mecom, ilvbl, dlx5a, wnt5a, fsta, ndst1a, sec24d, tln1, disc1, egr1, rspo3, pdgfrb, nbas, cylda, loxl3b, mab21l2, sphk2, xylt1, caspa, smchd1, dlx2a, nek1, itga8, meis2a, usp24, dlx1a, sec23a, usp20, alcama, runx3, tapt1b	up	50dd_25EB
GO:0046486	glycerolipid metabolic process	33	249	1.92072	0.00026	etnk1, synj1, ptdss2, gnpat, lpcat3, impa2, bpnt2, pip5k1bb, mtmr1a, notum1a, pnpla6, plce1, dgkh, dagla, mtmr3, pigt, pik3cg, inpp5l, inpp5f, mtmr6, inpp5b, dgkza, pi4k2a, pla2g6, gpam, pip5k1ca, pik3c2a, dgke, ttc7a, tamm41, ttc7b, pik3r2, sacm1lb	up	50dd_25EB
GO:0006915	apoptotic process	33	265	1.75167	0.00161466	gapdh, cad, dnm1l, elmo2, fgfr3, atcaya, gdf6a, sgk1, dap, pdcd10a, mtfp1, mindy3, ppp1r13bb, atm, timm50, babam2, ube2z, atr, dedd1, opa1, mrpl41, madd, bcl2b, birc6, ypel1, pdcl3, plekho2, tax1bp1a, ciapin1, angptl4, bcl10, casp8, wwox	up	50dd_25EB
GO:0000278	mitotic cell cycle	33	314	1.94675	0.000345	aspm, pafah1b1a, vangl2, sfxn2, spast, nusap1, znf830, mcm3, e2f7, usp16, nipbla, rock1, ncapg2, zgc:136908, kif23, babam2, wnt11, ticrr, waca, tubb2b, clasp1a, zfyve26, fbxo5, ttk, cltca, ccnj, wdhd1, ccnf, scrib, bub1bb, ccnd1, phf8, fbxl15	up	BL_16C
GO:0051640	organelle localization	33	252	2.49922	8.47e-07	rhot2, aspm, lsg1, spg11, kxd1, pafah1b1a, bbs5, vangl2, spast, nusap1, picalma, vps18, ccdc186, stx16, eif6, bicdl1, kif23, wnt11, inpp5b, esyt2a, clasp1a, tmem201, dnm2a, myo5b, fyco1a, myo5c, mdn1, borcs5, ltv1, pef1, scrib, ap3d1, npm1b	up	BL_16C
GO:0042254	ribosome biogenesis	33	231	2.64623	3.27e-07	lsg1, dcaf13, rcl1, ak6, rps15a, pno1, krr1, rplp0, rps7, rsl24d1, urb2, eif6, gnl3, mtg2, exosc6, exosc9, ddx52, ddx31, nol11, mdn1, dlx2a, rrp15, ngdn, znf593, ltv1, utp15, tma16, eri2, mrps7, gtpbp10, rpf1, kri1, npm1b	up	BL_16C
GO:0048704	embryonic skeletal system morphogenesis	33	189	3.13628	8.44e-09	smoc2, hand2, grhl3, fam20b, dlx5a, mapre2, gnptab, alx3, sec24d, hoxd3a, mmachc, macc1, tbx1, pdgfra, nipbla, smo, mab21l2, sphk2, ndnf, wnt11, fgf3, fgf8a, pak1, htt, dlx2a, bmp2b, meis2a, hoxb9a, cblc, mia3, bicra, s1pr2, phf8	up	BL_16C
GO:0048706	embryonic skeletal system development	33	206	2.87746	6.96e-08	smoc2, hand2, grhl3, fam20b, dlx5a, mapre2, gnptab, alx3, sec24d, hoxd3a, mmachc, macc1, tbx1, pdgfra, nipbla, smo, mab21l2, sphk2, ndnf, wnt11, fgf3, fgf8a, pak1, htt, dlx2a, bmp2b, meis2a, hoxb9a, cblc, mia3, bicra, s1pr2, phf8	up	BL_16C
GO:0009952	anterior/posterior pattern specification	33	250	2.44512	2.87e-06	hhex, grhl3, tdrd7a, pax8, cdh2, tcf7l1b, naa35, hoxd3a, pnpla6, smo, neo1a, mib1, dlc, dld, notch1a, fxr1, fgf3, fgf8a, hey1, ncor1, tbxta, fgf17, scube2, efnb2a, lhx1a, hoxb5a, tcf3a, hoxb9a, gsc, chrd, mef2aa, zbtb4, mafba	up	BL_16C
GO:0010608	post-transcriptional regulation of gene expression	34	235	2.12631	3.55e-05	dazl, cnot7, mknk1, tdrd7a, sepsecs, guf1, dap1b, cpeb3, znf598, cnot9, piwil2, ddx6, usp16, dap, samd4a, parn, nck1b, upf3a, zar1, pdik1l, fxr1, caprin2, alkbh5, carhsp1, tnrc6c2, nanos3, nanos1, ythdf2, tent5c, cpeb4b, pabpn1l, cnot6l, dnd1, dicer1	down	25EB_BL
GO:0003006	developmental process involved in reproduction	34	180	3.424	2.57e-10	bag6, katnal1, dazl, tdrd5, henmt1, tdrd7a, tdrd6, tdrd9, zglp1, hormad1, sass6, rbm46, piwil1, mettl14, piwil2, kdm2aa, mettl3, tdrd1, zar1, sox3, nemp1, nanos3, tdrd12, tp53, slbp2, ythdf2, paqr5b, dnd1, ybx1, pld6, larp7, spef2, yif1b, zp3c	down	50dd_25EB
GO:0060271	cilium assembly	34	311	1.98174	0.000143	cibar1, tmem67, ruvbl1, ruvbl2, ift81, b9d1, fuz, vangl2, tead3a, plk4, cdc14ab, cep19, tmem107l, arl6, inpp5e, sclt1, tmem231, rfx2, sirt2, cenpf, ahi1, cdc14b, cenpj, cep83, chmp4c, cluap1, traf3ip1, cldnh, yap1, cetn4, cc2d2a, arl13b, spef2, yif1b	down	50dd_25EB
GO:0001667	ameboidal-type cell migration	34	237	4.04027	4.59e-12	aplnra, cdh2, sema3c, epha3, radil, tagln, megf8, nrarpa, nrg2a, hal, pdgfra, sema3ab, apln, wnt11, tns1a, sema3aa, amotl2a, foxc1a, foxc1b, sema4f, sema4e, col18a1a, rx3, bmp2b, arfgef2, hmcn2, efnb2a, celsr1a, ankrd6b, loxl2b, chrd, vegfc, sema3fb, s1pr2	down	8C_UF
GO:0060562	epithelial tube morphogenesis	34	251	3.92712	5.11e-12	sars1, grhl3, pax8, cdh2, plekhh1, fsta, bbs5, pax2a, nrarpa, hal, nin, gata4, gata3, zic5, tbx6, sema3ab, wnt11, atoh8, ep300a, fgf8a, ppp2r3a, wnt8b, efhc2, cep162, bmp2b, rbck1, rp2, marcksl1b, mical2b, chrd, vegfc, shha, s1pr2, ttc26	down	8C_UF
GO:0006412	translation	34	324	2.95539	2e-08	sars1, mtrf1, rps4x, mrpl4, rpl18a, abce1, rps24, rps23, rack1, rps15a, rpl29, rpl10a, cars2, rpl36a, rplp0, rpl23, eif3g, rps7, ctif, rps18, rpl13, rpl36, eif3s6ip, rpl19, atp6v0e1, tsfm, rpl34, mrps15, rpl10, gatb, mrps10, aarsd1, rpl8, mrpl14	down	8C_UF
GO:0048585	negative regulation of response to stimulus	34	525	1.8239	0.000763	aplnra, spry1, dusp10, rnf213a, fsta, notum1a, pias4a, bcl9l, rack1, gdf6a, nrros, ccdc125, zdhhc12b, kctd13, trafd1, dla, nkiras2, dlb, dld, wnt11, gpatch3, wdr91, foxc1a, chac1, draxin, pid1, ankrd6b, nkd2b, cblc, nr1h5, ldb2a, otop1, chrd, cblb	down	8C_UF
GO:0051726	regulation of cell cycle	34	457	2.13188	4.47e-05	siah2l, mtbp, hormad1, ccsapa, kntc1, sema3d, dlg1l, dot1l, tipin, anapc15, aurkb, ccne1, atm, lrmp, bop1, fam83d, spdl1, mrnip, chek1, fancd2, zwilch, ppp1r35, chmp4c, trip13, rae1, kank2, trim37, stil, ect2, bub1ba, eme1, phactr4b, tbrg1, gcna	down	BL_16C
GO:0032774	RNA biosynthetic process	34	833	2.07224	6.62e-05	snrnp35, rrnad1, rpusd2, tdrd7a, gpbp1l1, sepsecs, prkra, tut1, elac1, scaf11, lyar, trmt10a, trmu, nsun3, nsun4, zranb2, dnttip2, dus2, trub2, tarbp2, supv3l1, alkbh5, wdr6, ddx10, nol10, rprd1b, ints5, cmtr2, trmt12, trmt1, ints12, pop1, spty2d1, nol9	up	8C_UF
GO:0033554	cellular response to stress	34	688	2.50897	1.06e-06	polb, egln1a, kmt5b, ercc5, chaf1a, p4hb, slf2, usp16, dclre1c, rtel1, usp10, dclre1b, nck1b, dtl, babam1, nme3, cdk9, emsy, rptor, cnp, mta1, bmt2, sema4d, rad9a, recql5, trip12, ascc3, eif2ak4, tmem39a, uggt1, smek1, ccnd1, parp1, baz1b	up	8C_UF
GO:0010558	negative regulation of macromolecule biosynthetic process	34	631	2.81608	4.74e-08	ddx61, skib, tdrd7a, cnot1, prkra, foxh1, lyar, smarca2, ddx6, gatad2b, rxrba, bmi1a, chd8, l3mbtl1b, ehmt1b, smyd2b, tarbp2, smyd2a, supv3l1, mta1, ncor1, tnrc6c2, sfmbt1, sema4d, ythdf2, rarab, yap1, phf12b, smyd5, ccnd1, parp1, hdac3, smg8, pphln1	up	8C_UF
GO:0031327	negative regulation of cellular biosynthetic process	34	634	2.80275	5.32e-08	ddx61, skib, tdrd7a, cnot1, prkra, foxh1, lyar, smarca2, ddx6, gatad2b, rxrba, bmi1a, chd8, l3mbtl1b, ehmt1b, smyd2b, tarbp2, smyd2a, supv3l1, mta1, ncor1, tnrc6c2, sfmbt1, sema4d, ythdf2, rarab, yap1, phf12b, smyd5, ccnd1, parp1, hdac3, smg8, pphln1	up	8C_UF
GO:0009890	negative regulation of biosynthetic process	34	638	2.78518	6.2e-08	ddx61, skib, tdrd7a, cnot1, prkra, foxh1, lyar, smarca2, ddx6, gatad2b, rxrba, bmi1a, chd8, l3mbtl1b, ehmt1b, smyd2b, tarbp2, smyd2a, supv3l1, mta1, ncor1, tnrc6c2, sfmbt1, sema4d, ythdf2, rarab, yap1, phf12b, smyd5, ccnd1, parp1, hdac3, smg8, pphln1	up	8C_UF
GO:0001667	ameboidal-type cell migration	34	237	2.6574	1.97e-07	rab13, aplnra, cdh2, alx3, vangl2, radil, nusap1, megf8, nrarpa, tbx1, mtx2, pdgfra, chd8, mapkap1, tns1b, wnt11, pak1, amotl2a, foxc1b, sema4d, rx3, bmp2b, arfgef2, efnb2a, celsr1a, plekhg6, bcl2l16, ankrd6b, ctnnd1, chrd, zbtb4, sema3fb, plekhg5b, s1pr2	up	BL_16C
GO:0006412	translation	34	324	1.94384	0.000261	sars1, eif1ad, guf1, dhx29, hars, iars1, rps15a, mars2, eif2b4, rnf25, rplp0, eif3g, drg2, rps7, zc3h15, qrsl1, dars2, eif6, eif3m, ctif, gspt1, nelfe, rpl36, rpl19, farsa, mtrf1l, mrps35, mrps15, eif3jb, fibina, mrps7, eif4g3a, mrpl10, mrpl14	up	BL_16C
GO:0003006	developmental process involved in reproduction	35	180	2.85766	1.5e-08	dazl, tdrd5, dmrt3a, tdrd7a, tert, tdrd6, tdrd9, zglp1, cfap206, pafah1b1a, cdk21, tdrkh, lgr4, piwil2, dazap1, stat3, smc1b, tdrd1, zar1, fxr1, topaz1, blm, alkbh5, zfyve26, nemp1, nanos3, tdrd12, nanos1, ythdf2, stau2, paqr7b, dnd1, rnf8, spef2, zp3c	down	25EB_BL
GO:0044283	small molecule biosynthetic process	35	288	1.8881	0.000212	gls2b, itpkcb, impa2, bpnt2, ilvbl, coq8b, cbr4, ippk, mtrr, insig1, mvda, got1, park7, insig2, acaca, pycr3, acacb, acsf3, coq4, ppip5k1a, adal, mtap, insra, mlycd, tpi1b, hsd17b12b, sephs3, nags, aass, aldh18a1, ip6k1, olah, shmt2, asah2, hacd3	down	25EB_BL
GO:0051493	regulation of cytoskeleton organization	35	273	1.88417	0.000371	zgc:109889, kank1a, vill, atat1, ccsapa, mdm1, evla, arfip1, rttn, synpo2lb, spast, pfn2, svila, phldb1b, arhgef10la, ssh1a, ssh1b, ap1ar, arhgef10, nck1b, smyd2a, alkbh4, camsap3, taok1b, fsd1, trim37, clip1a, arhgap17b, vaspb, zgc:154093, fam49a, ssh2a, mid1ip1l, arfip2b, carmil3	down	25EB_BL
GO:0006915	apoptotic process	35	265	1.94105	0.000182	bnip2, dap1b, bokb, dnm1l, cdip1, elmo2, dap, pdcd10a, apaf1, mtfp1, mindy3, jmy, atm, rhot1a, ube2z, atr, dedd1, opa1, madd, bcl2b, birc6, aifm1, cdh13, ypel1, plekho2, tax1bp1a, tnfrsfa, rnf34a, prkdc, casp2, aktip, bcl10, jade1, dicer1, wwox	down	25EB_BL
GO:0043085	positive regulation of catalytic activity	35	300	1.71459	0.00171298	sgsm3, prex1, ralgapb, arhgap24, wnt5a, bokb, tab2, tpp1, usp6nl, ppp1r15b, dock8, ddr1, pdcd10a, dock9b, e2f1, tie1, igf1rb, rxfp1, cacul1, tbc1d12a, insra, uacab, rab3gap1, bcl2b, sema4d, tbc1d8b, tyro3, gclm, arhgap29a, pik3r5, tbc1d15, tbc1d9, casp2, tbc1d10ab, tbc1d30	down	25EB_BL
GO:0000280	nuclear division	35	128	5.09824	1.95e-16	bag6, msh5, tdrd9, hormad1, banf1, mis12, sass6, phf13, meiob, nusap1, hfm1, tex11, rmi1, ndc80, dmc1, znf207b, mzt1, kif23, ran, nuf2, incenp, slx4, spdl1, cenpi, ube2s, ttk, chmp2a, map9, moto, mus81, cdca9, ncaph2, cdca8, eme1, gcna	down	50dd_25EB
GO:0044782	cilium organization	35	331	1.91676	0.000229	cibar1, tmem67, ruvbl1, ruvbl2, ift81, b9d1, fuz, vangl2, tead3a, plk4, cdc14ab, cep19, tmem107l, arl6, inpp5e, sclt1, tmem231, rfx2, sirt2, cenpf, ahi1, cdc14b, cenpj, cep83, chmp4c, cluap1, ccdc32, traf3ip1, cldnh, yap1, cetn4, cc2d2a, arl13b, spef2, yif1b	down	50dd_25EB
GO:0009855	determination of bilateral symmetry	35	324	1.95817	0.000184	apela, smad4a, gpr161, hhex, aplnra, apex1, ctnnb1, foxh1, sox17, tead3a, setdb2, ippk, arl6, chd7, mib1, tbx22, rfx2, kif7, nme3, smad5, sesn1, cenpf, ep300b, gle1, ahi1, ep300a, max, ube2ib, bmp2b, myo1d, numb, ccdc32, yap1, rp2, itpr1b	down	50dd_25EB
GO:0009799	specification of symmetry	35	324	1.95817	0.000184	apela, smad4a, gpr161, hhex, aplnra, apex1, ctnnb1, foxh1, sox17, tead3a, setdb2, ippk, arl6, chd7, mib1, tbx22, rfx2, kif7, nme3, smad5, sesn1, cenpf, ep300b, gle1, ahi1, ep300a, max, ube2ib, bmp2b, myo1d, numb, ccdc32, yap1, rp2, itpr1b	down	50dd_25EB
GO:0001525	angiogenesis	35	289	3.41075	2.76e-10	sars1, hhex, aplnra, tal1, rnf213a, adamts18, plekhh1, rack1, mcamb, nrarpa, mttp, twist1a, dla, sema3ab, apln, fmnl3, narfl, notch1a, srpx2, kdrl, amotl2a, ninj1, fermt2, arfgef2, fbxw11a, scube1, efnb2a, reck, mcama, vegfab, loxl2b, ldb2a, vegfc, ackr3a, ism1	down	8C_UF
GO:0009855	determination of bilateral symmetry	35	324	3.12923	1.67e-09	ift88, hhex, aplnra, fgfr2, flna, fsta, tll1, bbs5, gdf6a, megf8, mcamb, dnah6, robo3, gata4, tbx6, apln, dld, wnt11, notch1a, atoh8, ep300a, fgf8a, znf703, ppp2r3a, foxc1a, foxc1b, cep162, bmp2b, rp2, mical2b, ankrd6b, tctn2, chrd, itpr1b, shha	down	8C_UF
GO:0009799	specification of symmetry	35	324	3.12923	1.67e-09	ift88, hhex, aplnra, fgfr2, flna, fsta, tll1, bbs5, gdf6a, megf8, mcamb, dnah6, robo3, gata4, tbx6, apln, dld, wnt11, notch1a, atoh8, ep300a, fgf8a, znf703, ppp2r3a, foxc1a, foxc1b, cep162, bmp2b, rp2, mical2b, ankrd6b, tctn2, chrd, itpr1b, shha	down	8C_UF
GO:0033365	protein localization to organelle	35	315	3.18389	1.79e-09	bag6, ift20, nup85, immp1l, ncln, mtbp, rer1, kntc1, mapre1b, nup188, pex1, rpa1, pex14, fam83d, pcm1, spdl1, fam53b, ift122, nup93, mffa, zwilch, vps8, nphp4, odf2a, get1, optn, nup35, nup133, stil, emc4, dnlz, mmgt1, emc2, tctn2, tmco1	down	BL_16C
GO:0043009	chordate embryonic development	35	535	1.82107	0.000778	prrc1, pcgf1, ilvbl, sema3d, pdlim7, rbm22, bcor, tln1, slc7a6os, kdm6a, sox19b, nin, pdcd10a, pdgfrb, chd7, calm1a, cx43, eif3ea, kif22, ep300b, sumo1, insra, smchd1, pkdccb, nkx2.2b, sumo3a, sec23a, dync2i1, vaspb, lef1, calm2a, polr1a, atp5if1b, dcaf7, phactr4b	down	BL_16C
GO:0009792	embryo development ending in birth or egg hatching	35	538	1.81091	0.00116632	prrc1, pcgf1, ilvbl, sema3d, pdlim7, rbm22, bcor, tln1, slc7a6os, kdm6a, sox19b, nin, pdcd10a, pdgfrb, chd7, calm1a, cx43, eif3ea, kif22, ep300b, sumo1, insra, smchd1, pkdccb, nkx2.2b, sumo3a, sec23a, dync2i1, vaspb, lef1, calm2a, polr1a, atp5if1b, dcaf7, phactr4b	down	BL_16C
GO:0022618	protein-RNA complex assembly	35	126	3.48857	3.34e-11	rps28, ruvbl1, gemin5, ruvbl2, prpf18, prpf39, ddx46, sf3b1, prpf31, eif3c, mcts1, eif3d, eif3f, rps27l, rplp0, yju2, eif3g, eif3i, pih1d1, znhit6, eif3k, eif6, eif3m, tssc4, eif3ea, eral1, sart3, snrpc, snrpe, luc7l, eif3s6ip, celf2, rpl10, eif3s10, mrps7	up	25EB_BL
GO:0007018	microtubule-based movement	35	226	1.94495	0.000163	ift88, rhot2, tmem67, ruvbl1, ruvbl2, ift81, copg2, cfap53, mcamb, ift46, dnah5, wdr19, dnah6, ccdc103, ccdc39, dnaaf2, dynll1, lca5, rfx3, mettl3, kif23, ttc12, cfap298, ift74, psen2, ccdc151, foxj1a, hydin, ccdc114, dnah12, trpv1, dync2i1, fasn, ttc25, ttc26	up	25EB_BL
GO:0048762	mesenchymal cell differentiation	35	186	2.36322	1.69e-06	med12, cdh2, sema3d, sf3b1, radil, masp1, sox8a, nrarpa, tbx1, nrg2a, slc39a10, pdgfra, pdgfrb, rcc2, hmgcs1, capzb, rpa2, sema3ab, sema4ab, aldh1l1, hspg2, sema3aa, sema6bb, foxc1a, foxc1b, sema4e, kbtbd8, leo1, col18a1a, acvr2aa, bmp2b, akna, alcama, sema3fb, phactr4b	up	25EB_BL
GO:0061371	determination of heart left/right asymmetry	35	206	2.19475	6.98e-06	apela, apex1, cfl2, fgfr2, foxh1, sox17, bbs5, tead3a, setdb2, tbx1, dnah6, ccdc103, kmt2d, invs, nek8, tbx6, ttc12, apln, ep300b, atoh8, ep300a, tbxta, foxc1a, foxc1b, ccdc151, foxj1a, ube2ib, enpp2, enc1, nkd1, daw1, alcama, shha, pkd2, ttc25	up	25EB_BL
GO:0048871	multicellular organismal-level homeostasis	35	253	1.73739	0.00143569	ift88, ufm1, piezo1, rpl27, sae1, rps15a, cftr, ezh2, dot1l, arhgef12a, fer, hmgcs1, lca5, adnpa, ppp2r3c, klf4, tjp1a, ftcd, sart3, rasa3, mllt10, ift74, melk, sec23b, trim33, numb, celsr1a, fgfr1a, smim1, shha, sema3fb, nrf1, tjp2a, phf8, ism1	up	25EB_BL
GO:0007015	actin filament organization	35	253	2.11275	1.14e-05	nrap, espn, vill, cfl1, cfl2, dlg1l, neb, coro6, elmo2, tagln, svila, gas2b, syne2b, tpm1, zgc:101810, myo6b, arpc4, catip, pacsin1b, diaph2, myo7aa, myo5c, myo5aa, xirp1, arpc5b, myo15aa, sh3kbp1, arpc1a, hsp90aa1, mical2b, myo1eb, spire1b, lmod3, fmn1, enah	up	50dd_25EB
GO:0031344	regulation of cell projection organization	35	198	2.48649	5.02e-07	arhgap24, crb3a, cep290, sarm1, plxnb3, ndel1b, col12a1a, col12a1b, sez6b, ddr1, vax2, robo2, vax1, grk5l, myo10, capzb, bicdl1, nedd4l, pacsin1b, ntrk2a, dscamb, ulk1b, reep1, dscama, myo3a, plxna2, plxna4, lzts1, dbn1, plxnb2b, slit1a, n4bp3, zgc:154093, rtn4ip1, tapt1b	up	50dd_25EB
GO:0120035	regulation of plasma membrane bounded cell projection organization	35	196	2.51187	3.91e-07	arhgap24, crb3a, cep290, sarm1, plxnb3, ndel1b, col12a1a, col12a1b, sez6b, ddr1, vax2, robo2, vax1, grk5l, myo10, capzb, bicdl1, nedd4l, pacsin1b, ntrk2a, dscamb, ulk1b, reep1, dscama, myo3a, plxna2, plxna4, lzts1, dbn1, plxnb2b, slit1a, n4bp3, zgc:154093, rtn4ip1, tapt1b	up	50dd_25EB
GO:0048592	eye morphogenesis	35	248	1.98518	9.46e-05	synj1, smoc1, lum, neurod1, tbx5a, bbs9, cep290, poc1b, tln1, mpp5a, egr1, gdf6a, agrn, hal, thrb, vax2, vax1, agtpbp1, mab21l2, pcdh17, dzank1, crx, cpamd8, rx1, plxna2, foxe3, bves, xirp1, lamb4, alcama, mafba, rtn4ip1, phactr4a, adgrv1, insm1a	up	50dd_25EB
GO:0048705	skeletal system morphogenesis	35	226	2.78674	6.13e-08	smoc2, hand2, grhl3, fam20b, cdh2, piezo1, dlx5a, mapre2, gnptab, alx3, sec24d, hoxd3a, mmachc, macc1, tbx1, pdgfra, nipbla, smo, mab21l2, sphk2, ndnf, wnt11, fgf3, fgf8a, pak1, htt, dlx2a, bmp2b, meis2a, hoxb9a, cblc, mia3, bicra, s1pr2, phf8	up	BL_16C
GO:0000226	microtubule cytoskeleton organization	35	344	1.88467	0.000404	map1b, aspm, ccdc88c, clip2, pafah1b1a, mapre2, poc1b, vangl2, spast, nusap1, nav1b, gas8, ccser2a, haus6, slain2, zgc:136908, kif23, kiz, wnt11, hook3, map7d3, tubb2b, clasp1a, map7d1a, zmynd10, dzip1, gas2l1, camsap2a, nckap5l, cep350, clip1a, mark4a, scrib, tbcd, daw1	up	BL_16C
GO:0045944	positive regulation of transcription by RNA polymerase II	35	330	1.96463	0.000181	kansl3, crebbpb, crebbpa, znf750, maml3, bcl9l, brd4, lpin1, e2f7, smarca2, gata4, olig3, med1, ldb1a, nr2f1a, myocd, hnf4a, ascl1a, sox2, ascl1b, max, si:ch211-113e8.10, rx3, sox7, meis2a, meox2a, kmt2cb, ncoa6, mdc1, sox21b, nr1h5, mef2aa, srebf2, dcaf6, npm1b	up	BL_16C
GO:0007276	gamete generation	36	176	3.00611	2.27e-09	dazl, tdrd5, tdrd7a, tert, tdrd6, tdrd9, zglp1, cfap206, pafah1b1a, cdk21, tdrkh, lgr4, piwil2, dazap1, stat3, smc1b, tdrd1, igf1rb, zar1, fxr1, topaz1, blm, alkbh5, zfyve26, spire2, nemp1, nanos3, tdrd12, nanos1, ythdf2, stau2, paqr7b, dnd1, rnf8, spef2, zp3c	down	25EB_BL
GO:0048609	multicellular organismal reproductive process	36	184	2.87541	7.9e-09	dazl, tdrd5, tdrd7a, tert, tdrd6, tdrd9, zglp1, cfap206, pafah1b1a, cdk21, tdrkh, lgr4, piwil2, dazap1, stat3, smc1b, tdrd1, igf1rb, zar1, fxr1, topaz1, blm, alkbh5, zfyve26, spire2, nemp1, nanos3, tdrd12, nanos1, ythdf2, stau2, paqr7b, dnd1, rnf8, spef2, zp3c	down	25EB_BL
GO:0051301	cell division	36	279	1.89633	0.000268	mau2, specc1la, mapk14a, pafah1b1a, pkn2, cep55l, spast, anapc5, kmt5aa, usp37, usp16, cdca7b, rab11fip3, brcc3, bod1l1, zgc:86839, ccne1, klhl22, actr8, babam1, chfr, fam83d, topaz1, katna1, zfyve26, rgs14b, spire2, fsd1, tdrd12, ythdf2, ccnk, rab11fip4a, seh1l, ppp2r2d, ccnd1, ska3	down	25EB_BL
GO:0005975	carbohydrate metabolic process	36	305	1.73467	0.00123041	man2a2, hs2st1b, casd1, glb1, gaa, man1b1a, ndst1a, amdhd2, man2c1, galt, chid1, spata20, dhtkd1, otogl, slc23a2, gbe1b, parga, hyal2a, lancl2, insra, pgm3, tpi1b, gpd1l, ndst2a, ganab, cs, pfkla, uxs1, b4galt5, agla, wipi2, pfkfb2b, chst10, phkb, ydjc, pfkpa	down	25EB_BL
GO:0061061	muscle structure development	36	389	2.60635	1.89e-07	lbx2, neb, gdf6a, itga6a, actn1, emilin3a, mbnl2, nrg2a, mylk5, gata4, col6a2, lrrc39, col6a1, pleca, nr2f1a, fhod3a, naca, fgf8a, ninj1, ppp2r3a, jam3b, foxc1a, rbfox1l, fermt2, bmp2b, pax3b, scube1, b4gat1, rbfox2, itga7, msgn1, ltbp3, lamb2, shha, tpcn2, gli1	down	8C_UF
GO:0006163	purine nucleotide metabolic process	36	285	1.82617	0.000422	pde8b, gapdh, afmid, ak1, kynu, adss1, adss2, sarm1, nadsyn1, acss2l, mvda, fdxr, haao, nmnat2, mrpl24, acaca, acacb, dhtkd1, eno3, parga, naprt, opa1, aldob, insra, suclg2, pde4ba, aass, pfkla, aldocb, nt5c2a, h6pd, pde4d, fitm2, adcy7, pfkpa, nudt1	up	50dd_25EB
GO:0043603	amide metabolic process	36	231	2.19217	7.94e-06	fh, uroc1, acer2, amdhd1, cers1, furinb, smpd2b, acss2l, mvda, hexb, acaca, ren, acacb, hoga1, ftcd, otc, smpd5, gpx1b, bace2, cps1, zgc:153031, gba, gstt2, chac2, zgc:103559, b4galnt1b, suclg2, hagh, npl, nags, aass, gclm, st6galnac6, asah2, fitm2, ass1	up	50dd_25EB
GO:0001667	ameboidal-type cell migration	36	237	2.13668	1.74e-05	sema3d, sema3c, wnt5a, efna5b, epha3, tagln, mpp5a, disc1, robo4, hal, acvrl1, pdgfrb, lmo2, wdr11, capzb, sema4gb, tns1b, sema3ab, git2a, tns1a, sema6bb, bace2, diaph2, dscama, sema4f, sema4e, col18a1a, arfgef2, atp6v0a1a, flt4, loxl2b, vegfc, sema5ba, s1pr1, phactr4a, thsd7aa	up	50dd_25EB
GO:0006897	endocytosis	36	283	1.78937	0.000658	synj1, lrp1bb, nlgn2b, tfr1b, dnm1a, dnm1l, cltcl1, elmo2, reps1, picalmb, picalma, scarb1, eps15, sorl1, myo6b, inpp5f, dennd1a, ap2a1, mrc1a, pacsin1b, gapvd1, adgrb1a, fcho1, myo7aa, megf10, tyro3, ywhaba, itsn2a, atp6v0a1a, myo15aa, usp20, myo1eb, ap1b1, lrp8, rabep1, eea1	up	50dd_25EB
GO:0051146	striated muscle cell differentiation	36	216	2.40953	6.51e-07	nrap, selenon, jam2a, tbx5a, adss1, neb, tln1, gdf6a, klhl41a, chrna1, klhl40b, col6a1, nr2f1a, fhod3a, ryr1b, ryr1a, opa1, ppp2r3a, jam3b, myod1, rbfox1l, megf10, myo9aa, dock1, scube3, bves, mef2d, unc45b, hsp90aa1, tmem182a, lmod3, mymk, mef2aa, mef2ca, ryr3, myo18ab	up	50dd_25EB
GO:0060041	retina development in camera-type eye	36	281	1.80211	0.000611	synj1, tbx5a, cad, bbs9, cep290, poc1b, cadm4, mpp5a, egr1, gdf6a, agrn, hal, thrb, vax2, apcdd1l, vax1, lmo2, myo6b, mab21l2, cux2b, pcdh17, mmp28, rx1, bves, clcc1, fen1, xirp1, trappc11, lamb4, emc3, lamb2, ndp, alcama, mafba, rtn4ip1, insm1a	up	50dd_25EB
GO:0051668	localization within membrane	36	280	1.85878	0.000249	efr3a, zdhhc3a, zdhhc9, ank2b, exoc6, llgl2, dlg1l, eipr1, gphna, exoc1, mpp5a, samm50, chrna1, agrn, snx30, dennd1a, magi2b, zgc:110329, pacs2, samm50l, ank3a, ccdc93, get3, c2cd5, zgc:77880, ttc7a, ttc7b, emc3, lin7a, zdhhc15b, stxbp5b, rab11fip4b, zdhhc24, zdhhc22, zdhhc7, zdhhc21	up	50dd_25EB
GO:0012501	programmed cell death	36	290	1.74618	0.00114035	gapdh, htra1b, htra1a, cad, dnm1l, elmo2, fgfr3, atcaya, gdf6a, sgk1, dap, pdcd10a, mtfp1, mindy3, cylda, ppp1r13bb, atm, timm50, babam2, ube2z, atr, dedd1, opa1, mrpl41, madd, bcl2b, birc6, ypel1, pdcl3, plekho2, tax1bp1a, ciapin1, angptl4, bcl10, casp8, wwox	up	50dd_25EB
GO:0008219	cell death	36	290	1.74618	0.00114035	gapdh, htra1b, htra1a, cad, dnm1l, elmo2, fgfr3, atcaya, gdf6a, sgk1, dap, pdcd10a, mtfp1, mindy3, cylda, ppp1r13bb, atm, timm50, babam2, ube2z, atr, dedd1, opa1, mrpl41, madd, bcl2b, birc6, ypel1, pdcl3, plekho2, tax1bp1a, ciapin1, angptl4, bcl10, casp8, wwox	up	50dd_25EB
GO:0141187	nucleic acid biosynthetic process	36	864	2.11541	2.75e-05	snrnp35, polb, rrnad1, rpusd2, tdrd7a, gpbp1l1, sepsecs, prkra, tut1, elac1, scaf11, lyar, trmt10a, trmu, nsun3, nsun4, zranb2, dnttip2, dtl, dus2, trub2, tarbp2, supv3l1, alkbh5, wdr6, ddx10, nol10, rprd1b, ints5, cmtr2, trmt12, trmt1, ints12, pop1, spty2d1, nol9	up	8C_UF
GO:0035556	intracellular signal transduction	36	1040	1.80623	0.000557	sik2b, dnmbp, cab39, pkn2, bcr, prkci, rxrba, usp10, pik3cb, prkx, dtl, babam1, chfr, rasa2, rptor, socs9, rapgef6, rad9a, myo9aa, asb6, jak1, arhgap32b, eif2ak4, rhoab, zgc:55558, rarab, itsn2a, cdt1, esrrb, yap1, prkacaa, ccnd1, bub1bb, ctbp1, camkk1a, pkn1a	up	8C_UF
GO:0022603	regulation of anatomical structure morphogenesis	37	297	1.7814	0.000705	per2, mapk14a, shtn1, ulk2, wnt5a, plxnb3, spast, disc1, plxnb1b, robo2, tnika, fmnl1a, stat3, mvda, tie1, clstn1, nedd4l, git2a, vash2, atr, sirt1, rufy3, caprin2, alkbh4, zranb1b, ulk1b, nphp4, fam171a1, fermt2, bves, ppp1r12a, plxnb2b, pop1, n4bp3, fitm2, zgc:154093, mia3	down	25EB_BL
GO:0018193	peptidyl-amino acid modification	37	321	1.73978	0.00107038	zdhhc3a, zdhhc9, egln1a, mknk1, atat1, ulk2, ulk3, pkn2, csnk1g1, rps6ka5, poglut2, nmt2, rps6ka4, zdhhc3b, srpk1b, p4ha2, sirt7, stk39, ehmt1b, tpst1, zmiz2, ulk1b, tlk2, naa25, ttll4, mast2, setd7, egln2, zgc:77880, setd3, zdhhc15b, dph1, pias2, zdhhc24, zdhhc22, zdhhc7, pkn1a	down	25EB_BL
GO:0007186	G protein-coupled receptor signaling pathway	37	979	0.555436	5.57e-05	ric8b, tmem116, gpr180, prex1, gpr186, gnat2, gpr63, arhgef1b, arhgef12b, lgr4, plce1, dagla, opn3, gabbr1a, gpr1, lmbrd2a, npffr1l2, calcrla, dgkza, rxfp1, gng2, tmem145, gpr173, prkd2, gnb1l, grm8a, adgrl1a, tpra1, dgke, pik3r5, dgkb, ghrhrb, paqr7b, lpar3, lpar4, adcy7, htr4	down	25EB_BL
GO:0033365	protein localization to organelle	37	315	2.12921	1.58e-05	bag6, kpna5, srp72, tomm20b, kpna6, mapre2, gnptab, mapre1b, arf6b, nup88, pom121, utp25, insig1, tmem107l, arl6, aup1, mib1, lrwd1, pex2, fam83ha, ran, spdl1, mffa, zwilch, ttk, nup35, uspl1, stil, emc7, ccdc47, emc4, glmp, cc2d2a, ankrd13c, arl13b, pphln1, nol8	down	50dd_25EB
GO:0007276	gamete generation	37	176	3.8108	1.51e-12	bag6, katnal1, dazl, tdrd5, henmt1, tdrd7a, tdrd6, tdrd9, zglp1, hormad1, sass6, rbm46, kdm6a, piwil1, mettl14, piwil2, cftr, tex11, mettl3, tdrd1, zar1, nemp1, ttk, nanos3, tdrd12, tp53, slbp2, moto, ythdf2, paqr5b, dnd1, ybx1, pld6, larp7, spef2, yif1b, zp3c	down	50dd_25EB
GO:0007059	chromosome segregation	37	152	4.41251	1.19e-14	bag6, msh5, hormad1, mapre2, mis12, phf13, mapre1b, nusap1, setdb2, tex11, ndc80, aurkb, haus6, znf207b, mzt1, stag1a, kif23, ran, kif4, mis18a, nuf2, incenp, cenpf, spdl1, top1l, cenpi, cep63, ube2ib, tlk2, ttk, map9, stil, cdca9, stag2b, ncaph2, cdca8, nat15	down	50dd_25EB
GO:0001501	skeletal system development	37	386	1.73757	0.00104053	med14, med12, fam50a, mapre2, gnptab, pkn2, kdm6a, ric1, macc1, sh3pxd2b, marcksa, chd7, hmgcs1, cx43, elf3, kat2a, ep300b, ep300a, pkdccb, leo1, sec23b, marcksl1a, tfap2b, plxna3, atp2b1a, bmp2b, yap1, ltv1, lbh, fgfr1a, marcksl1b, trrap, dcaf7, rnf2, mia3, bicra, phf8	down	50dd_25EB
GO:0120031	plasma membrane bounded cell projection assembly	37	335	2.00209	5.66e-05	cibar1, tmem67, ruvbl1, ruvbl2, ift81, b9d1, fuz, vangl2, tead3a, plk4, cdc14ab, cep19, tmem107l, arl6, inpp5e, sclt1, tmem231, rfx2, sirt2, cenpf, ahi1, cdc14b, cenpj, ypel3, cep83, chmp4c, spata13, cluap1, traf3ip1, cldnh, arhgef7a, yap1, cetn4, cc2d2a, arl13b, spef2, yif1b	down	50dd_25EB
GO:0070647	protein modification by small protein conjugation or removal	37	614	1.77344	0.000735	siah2l, mylipa, trim44, atg7, stambpl1, sae1, dcaf17, usp37, siah1, cbll1, usp11, arel1, cyldl, anapc15, senp2, yod1, rnft1, senp7b, ube2g2, ube2t, rfwd3, sumo1, ube2ib, dcun1d3, uhrf1, trim37, usp46, sumo3b, si:ch211-59o9.10, sumo3a, rnf34a, usp44, rnf38, aktip, ubr3, ubr2, usp54a	down	BL_16C
GO:0043687	post-translational protein modification	37	633	1.72021	0.00132025	siah2l, mylipa, trim44, atg7, stambpl1, sae1, dcaf17, usp37, siah1, cbll1, usp11, arel1, cyldl, anapc15, senp2, yod1, rnft1, senp7b, ube2g2, ube2t, rfwd3, sumo1, ube2ib, dcun1d3, uhrf1, trim37, usp46, sumo3b, si:ch211-59o9.10, sumo3a, rnf34a, usp44, rnf38, aktip, ubr3, ubr2, usp54a	down	BL_16C
GO:0001822	kidney development	37	211	2.20226	4.8e-06	ift88, bag6, etv4, med12, ift81, bbs5, emx1, ift46, pax2a, hal, pdgfrb, invs, c1galt1b, osr1, nek8, pde1a, slc7a9, mib1, inpp5e, col4a4, greb1l, col4a3, cfap298, fat1a, ift74, tbxta, foxc1a, ppargc1a, efhc2, sec61b, kank2, cldnh, prkcsh, shha, pkd2, prkcz, ttc26	up	25EB_BL
GO:0051130	positive regulation of cellular component organization	37	225	2.06523	3e-05	clcf1, pan2, atf7ip2, lnpa, cnot1, ror2, wasf1, setdb2, btc, snx30, tiam1b, cdc42ep4b, clstn3, slain2, add1, nes, jmjd4, srpx2, mllt11, mief1, dscama, stmp1, setdb1a, zfyve27, pgam5, ppp1r35, myo3a, plxna3, zmynd10, zgc:158689, slit1a, baiap2a, tiam2a, cdc42ep1a, wdr45, tapt1a, baiap2l1b	up	25EB_BL
GO:1903311	regulation of mRNA metabolic process	37	165	2.81623	6.6e-09	mettl16, pan2, magoh, rc3h1b, fam50a, cnot2, qkia, cnot1, nsrp1, mettl14, prpf31, upf1, fastkd2, fastkd3, rbm8a, rbm15, mettl3, zc3h14, igf2bp1, zgc:162730, si:dkey-206d17.12, snrpc, dhx34, rbfox1l, dhx9, dhx37, moto, rbfox2, rbfox1, patl1, eif4a3, celf2, polr2gl, ybx1, wtap, acin1a, rbm25a	up	25EB_BL
GO:0048704	embryonic skeletal system morphogenesis	37	189	2.75375	1.54e-08	smoc2, mecom, ilvbl, sema3d, dlx5a, wnt5a, fsta, sec24d, hoxd3a, tln1, disc1, egr1, hoxb4a, hoxc4a, pdgfrb, nbas, loxl3b, mab21l2, cx43, sphk2, xylt1, caspa, smchd1, dlx2a, hoxd4a, itga8, meis2a, hoxa3a, hoxb3a, dlx1a, hoxa9a, hoxa9b, sec23a, hoxc9a, hoxd9a, alcama, runx3	up	50dd_25EB
GO:0009952	anterior/posterior pattern specification	37	250	2.02557	5.43e-05	prrc1, krit1, ccdc80, pdlim7, calm1b, wnt5a, notum1a, efna5b, epha3, hoxd3a, pnpla6, tdrkh, agrn, hoxb6b, hoxb4a, hoxc4a, crim1, calm1a, calcrla, fxr1, tbx18, wnt1, ccm2l, hoxd4a, hoxa5a, hoxb5a, hoxb5b, hoxc5a, hoxa3a, hoxb3a, hoxa9a, hoxa9b, map3k3, hoxc9a, hoxd9a, mef2aa, mafba	up	50dd_25EB
GO:0043933	protein-containing complex organization	37	964	1.94863	0.000125	kmt5b, evla, atxn7l3, scaf11, chaf1a, smarca2, ttc17, usp16, washc3, kdm2aa, bmi1a, chd8, carm1, sirt7, zgc:66447, babam1, l3mbtl1b, smyd2b, tarbp2, smyd2a, cdk9, emsy, samm50l, cenpi, kdm4aa, epc1a, tada2b, cdt1, mkks, setd3, smyd5, spty2d1, eif3jb, hdac3, kctd7, pphln1, baz1b	up	8C_UF
GO:0010604	positive regulation of macromolecule metabolic process	37	954	1.96906	0.000111	larp1, crsp7, gpbp1l1, med30, cnot1, kmt5b, znf711, foxh1, atxn7l3, med19a, smarca2, usp16, larp1b, phf23b, rxrba, e2f1, chd8, nck1b, babam1, dda1, ambra1b, cdk9, dbf4, supv3l1, alkbh5, max, tnrc6c2, znf827, ccnt1, gramd4a, ythdf2, rarab, tent5c, yap1, znf451, pop1, setd3	up	8C_UF
GO:1904888	cranial skeletal system development	37	251	2.65678	8.77e-08	esrp1, smoc2, hand2, grhl3, fam20b, dlx5a, mapre2, gnptab, alx3, sec24d, mmachc, macc1, tbx1, pdgfra, nipbla, smo, myo1hb, mab21l2, sphk2, mosmoa, ndnf, wnt11, myt1a, fgf3, fgf8a, pak1, vcpip1, htt, dlx2a, bmp2b, usp48, meis2a, cblc, mia3, bicra, s1pr2, phf8	up	BL_16C
GO:0046486	glycerolipid metabolic process	38	249	2.30187	1.36e-06	ptdss2, impa2, bpnt2, mtmr1a, plce1, mtmr2, dagla, mtmr3, pigt, pik3cg, lipeb, inpp5l, pgap2, pik3cb, dgkza, socs4, pik3r3b, socs9, gpam, inpp5jb, pigm, atp6v1e1a, ip6k1, socs2, pip5k1ca, daglb, plch2a, pik3c2b, abhd4, pik3c2a, dgke, dgkb, ttc7a, tamm41, ttc7b, sacm1la, mtmr10, fig4a	down	25EB_BL
GO:0012501	programmed cell death	38	290	1.92575	0.000136	htra1a, bnip2, dap1b, bokb, dnm1l, cdip1, elmo2, dap, pdcd10a, apaf1, mtfp1, mindy3, jmy, htr1b, cylda, atm, rhot1a, ube2z, atr, dedd1, opa1, madd, bcl2b, birc6, aifm1, cdh13, ypel1, plekho2, tax1bp1a, tnfrsfa, rnf34a, prkdc, casp2, aktip, bcl10, jade1, dicer1, wwox	down	25EB_BL
GO:0008219	cell death	38	290	1.92575	0.000136	htra1a, bnip2, dap1b, bokb, dnm1l, cdip1, elmo2, dap, pdcd10a, apaf1, mtfp1, mindy3, jmy, htr1b, cylda, atm, rhot1a, ube2z, atr, dedd1, opa1, madd, bcl2b, birc6, aifm1, cdh13, ypel1, plekho2, tax1bp1a, tnfrsfa, rnf34a, prkdc, casp2, aktip, bcl10, jade1, dicer1, wwox	down	25EB_BL
GO:0032259	methylation	38	211	3.3505	2.53e-11	mettl16, henmt1, kmt5b, trmt10a, eef1akmt1, mettl14, trmt10b, ezh2, setdb2, setd1a, nsun4, nsun5, mepce, mettl1, carm1, carnmt1, mettl3, thumpd2, mettl4, setdb1b, setdb1a, trmt5, kmt2bb, zcchc4, cmtr1, prdm2b, setd6, mgmt, prmt6, setd2, asmt, trmt1, pcif1, larp7, prdm15, rrp8, emg1, prdm10	down	50dd_25EB
GO:0048285	organelle fission	38	145	4.87556	5.91e-17	bag6, msh5, tdrd9, hormad1, banf1, mis12, sass6, phf13, meiob, nusap1, hfm1, tex11, rmi1, ndc80, dmc1, znf207b, mzt1, kif23, mtfr1l, ran, nuf2, incenp, slx4, spdl1, mffa, cenpi, ube2s, mtfr2, ttk, chmp2a, map9, moto, mus81, cdca9, ncaph2, cdca8, eme1, gcna	down	50dd_25EB
GO:0048609	multicellular organismal reproductive process	38	184	3.74363	1.35e-12	bag6, katnal1, dazl, tdrd5, henmt1, tdrd7a, tdrd6, tdrd9, zglp1, hormad1, sass6, rbm46, kdm6a, piwil1, mettl14, piwil2, cftr, bncr, tex11, mettl3, tdrd1, zar1, nemp1, ttk, nanos3, tdrd12, tp53, slbp2, moto, ythdf2, paqr5b, dnd1, ybx1, pld6, larp7, spef2, yif1b, zp3c	down	50dd_25EB
GO:0045595	regulation of cell differentiation	38	461	2.32147	2.47e-06	mafgb, hhex, tal1, cdh2, fgfr2, fgfr4, arhgef1a, epha3, washc5, gdf6a, zc4h2, pdgfra, gata3, lama1, zic5, elavl3, dld, her12, notch1a, rgs2, atoh8, fgf8a, ascl1b, fgf17, riox1, zfyve27, slit2, csf3a, casz1, foxe3, bmp2b, reck, arhgef2, spi1b, slit1a, hoxc9a, loxl2b, gli1	down	8C_UF
GO:0007409	axonogenesis	38	394	2.78772	9.47e-09	cdh2, sema3c, epha3, washc5, gdf6a, isl2b, dock7, robo3, col4a5, aplp1, kctd13, lama1, col6a2, nrxn2a, sema3ab, mmp25b, myo10l3, sema3aa, notch1a, foxc1a, sema4f, wnt8b, zfyve27, epha4l, sema4e, slit2, dpysl3, efnb2a, emilin1a, arhgef25a, draxin, slit1a, lamb2, mapk8ip3, vegfc, shha, sema3fb, gli1	down	8C_UF
GO:0009057	macromolecule catabolic process	38	605	1.79982	0.000664	bag6, tbp, wdr82, cops3, siah2l, mylipa, gaa, hyal1, ddi2, cad, rnaseh1, psmd11b, cnot9, siah1, ndfip1l, ngly1, dis3l, arel1, anapc15, yod1, armc8, snd1, ube2g2, exosc5, hyal2a, lonp1, uhrf1, cemip2, ncbp2, si:ch211-59o9.10, rnf34a, eif4a3, polr2gl, ubr3, ubr4, fbxl13, ubr2, tmub1	down	BL_16C
GO:0072001	renal system development	38	212	2.25111	2.3e-06	ift88, bag6, etv4, med12, slc20a1a, ift81, bbs5, emx1, ift46, pax2a, hal, pdgfrb, invs, c1galt1b, osr1, nek8, pde1a, slc7a9, mib1, inpp5e, col4a4, greb1l, col4a3, cfap298, fat1a, ift74, tbxta, foxc1a, ppargc1a, efhc2, sec61b, kank2, cldnh, prkcsh, shha, pkd2, prkcz, ttc26	up	25EB_BL
GO:0071826	protein-RNA complex organization	38	131	3.64303	1.12e-12	rps28, ruvbl1, gemin5, ruvbl2, prpf18, prpf39, ddx46, sf3b1, prpf31, eif3c, mcts1, eif3d, eif3f, rps27l, rplp0, yju2, eif3g, eif3i, pih1d1, znhit6, eif3k, eif6, eif3m, tssc4, eif3ea, eral1, dyrk2, sart3, snrpc, snrpe, luc7l, dhx8, eif3s6ip, celf2, rpl10, tfip11, eif3s10, mrps7	up	25EB_BL
GO:0006338	chromatin remodeling	38	244	1.95589	6.7e-05	rbbp4, ruvbl1, ruvbl2, eed, pcgf1, kdm5bb, rnf168, nrde2, hoxb1b, ezh2, kdm5a, mysm1, smarcb1a, atrx, carm1, ino80, hdac12, chd3, chd2, mis18a, waca, sart3, ep300a, supt4h1, actl6a, glyr1, ino80b, phf2, pbrm1l, prmt6, satb2, jarid2b, shprh, baz1a, rrp8, npm1b, nat15, arid1aa	up	25EB_BL
GO:0060284	regulation of cell development	38	247	1.93213	8.02e-05	med12, cdh2, hnrnpl, jam2a, qkia, asxl1, ddx46, washc5, ezh2, prtga, nf2a, tiam1b, gata3, lama1, carm1, loxl3b, mettl3, adnpa, ppp2r3c, add1, her12, ascl1b, dscama, zfyve27, neurog1, slit2, nelfe, plxna3, mpv17, reck, numb, slit1a, tiam2a, pnx, atg13, alcama, rnf2, gli1	up	25EB_BL
GO:0031324	negative regulation of cellular metabolic process	38	728	2.71981	2.03e-08	ddx61, skib, tdrd7a, cnot1, prkra, foxh1, lyar, smarca2, ddx6, phf23b, gatad2b, rxrba, bmi1a, chd8, nck1b, l3mbtl1b, ehmt1b, smyd2b, tarbp2, smyd2a, ibtk, supv3l1, mta1, ncor1, tnrc6c2, sfmbt1, sema4d, tmem39a, ythdf2, rarab, yap1, phf12b, smyd5, ccnd1, parp1, hdac3, smg8, pphln1	up	8C_UF
GO:0006508	proteolysis	38	953	2.0244	4.16e-05	tpp2, adamts17, usp30, znf598, vps25, anapc5, usp16, usp9, usp13, fem1a, usp7, crbn, apaf1, usp10, mmp17a, zmp:0000000662, nedd4l, dtl, chfr, aph1b, otud6b, adam17b, spopla, rapgef6, ubap1, rlim, trip12, fem1c, herc4, skp2, ube2d4, uggt1, usp25, fbxo38, rnf14, usp44, usp45, dpp6a	up	8C_UF
GO:0048732	gland development	38	258	2.72829	1.88e-08	dkk2, snapc4, nav3, hhex, aplnra, rcl1, hand2, greb1, eya1, samm50, e2f7, tbx1, dnah7, smo, gata4, rbm15, cdca7a, arnt2, klf4, dld, notch1a, sart3, fgf3, ascl1a, zfyve9a, fgf8a, sox2, hey1, spaw, tbxta, foxc1b, rx3, bmp2b, dzip1, trappc11, fgfr1a, enc1, srebf2	up	BL_16C
GO:0048514	blood vessel morphogenesis	38	370	1.90243	0.000166	sars1, rab13, hhex, aplnra, wnk1b, adamts18, hars, naa35, foxf1, rspo1, nrarpa, e2f7, mttp, tardbp, smo, nus1, twist1a, dla, mib1, dlc, hs6st2, notch1a, gipc1, npas4l, rasa3, ninj1, amotl2a, ephb4a, arfgef2, scube2, sox7, efnb2a, marcksl1b, shc1, angptl4, plekhg5b, ackr3a, trim33l	up	BL_16C
GO:0007368	determination of left/right symmetry	38	296	2.37804	7.65e-07	gpr161, hhex, aplnra, hand2, poc1b, bbs5, rangrf, megf8, tbx1, dnah7, nipbla, smo, gata4, mib1, cobl, arhgef11, rfx2, wnt11, dld, atr, sesn1, notch1a, fgf8a, pak1, spaw, tbxta, foxc1b, smyd4, foxj1a, nphp3, bmp2b, dzip1, rp2, enc1, nkd1, chrd, daw1, mmp21	up	BL_16C
GO:0033365	protein localization to organelle	39	315	1.81957	0.000276	tub, pex5la, snx10a, kntc1, tpp1, arf6b, cntln, vps25, vps13d, vps13c, sorl1, ccdc14, insig1, insig2, mid2, pex1, rpa1, vps13a, pex14, fam83d, ipo8, pcm1, fam53b, ift122, samm50l, lmbrd1, nphp4, mon1bb, lonp2, get3, vps36, hikeshi, ipo11, emc3, mfsd1, cse1l, glmp, ap3d1, ipo4	down	25EB_BL
GO:0044782	cilium organization	39	331	1.73162	0.000866	slc12a8, kif3b, agbl5, nisch, dnmbp, snx10a, cfap206, llgl2, exoc5, cep290, rttn, poc1a, poc1b, disc1, ttc17, intu, cobl, cc2d1a, lrriq1, catip, pam, atr, fto, cenpf, pcm1, dync2li1, ift122, ift140, fsd1, nphp3, cep89, tctex1d2, nek1, yap1, lpar3, pcdh15a, spef2, rabep1, tbc1d32	down	25EB_BL
GO:0018193	peptidyl-amino acid modification	39	321	2.25883	1.56e-06	rps6kal, ulk2, uba2, pkn2, csnk1g1, pias4a, fkbp5, mast3a, sae1, zdhhc3b, prkci, sumo2a, zdhhc12b, rock1, carm1, sirt7, zdhhc14, zdhhc11, rps6kb1a, zmiz2, csnk1da, sumo1, pias1b, pkdccb, ube2ib, tlk2, ttk, jak1, ppil3, setd6, uspl1, prmt6, sumo3b, sumo3a, pkn3, mastl, zdhhc6, pias2, nat15	down	50dd_25EB
GO:1903311	regulation of mRNA metabolic process	39	165	4.28458	6.56e-15	mettl16, dazl, pan2, magoh, larp1, rc3h1b, fam50a, cnot2, cnot1, pde12, mettl14, prpf31, upf1, jmjd6, fastkd2, rbm8a, fastkd3, larp1b, rbm15, mettl3, zc3h14, pum2, si:dkey-206d17.12, snrpc, ago2, dhx34, dhx37, moto, rbmx, ythdf2, rbm7, eif4a3, dnd1, puf60b, ybx1, larp7, wtap, acin1a, rbm25a	down	50dd_25EB
GO:0030031	cell projection assembly	39	355	1.99142	5.03e-05	cibar1, tmem67, ruvbl1, ruvbl2, ift81, b9d1, fuz, vangl2, tead3a, prkci, plk4, cdc14ab, cep19, tmem107l, arl6, inpp5e, sclt1, tmem231, rfx2, sirt2, cenpf, ahi1, cdc14b, cenpj, ypel3, cep83, chmp4c, spata13, cluap1, traf3ip1, cldnh, arhgef7a, yap1, cetn4, cc2d2a, arl13b, mtss1, spef2, yif1b	down	50dd_25EB
GO:0001568	blood vessel development	39	429	1.64792	0.00258556	med14, apela, sestd1, hhex, aplnra, foxh1, sox17, aggf1, rspo1, e2f7, jmjd6, dcbld2, fer, c1galt1a, tardbp, c1galt1b, twsg1a, hsp90ab1, nus1, osr1, mib1, mettl3, tbx22, calcrlb, smad5, sirt1, cald1a, hs6st2, gipc1, rasa3, ephb4a, marcksl1a, tp53, fbxw11a, yap1, mios, marcksl1b, plekhg5b, hdac3	down	50dd_25EB
GO:0070925	organelle assembly	39	622	1.76585	0.000611	ift88, cdh2, pik3c3, fgfr2, rttn, sass6, neb, bbs5, rilp, pax2a, mcamb, atg4b, wdr19, rplp0, ablim3, lrrc39, dld, eral1, fhod3a, notch1a, naca, fgf8a, znf703, cenpj, ppp2r3a, rab44, c2cd3, lect2l, cep162, nek1, gsna, cldnh, patl1, cep152, cep135, rpl10, tctn2, tpcn2, ttc26	down	8C_UF
GO:2000026	regulation of multicellular organismal development	39	430	2.55433	1e-07	sars1, mafgb, tspan18b, hhex, aplnra, tal1, rnf213a, basp1, phospho1, rack1, thbs1b, myrf, fap, gata3, twist1a, lama1, zic5, elavl3, narfl, her12, notch1a, srpx2, ascl1b, ninj1, foxc1a, zfyve27, slit2, csf3a, foxe3, reck, spi1b, slit1a, vegfab, loxl2b, vegfc, shha, gli1, s1pr2, ism1	down	8C_UF
GO:0030097	hemopoiesis	39	468	2.34692	9.11e-07	hhex, smoc2, tal1, abcb10, jagn1a, tll1, rps24, cobll1b, hdac7a, rps15a, rpl10a, nrros, smad1, gata4, rps7, tet2, fam210b, usb1, klf4, dld, notch1a, naca, fbxo5, sec23b, pim2, jmjd1cb, csf3a, rpl19, mettl22, jak3, scube1, emilin1a, spi1b, ciapin1, chrd, mastl, kitb, npm1b, ism1	down	8C_UF
GO:0065003	protein-containing complex assembly	39	591	1.89094	0.000153	trpm3, lyrm2, shq1, nisch, ruvbl1, clp1, ruvbl2, kntc1, dnm1l, ndel1b, psmd11b, prpf31, atad2b, sec16a, nin, smim20, srpk1b, psmg1, rps27l, psmg2, znhit6, eif3ea, mis18a, cenpk, nup93, aifm1, lonp1, mef2d, ccdc115, mkks, hsp90aa1, celf1, atp5if1b, eif3s10, puf60b, foxred1, ndufaf5, crtc3, gtf2a2	down	BL_16C
GO:0006281	DNA repair	39	313	3.57043	6.53e-12	ruvbl1, unga, ruvbl2, tex264a, tdp1, mms19, paxip1, zswim7, zgc:112496, rbbp8, rec8b, dot1l, dna2, parpbp, rmi1, mbd4, rfc2, lig4, atm, rpa1, rad54b, ube2t, rfwd3, mrnip, fancd2, smchd1, adprs, cry-dash, trip13, pif1, mcm9, mcm8, top3a, rad54l, tdg, ttf2, nsmce1, eme1, inip	down	BL_16C
GO:0016071	mRNA metabolic process	39	381	2.93319	2.3e-09	lsm8, lsm6, tbp, esrp2, clp1, rbm22, bcas2, smndc1, mettl14, cnot9, sympk, prpf31, cwf19l1, sf3b3, dbr1, srpk1b, dis3l, rbm17, snd1, rnpc3, exosc5, gcfc2, alkbh5, mettl4, snip1, snrnp25, slbp2, ncbp2, eif4a3, cript, celf1, polr2gl, pcif1, tfip11, cwc15, puf60b, srsf1a, thoc7, thoc6	down	BL_16C
GO:0051604	protein maturation	39	292	1.67738	0.0014689	dnajc2, immp1l, zgc:110319, canx, pitrm1, nktr, calr, zgc:113223, masp1, fkbp5, spcs2, isca1, hsp90ab1, isca2, hm13, prss12, plat, pcsk2, hspa14, pcsk1, immp2l, ncstn, dohh, tbce, psen2, pfdn4, fkbp2, lipt2, zgc:112271, naa20, dnlz, ero1b, spg7, aebp1, ciao1, shha, psmb3, pdia3, nat15	up	25EB_BL
GO:1903047	mitotic cell cycle process	39	249	1.96705	4.73e-05	ift88, banf1, vangl2, sfxn2, hoxb1b, snx9b, znf830, hal, pdcd6ip, aurkb, znf207b, ccng1, mzt1, ncapg2, kif23, ticrr, ran, waca, si:dkey-30c15.10, vcp, spdl1, chek1, fbxo5, ccdc151, unc119a, chmp2a, unc119b, chmp4c, rhoab, map9, dctn6, stil, bub1ba, ncaph2, cdca8, eme1, ska1, phf8, gcna	up	25EB_BL
GO:0072521	purine-containing compound metabolic process	39	312	1.80339	0.000326	pde8b, gapdh, afmid, ak1, kynu, adss1, adss2, sarm1, nadsyn1, acss2l, mvda, fdxr, haao, nmnat2, mrpl24, acaca, acacb, dhtkd1, eno3, adal, parga, naprt, opa1, aldob, insra, zgc:103559, suclg2, pde4ba, aass, pfkla, aldocb, nt5c2a, h6pd, pde4d, fitm2, adcy7, pfkpa, nudt1, gnmt	up	50dd_25EB
GO:0051094	positive regulation of developmental process	39	266	2.06237	1.8e-05	myd88, lrrc4bb, lrrc4ba, tal1, wnt5a, plxnb3, clec11a, robo2, vegfba, tie1, srpx2, fxr1, pacsin1b, ascl1a, opa1, dscamb, gdpd5a, gdpd5b, dscama, impact, myod1, gdf10a, plxna2, sox5, plxna4, dbn1, egfl6, plxnb2b, dlx1a, slit1a, hoxc9a, fgfr1b, loxl2b, lpar3, kdr, vegfc, alcama, ncanb, tapt1b	up	50dd_25EB
GO:0048705	skeletal system morphogenesis	39	226	2.4274	2.74e-07	smoc2, mecom, ilvbl, sema3d, dlx5a, wnt5a, fsta, sec24d, hoxd3a, tln1, disc1, egr1, chrna1, hoxb4a, hoxc4a, pdgfrb, nbas, loxl3b, mab21l2, cx43, sphk2, xylt1, caspa, smchd1, dlx2a, hoxd4a, itga8, meis2a, hoxa3a, hoxb3a, dlx1a, hoxa9a, hoxa9b, sec23a, hoxc9a, hoxd9a, alcama, runx3, mef2ca	up	50dd_25EB
GO:0045944	positive regulation of transcription by RNA polymerase II	39	330	1.6624	0.00167172	asxl2, crtc1a, mybl1, neurod1, tbx5a, tcf21, rarga, isl2a, egr1, isl2b, hoxb4a, thrb, hoxc4a, rxrba, olig3, lmo2, tet1, tet2, nr2f1a, ascl1a, ppargc1b, sox1a, myod1, ptmaa, dhx9, rx1, casz1, hoxd4a, sox7, mef2d, meis2a, rxraa, dlx1a, setd3, mical2b, mef2aa, mef2ca, crtc3, meox1	up	50dd_25EB
GO:0016070	RNA metabolic process	39	947	2.09084	2.05e-05	snrnp35, rrnad1, rpusd2, tdrd7a, gpbp1l1, sepsecs, cnot1, prkra, tut1, elac1, scaf11, lyar, trmt10a, trmu, nsun3, nsun4, zranb2, dars2, dnttip2, dus2, trub2, tarbp2, supv3l1, alkbh5, wdr6, ddx10, nol10, rprd1b, ints5, cmtr2, ascc3, trmt12, ythdf2, trmt1, ints12, pop1, spty2d1, nol9, smg8	up	8C_UF
GO:0007409	axonogenesis	39	394	1.83356	0.000275	map1b, rab33a, spg11, cdh2, net1, fzd3a, kif1b, vangl2, spast, pnpla6, e2f7, dock7, robo2, tardbp, robo3, smo, neo1a, lamc3, arnt2, mycbp2, nrcama, robo1, myo10l3, notch1a, triob, zfyve26, epha4l, smn1, sema4d, unc5db, plxna2, dzip1, efnb2a, lhx1a, rbm7, plxnb2b, scrib, mapk8ip3, sema3fb	up	BL_16C
GO:0060972	left/right pattern formation	39	300	2.40807	4.15e-07	gpr161, hhex, aplnra, hand2, poc1b, bbs5, vangl2, rangrf, megf8, tbx1, dnah7, nipbla, smo, gata4, mib1, cobl, arhgef11, rfx2, wnt11, dld, atr, sesn1, notch1a, fgf8a, pak1, spaw, tbxta, foxc1b, smyd4, foxj1a, nphp3, bmp2b, dzip1, rp2, enc1, nkd1, chrd, daw1, mmp21	up	BL_16C
GO:0044093	positive regulation of molecular function	40	352	1.67006	0.00132474	sgsm3, crtc1a, prex1, ralgapb, arhgap24, wnt5a, bokb, tab2, tpp1, usp6nl, ppp1r15b, sox19b, dock8, ddr1, pdcd10a, dock9b, e2f1, tie1, igf1rb, rxfp1, cacul1, tbc1d12a, insra, uacab, rab3gap1, bcl2b, sema4d, tbc1d8b, tyro3, gclm, trim37, arhgap29a, pik3r5, tbc1d15, traf2a, tbc1d9, casp2, bcl10, tbc1d10ab, tbc1d30	down	25EB_BL
GO:0055085	transmembrane transport	40	1131	0.657126	0.00332722	slc19a1, slc35a5, lrrc8da, slc39a1, slc37a3, slc20a1b, slc25a25a, slc39a7, tomm20b, slc38a6, slc22a15, cftr, ttyh3a, slc39a10, zgc:114041, scn4aa, abcc3, slc30a1a, abca3b, tmem175, sclt1, slc7a8b, pex2, slc24a3, lrrc8ab, im:7138239, slc18b1, ano5a, atp6v1ab, slc22a23, slc44a5b, atp2b1a, trpc6b, kcnj9, slc30a4, slc38a8a, itpr1b, slc35a4, slc30a8, slc36a1	down	50dd_25EB
GO:0001501	skeletal system development	40	386	2.91845	1.64e-09	col27a1a, smoc2, grhl3, cdh2, piezo1, fgfr2, fsta, sec24d, kdm6a, gdf6a, egr1, macc1, pdgfra, gata3, itpr3, ndnf, wnt11, ep300a, fgf8a, foxc1a, foxc1b, sec23b, rpl13, tfap2b, bmp2b, rbck1, meis2a, ltbp1, hoxb3a, spi1b, hoxa9a, marcksl1b, hoxb9a, hoxc9a, hoxd9a, cblc, fasn, shha, s1pr2, prkcz	down	8C_UF
GO:0045893	positive regulation of DNA-templated transcription	40	490	2.3565	4.3e-07	mafgb, dnajc2, kansl3, crtc1b, irf3, rarga, znf750, bcl9l, egr1, isl2b, znf142, mysm1, myrf, rybpb, gata4, gata3, tet2, tbx6, nr2f1a, dyrk1b, klf4, gpatch3, atoh8, ep300a, mllt11, sox2, ascl1b, dhx9, casz1, rx3, sox7, meis2a, ncoa6, mical2b, afap1l2, nr1h5, ldb2a, rxrgb, gli1, npm1b	down	8C_UF
GO:1902680	positive regulation of RNA biosynthetic process	40	490	2.3565	4.3e-07	mafgb, dnajc2, kansl3, crtc1b, irf3, rarga, znf750, bcl9l, egr1, isl2b, znf142, mysm1, myrf, rybpb, gata4, gata3, tet2, tbx6, nr2f1a, dyrk1b, klf4, gpatch3, atoh8, ep300a, mllt11, sox2, ascl1b, dhx9, casz1, rx3, sox7, meis2a, ncoa6, mical2b, afap1l2, nr1h5, ldb2a, rxrgb, gli1, npm1b	down	8C_UF
GO:0030855	epithelial cell differentiation	40	271	1.80736	0.000395	etv4, rilpl1, bhmt, f11r, cdh2, tdrd7b, krit1, tcf7l1a, capn12, eya4, crb3a, cdh23, pax2a, hal, osr1, lama1, mib1, dlc, mettl3, inpp5e, slc26a2, tjp1a, sipa1l3, foxc1a, efhc2, dlx4b, ush1ga, foxi3b, kank2, ppp1r16b, ins, cldnh, itga4, tcf3a, tcf3b, zmp:0000001168, shha, tjp2a, s1pr2, prkcz	up	25EB_BL
GO:0048592	eye morphogenesis	40	248	1.97498	4.49e-05	ift88, cdh2, tdrd7b, tcf7l1a, foxh1, bcor, bbs5, vangl2, pax2a, hal, cerkl, marcksa, lama1, pbx2, mib1, tatdn1, six7, cacna2d4a, fat1a, sox2, znf703, foxc1a, wnt8b, foxc1b, mkrn2, cpamd8, atp6v0e1, reep6, xirp1, efnb2a, tcf3a, afap1l2, alcama, shha, med29, phactr4b, rnf2, adgrv1, med27, prkcz	up	25EB_BL
GO:0007369	gastrulation	40	243	2.0673	1.18e-05	ift88, apela, tmem67, cdh2, cfl2, ror2, foxh1, sox17, efna5b, bbs5, map2k4b, vangl2, rack1, megf8, col12a1a, setdb2, slc39a10, fer, yes1, kmt2d, invs, dsc2l, tbx6, apln, mcu, aldh1l1, ift74, tbxta, dscama, enpp2, bmp2b, rhoab, map9, msgn1, celsr1a, satb2, sdc3, ankrd6b, s1pr1, s1pr2	up	25EB_BL
GO:0018193	peptidyl-amino acid modification	40	321	1.75283	0.000608	zdhhc3a, zdhhc9, mknk1, atat1, ulk3, rps6ka5, poglut2, sgk1, hal, dpy19l3, mettl21a, p4ha3, p4ha2, agtpbp1, loxl3b, stk39, dyrk1b, p4htm, dyrk4, prkcea, tpst1, ulk1b, myo3a, ttll3, rps6ka3b, mast2, setd7, egln2, zgc:77880, camk1b, setd3, loxl2b, zdhhc15b, eogt, dph1, ttbk2a, zdhhc24, zdhhc22, zdhhc7, zdhhc21	up	50dd_25EB
GO:0055001	muscle cell development	40	222	2.59786	1.53e-08	nrap, selenon, adss1, neb, tln1, gdf6a, klhl41a, chrna1, actn1, emilin3a, klhl40b, mbnl2, pdgfrb, cavin4a, col6a2, capzb, col6a1, fhod3a, fxr1, gmppb, ryr1b, ryr1a, opa1, ppp2r3a, myod1, rbfox1l, megf10, myo9aa, scube3, bves, mef2d, unc45b, hsp90aa1, tmem182a, lmod3, mef2aa, mef2ca, ryr3, meox1, myo18ab	up	50dd_25EB
GO:0051493	regulation of cytoskeleton organization	40	273	2.06102	1.36e-05	nrap, kank1a, vill, atat1, mdm1, rttn, synpo2lb, neb, rhpn1, synpo2la, efna5b, epha3, klhl41a, svila, phldb1a, camsap1a, phldb1b, arhgef10la, ssh1a, arhgef19, plekhh2, capzb, arhgef10, slain1a, taok1b, myo3a, cotl1, fsd1, dbn1, camsap2b, arpc5b, apc2, clip1a, arhgap17b, plekhg2, lmod3, zgc:154093, fam49a, sptb, arfip2b	up	50dd_25EB
GO:0033365	protein localization to organelle	40	315	2.35221	5.02e-07	tub, kpna1, lamp5, agk, zgc:153184, vps41, kpna6, mapre2, gnptab, cdh23, fam149b1, rangrf, tnpo1, samm50, pom121, nipbla, vps13c, sorl1, pam16, emc10, snf8, mib1, lrwd1, timm50, lmbrd1, ttk, sec61b, get3, dzip1, uspl1, gas2l1, ubl4a, ipo11, emc3, cacng3b, cse1l, scrib, ap3d1, ipo4, pphln1	up	BL_16C
GO:0006897	endocytosis	41	283	2.18111	2.03e-06	tfr1a, nlgn2b, nlgn2a, vldlr, dnm1a, dnm1l, cltcl1, elmo2, csnk1g1, reps1, picalmb, picalma, scarb1, eps15, pla2r1, sorl1, lmbr1l, myo6a, mycbpap, dennd1a, ly75, ap2a1, heatr5a, heatr5b, gapvd1, fcho1, lmbrd1, tyro3, lrp13, atp9b, scara5, itsn2a, atp6v0a1a, usp20, lrp4, ap1b1, lrp8, myo15ab, pcdh15a, rabep1, eea1	down	25EB_BL
GO:0120031	plasma membrane bounded cell projection assembly	41	335	1.79868	0.000268	slc12a8, kif3b, agbl5, nisch, dnmbp, shtn1, snx10a, cfap206, llgl2, exoc5, cep290, poc1a, poc1b, disc1, robo4, intu, cobl, cc2d1a, lrriq1, catip, pam, ablim2, atr, fto, cenpf, fgd1, pcm1, dync2li1, ift122, fsd1, arhgef6, nphp3, cep89, nek1, ypel1, yap1, lpar3, pcdh15a, spef2, rabep1, tbc1d32	down	25EB_BL
GO:2000026	regulation of multicellular organismal development	41	430	1.7284	0.000847	bag6, med14, apela, cactin, med12, hhex, aplnra, ruvbl1, ruvbl2, asxl1, ulk2, uba2, ddx46, ezh2, tiam1b, chd7, zrsr2, znf16l, mettl3, adnpa, ppp2r3c, sirt2, kat2a, add1, sirt1, cdk9, caprin2, hey1, nelfe, tp53, nelfb, plxna3, ythdf2, numb, arhgap18, ccdc32, utp15, lef1, tiam2a, larp7, rnf2	down	50dd_25EB
GO:0090596	sensory organ morphogenesis	41	334	3.45715	5.27e-12	ift88, smoc1, pax8, cdh2, fsta, bbs5, gdf6a, egr1, pax2a, fbn1, hal, gata3, lama1, slc26a2, wnt11, tatdn1, igf1ra, six7, fat1a, fgf8a, sox2, znf703, foxc1a, foxc1b, wnt8b, rx3, foxe3, atp6v0e1, bmp2b, rbck1, efnb2a, xirp1, cldnh, rp2, afap1l2, otop1, chrd, shha, mafba, prkcz, insm1a	down	8C_UF
GO:0048667	cell morphogenesis involved in neuron differentiation	41	421	2.80962	2.02e-09	cdh2, sema3c, epha3, washc5, gdf6a, isl2b, dock7, robo3, col4a5, aplp1, kctd13, lama1, col6a2, nrxn2a, sema3ab, mmp25b, myo10l3, sema3aa, notch1a, foxc1a, sema4f, wnt8b, zfyve27, epha4l, sema4e, slit2, dpysl3, efnb2a, emilin1a, cldnh, arhgef25a, draxin, slit1a, lamb2, mapk8ip3, vegfc, shha, sema3fb, gli1, dock10, ttc26	down	8C_UF
GO:0061564	axon development	41	438	2.70057	6.53e-09	slc25a46, cdh2, sema3c, epha3, washc5, gdf6a, mcamb, isl2b, dock7, robo3, col4a5, aplp1, kctd13, lama1, scn8ab, col6a2, nrxn2a, sema3ab, mmp25b, myo10l3, sema3aa, notch1a, foxc1a, sema4f, wnt8b, zfyve27, epha4l, sema4e, slit2, dpysl3, efnb2a, emilin1a, arhgef25a, draxin, slit1a, lamb2, mapk8ip3, vegfc, shha, sema3fb, gli1	down	8C_UF
GO:0044087	regulation of cellular component biogenesis	41	289	1.78171	0.000278	pan2, atf7ip2, cptp, cnot1, rhpn2, crb3a, rhpn1, efna5b, washc5, cep76, setdb2, snx30, nf2a, zdhhc12b, cdc42ep4b, clstn3, slain2, inpp5e, capzb, add1, srpx2, ift74, pld1b, stmp1, setdb1a, ppp1r35, myo3a, zmynd10, kank2, gsna, zgc:158689, arhgap18, arpc5b, stil, slit1a, baiap2a, cdc42ep1a, wdr45, tapt1a, rnf2, baiap2l1b	up	25EB_BL
GO:0022603	regulation of anatomical structure morphogenesis	41	297	1.73371	0.00051	tspan18b, apela, sars1, lbx2, krit1, basp1, lurap1, iars1, rack1, nf2a, tiam1b, cdc42se1, cdc42ep4b, vash1, fmnl3, narfl, amotl2a, mief1, dscama, tnmd, zfyve27, pgam5, slit2, dpysl3, enpp2, phip, plxna3, reck, tanc2b, ppp1r16b, mydgf, arhgap18, utp15, slit1a, vegfab, tiam2a, cdc42ep1a, alcama, rnf2, s1pr1, ism1	up	25EB_BL
GO:0044283	small molecule biosynthetic process	41	288	2.1002	4.21e-06	gls2b, itpkca, bhmt, acer2, impa2, kynu, bpnt2, ilvbl, cad, coq8b, pnpo, mtrr, mvda, dhcr7, got1, park7, haao, acaca, sphk2, acacb, acsf3, otc, thnsl2, coq4, ppip5k1a, adal, gatm, insra, hsd17b12b, sephs3, nags, aass, cdo1, aldh18a1, gamt, foxo1a, elovl8a, asah2, ass1, hacd3, coq6	up	50dd_25EB
GO:0044087	regulation of cellular component biogenesis	41	289	1.99559	2.43e-05	lrrc4bb, lrrc4ba, kank1a, macf1a, vill, aida, arhgap24, mdm1, crb3a, cep290, synpo2lb, rhpn1, synpo2la, efna5b, epha3, svila, snx30, arhgef10la, ssh1a, robo2, grk5l, myo10, capzb, arhgef10, slain1a, srpx2, pla2g6, epb41l3a, myo3a, cotl1, dbn1, arpc5b, cemip2, clip1a, slit1a, plekhg2, lmod3, zgc:154093, fam49a, sptb, tapt1b	up	50dd_25EB
GO:0030855	epithelial cell differentiation	41	271	2.12813	4.18e-06	bhmt, neurod1, krit1, mecom, capn12, tcf21, coq8b, eya4, crb3a, thbs3a, mif, tll1, pitx3, srgap2, hal, mvda, myo6b, tsc2, cobl, pax5, glis3, slc44a4, cdkal1, tjp1b, myt1b, pacsin1b, ascl1a, svep1, myo7aa, myo9aa, tyro3, kdf1b, foxj1b, epg5, flt4, celf1, fitm2, kdr, ap1b1, insm1a, thsd7aa	up	50dd_25EB
GO:0006644	phospholipid metabolic process	41	277	2.13282	3e-06	etnk1, synj1, ptdss2, gnpat, lpcat2, lpcat3, impa2, bpnt2, pip5k1bb, mtmr1a, notum1a, pnpla6, smpd2b, plce1, mtmr3, pigt, pik3cg, inpp5l, mvda, inpp5f, sphk2, mtmr6, inpp5b, dgkza, pi4k2a, smpd5, pla2g6, gpam, dolk, plbd2, pip5k1ca, abhd5a, pik3c2a, ttc7a, tamm41, ttc7b, pik3r2, sacm1lb, fitm2, lpcat1, plppr1	up	50dd_25EB
GO:0048706	embryonic skeletal system development	41	206	2.79963	1.57e-09	smoc2, cmn, mecom, ilvbl, sema3d, dlx5a, wnt5a, fsta, sec24d, hoxd3a, tln1, disc1, egr1, gdf6a, hoxb4a, hoxc4a, pdgfrb, nbas, itpr3, loxl3b, mab21l2, cx43, sphk2, xylt1, caspa, smchd1, dlx2a, sulf2a, hoxd4a, itga8, meis2a, hoxa3a, hoxb3a, dlx1a, hoxa9a, hoxa9b, sec23a, hoxc9a, hoxd9a, alcama, runx3	up	50dd_25EB
GO:0070647	protein modification by small protein conjugation or removal	41	614	3.39017	1.23e-11	uba2, usp30, znf598, anapc5, usp16, usp9, fbxo28, usp13, fem1a, usp7, crbn, usp10, wdr32, pdzrn3b, nedd4l, dtl, dda1, chfr, ube2q1, ambra1b, otud6b, zmiz2, socs9, ubr5, spopla, mkrn4, asb6, rlim, trip12, fem1c, herc4, ube2d4, trim35-28, usp25, fbxo38, traf2a, rnf14, usp44, usp45, usp42, klhl3	up	8C_UF
GO:0009893	positive regulation of metabolic process	41	1064	1.95636	6.11e-05	larp1, crsp7, gpbp1l1, med30, cnot1, kmt5b, ulk2, ror1, znf711, foxh1, atxn7l3, med19a, smarca2, usp16, larp1b, phf23b, rxrba, e2f1, chd8, nck1b, babam1, dda1, ambra1b, cdk9, dbf4, supv3l1, alkbh5, max, ulk1b, tnrc6c2, znf827, btbd10b, ccnt1, gramd4a, ythdf2, rarab, tent5c, yap1, znf451, pop1, setd3	up	8C_UF
GO:0022613	ribonucleoprotein complex biogenesis	41	322	2.3586	3.37e-07	lsg1, dcaf13, rcl1, gemin7, ak6, rps15a, pno1, krr1, rplp0, eif3g, rps7, rsl24d1, urb2, eif6, eif3m, tssc4, gnl3, tarbp2, sart3, mtg2, exosc6, exosc9, ddx52, ddx31, smn1, nol11, mdn1, dlx2a, rrp15, ngdn, znf593, ltv1, utp15, tma16, eri2, eif3jb, mrps7, gtpbp10, rpf1, kri1, npm1b	up	BL_16C
GO:0001568	blood vessel development	41	429	1.77032	0.000486	sars1, rab13, hhex, aplnra, wnk1b, adamts18, hars, naa35, foxf1, rspo1, nrarpa, e2f7, mttp, tardbp, smo, nus1, twist1a, dla, mib1, dlc, hs6st2, notch1a, gipc1, npas4l, rasa3, ninj1, amotl2a, ephb4a, foxc1b, arfgef2, scube2, dzip1, sox7, efnb2a, marcksl1b, shc1, angptl4, cdkn1a, plekhg5b, ackr3a, trim33l	up	BL_16C
GO:0045892	negative regulation of DNA-templated transcription	41	363	2.0922	9.71e-06	sars1, skila, per3, hhex, cops2, zbtb16a, cnot1, bcorl1, sin3aa, e2f7, osr2, brms1lb, smad1, gata4, chd8, skor1b, ldb1a, nr2f1a, l3mbtl1b, insm1b, smyd2a, ccdc85b, sox2, vgll4a, ncor1, scml4, riox1, sfmbt1, sema4d, nelfe, dlx2a, hexim1, lhx1a, samd1b, sox21b, nr2f6b, nr1h5, ccnd1, si:dkey-19b23.10, dmbx1a, pphln1	up	BL_16C
GO:1902679	negative regulation of RNA biosynthetic process	41	363	2.0922	9.71e-06	sars1, skila, per3, hhex, cops2, zbtb16a, cnot1, bcorl1, sin3aa, e2f7, osr2, brms1lb, smad1, gata4, chd8, skor1b, ldb1a, nr2f1a, l3mbtl1b, insm1b, smyd2a, ccdc85b, sox2, vgll4a, ncor1, scml4, riox1, sfmbt1, sema4d, nelfe, dlx2a, hexim1, lhx1a, samd1b, sox21b, nr2f6b, nr1h5, ccnd1, si:dkey-19b23.10, dmbx1a, pphln1	up	BL_16C
GO:0006364	rRNA processing	42	161	4.7288	1.28e-17	mettl16, rpusd1, lsm6, rrnad1, rpusd2, sde2, lyar, nhp2, mak16, nsun4, utp25, nsun5, krr1, wdr55, znhit6, heatr1, gnl3, wdr75, pes, bop1, ddx10, nol11, gar1, dhx37, nop10, zcchc4, rrp15, ngdn, pop5, ltv1, utp15, nop56, nifk, c1d, eri2, pdcd11, rexo4, rpf1, rrp8, kri1, nol9, emg1	down	50dd_25EB
GO:0045944	positive regulation of transcription by RNA polymerase II	42	330	2.30708	5.5e-07	med12, med10, zgc:110158, ctnnb1, crebbpb, asxl1, foxh1, sox17, tead3a, hoxb1b, sox19b, e2f7, znf142, rxrbb, mysm1, ciita, med1, ldb1a, sirt2, kat2a, med25, ep300b, rest, cdk9, sox3, ep300a, max, znf507, si:ch211-113e8.10, leo1, tp53, cdk13, rbmx, rarab, yap1, maml1, supt6h, larp7, ccnc, tp53bp1, prdm10, rnf4	down	50dd_25EB
GO:0043010	camera-type eye development	42	485	2.43887	1.38e-07	smoc1, cdh2, dixdc1a, bbs5, cadm4, gdf6a, egr1, pax2a, fbn1, f8, hal, lama1, wt1b, hbegfa, wnt11, gpatch3, tatdn1, igf1ra, six7, fat1a, fgf8a, znf703, foxc1a, foxc1b, wnt8b, rx3, foxe3, atp6v0e1, fen1, efnb2a, xirp1, cldnh, trappc11, rp2, marcksl1b, afap1l2, lamb2, shha, nhsa, mafba, prkcz, insm1a	down	8C_UF
GO:0048514	blood vessel morphogenesis	42	370	3.27301	9.98e-12	sars1, hhex, aplnra, tal1, rnf213a, adamts18, plekhh1, rack1, gdf6a, mcamb, nrarpa, mttp, twist1a, lama1, dla, tbx6, sema3ab, apln, fmnl3, narfl, sema3aa, notch1a, srpx2, kdrl, amotl2a, ninj1, fermt2, arfgef2, fbxw11a, sox7, scube1, efnb2a, reck, mcama, vegfab, marcksl1b, angptl4, loxl2b, ldb2a, vegfc, ackr3a, ism1	down	8C_UF
GO:0070925	organelle assembly	42	622	1.93491	5.32e-05	nisch, rilpl2, ruvbl1, ruvbl2, rer1, ift81, kntc1, llgl2, rttn, sass6, cdk20, mapre1b, tln1, atg7, chchd2, rps27l, becn1, inpp5e, sclt1, tmem231, myot, pcm1, cenpj, dync2li1, alkbh5, cenpk, ift122, c2cd3, chmp4c, cep89, flr, nek1, pikfyve, mef2d, zfyve1, stil, cep152, mkks, hsp90aa1, tctn2, cetn4, spef2	down	BL_16C
GO:0048701	embryonic cranial skeleton morphogenesis	42	173	3.04897	4.54e-11	med12, fam50a, dlx5a, mapre2, gnptab, sec24d, auts2a, macc1, tbx1, pdgfra, kmt2d, pdgfrb, prdm5, gata3, hmgcs1, spns2, loxl3b, xylt1, ndnf, eif3ea, aldh1l1, hspg2, ep300b, ep300a, smchd1, pkdccb, leo1, rpl13, dlx4b, sec23b, bmp2b, rbck1, meis2a, polr1d, cblc, alcama, shha, dcaf7, bicra, rnf2, s1pr2, phf8	up	25EB_BL
GO:0051094	positive regulation of developmental process	42	266	1.98298	1.87e-05	clcf1, apela, cactin, lbx2, nudt21, hhex, basp1, arhgef1a, llph, ddx46, rack1, brinp3a, ezh2, zc4h2, tiam1b, gata3, clstn3, carm1, ppp2r3c, add1, srpx2, ascl1b, mief1, dscama, zfyve27, neurog1, pgam5, nelfe, gdf10a, plxna3, numb, arhgef2, mydgf, ins, utp15, fgfr1a, slit1a, vegfab, tiam2a, fgfr1b, zgc:101664, alcama	up	25EB_BL
GO:0006520	amino acid metabolic process	42	236	2.50335	3.11e-08	gls2b, zgc:162816, bhmt, gpt2l, afmid, uroc1, kynu, ilvbl, cad, prodhb, amdhd1, pnpo, hars, aasdh, cars2, mtrr, got1, p4ha3, p4ha2, haao, qrsl1, dars2, yars1, p4htm, ftcd, otc, thnsl2, lars2, cps1, sephs3, aldh4a1, nags, aass, cdo1, aldh18a1, egln2, gfpt2, aarsd1, asrgl1, fars2, ass1, gnmt	up	50dd_25EB
GO:0009117	nucleotide metabolic process	42	330	1.8329	0.000131	pde8b, gapdh, afmid, ak1, kynu, cad, adss1, adss2, sarm1, nadsyn1, acss2l, mvda, park7, fdxr, haao, nmnat2, mrpl24, acaca, acacb, dhtkd1, eno3, adal, parga, cnp, naprt, opa1, aldob, insra, entpd4, suclg2, zgc:103759, pde4ba, aass, pfkla, aldocb, nt5c2a, h6pd, pde4d, fitm2, adcy7, pfkpa, nudt1	up	50dd_25EB
GO:0060537	muscle tissue development	42	224	2.63746	6.45e-09	nrap, myl1, golga2, selenon, tbx5a, tcf21, adss1, synpo2lb, neb, synpo2la, tln1, mpp5a, gdf6a, klhl41a, chrna1, klhl40b, ngly1, tbx20, col6a1, nr2f1a, fhod3a, fxr1, gmppb, ryr1b, ryr1a, opa1, myod1, rbfox1l, myo9aa, fermt2, scube3, bves, itga7, mylpfb, foxo1a, cemip2, unc45b, dpf3, lmod3, mef2ca, ryr3, myo18ab	up	50dd_25EB
GO:0008610	lipid biosynthetic process	42	387	1.63563	0.00129529	etnk1, ptdss2, gnpat, lpcat2, lpcat3, acer2, impa2, bpnt2, pip5k1bb, cers1, smpd2b, pigt, pik3cg, mvda, dhcr7, fdxr, acaca, sphk2, acacb, acsf3, dgkza, pi4k2a, thnsl2, smpd5, sqlea, gpam, dolk, b4galnt1b, hsd17b12b, pip5k1ca, st6galnac6, abhd5a, pik3c2a, elovl8a, asah2, ttc7a, tamm41, ttc7b, pik3r2, fitm2, lpcat1, hacd3	up	50dd_25EB
GO:0040012	regulation of locomotion	42	309	1.91194	4.93e-05	syk, cfap206, sema3d, srgap3, llgl2, sema3c, plxnb3, srgap2, dock8, robo4, vax2, robo2, vax1, pdgfrb, vegfba, lama2, stk39, tacr1a, sema4gb, sema3ab, fgf18a, srpx2, fgf8b, sema6bb, dscamb, reep1, dscama, sema4f, sema4e, plxna2, bves, plxna4, egfl6, plxnb2b, flt4, kdr, vegfc, fgf7, sema5ba, s1pr1, dock10, kitb	up	50dd_25EB
GO:0034654	nucleobase-containing compound biosynthetic process	42	1071	1.99097	2.46e-05	snrnp35, polb, rrnad1, nadk2, rpusd2, tdrd7a, gpbp1l1, sepsecs, prkra, tut1, elac1, scaf11, lyar, trmt10a, trmu, nsun3, nsun4, uck2b, zranb2, dnttip2, dtl, nme3, pank4, dus2, trub2, tarbp2, supv3l1, alkbh5, mtap, wdr6, ddx10, nol10, rprd1b, ints5, cmtr2, trmt12, uckl1a, trmt1, ints12, pop1, spty2d1, nol9	up	8C_UF
GO:0043687	post-translational protein modification	42	633	3.36861	8.37e-12	uba2, usp30, znf598, anapc5, usp16, usp9, fbxo28, usp13, fem1a, usp7, crbn, usp10, wdr32, pdzrn3b, nedd4l, dtl, dda1, chfr, ube2q1, ambra1b, otud6b, zmiz2, socs9, ubr5, spopla, mkrn4, asb6, rlim, trip12, fem1c, herc4, ube2d4, trim35-28, usp25, fbxo38, traf2a, rnf14, usp44, usp45, usp42, klhl3, parp1	up	8C_UF
GO:0010605	negative regulation of macromolecule metabolic process	42	837	2.60825	1.26e-08	larp1, ddx61, skib, tdrd7a, cnot1, prkra, foxh1, lyar, smarca2, ddx6, larp1b, rtel1, gatad2b, rxrba, bmi1a, chd8, nck1b, l3mbtl1b, ehmt1b, smyd2b, tarbp2, smyd2a, ibtk, supv3l1, mta1, ncor1, tnrc6c2, spopla, sfmbt1, sema4d, recql5, ythdf2, rarab, tent5c, yap1, phf12b, smyd5, ccnd1, parp1, hdac3, smg8, pphln1	up	8C_UF
GO:0001501	skeletal system development	42	386	1.96754	3.52e-05	col27a1a, smoc2, hand2, grhl3, fam20b, cdh2, piezo1, dlx5a, mapre2, gnptab, alx3, sec24d, hoxd3a, mmachc, macc1, tbx1, pdgfra, nipbla, smo, mab21l2, sphk2, ndnf, wnt11, fgf3, fgf8a, pak1, foxc1b, htt, sema4d, col11a2, dlx2a, bmp2b, meis2a, ltv1, fgfr1a, marcksl1b, hoxb9a, cblc, mia3, bicra, s1pr2, phf8	up	BL_16C
GO:2000026	regulation of multicellular organismal development	42	430	1.80929	0.000216	sars1, tspan18b, mafgb, lrrc4ba, hhex, aplnra, zbtb16a, daam2, hars, spast, iars1, brd4, thbs1b, robo2, tiam1b, twist1a, nfe2, zrsr2, znf16l, vash1, add1, vash2, notch1a, npas4l, fxr1, fgf3, ascl1a, ninj1, ascl1b, hey1, pithd1, nelfe, plxna2, csf3a, lhx1a, sh3rf1, utp15, plxnb2b, qki2, atg13, dmbx1a, s1pr2	up	BL_16C
GO:0009967	positive regulation of signal transduction	42	475	1.63788	0.00193148	cd44b, tpd52l1, rnf185, net1, daam2, tsc22d3, ror1, fgfr4, csnk1g1, fgfr3, vangl2, rspo1, brd4, gas8, smo, rnf25, gpr37l1b, wdr59, gpr37a, arnt2, mib1, fgf18a, igf1rb, waca, ppm1bb, dstyk, fgf3, rnf111, fgf8a, ninj1, zranb1b, fgf17, htt, bmp2b, sh3rf1, rwdd3, b4galt5, ankrd6b, paqr7b, sp9, fbxl15, trim33l	up	BL_16C
GO:0090407	organophosphate biosynthetic process	43	370	1.7477	0.000349	itpkcb, ptdss2, lpcat2, afmid, impa2, bpnt2, uck2b, acsl2, pigt, pik3cg, ippk, mvda, pgap2, pik3cb, acaca, acacb, dgkza, pank4, socs4, ppip5k1a, pik3r3b, naprt, socs9, gpam, dolk, mlycd, tpi1b, pigm, serac1, ip6k1, socs2, pip5k1ca, pik3c2b, abhd4, abhd5a, pik3c2a, uckl1a, dgkb, ttc7a, tamm41, ttc7b, fitm2, adcy7	down	25EB_BL
GO:0006644	phospholipid metabolic process	43	277	2.33447	1.93e-07	ptdss2, lpcat2, impa2, bpnt2, mtmr1a, smpd2b, plce1, mtmr2, mtmr3, pigt, pik3cg, inpp5l, mvda, pgap2, pik3cb, dgkza, smpd5, socs4, pik3r3b, socs9, gpam, dolk, inpp5jb, smpdl3a, pigm, serac1, ip6k1, socs2, pip5k1ca, plch2a, pik3c2b, abhd4, abhd5a, pik3c2a, dgkb, ttc7a, tamm41, ttc7b, sacm1la, fitm2, mtmr10, plppr1, fig4a	down	25EB_BL
GO:0030031	cell projection assembly	43	355	1.78014	0.00026	slc12a8, kif3b, agbl5, nisch, dnmbp, shtn1, snx10a, cfap206, llgl1, llgl2, exoc5, cep290, poc1a, poc1b, disc1, robo4, intu, cobl, cc2d1a, lrriq1, catip, pam, ablim2, atr, fto, cenpf, fgd1, pcm1, dync2li1, ift122, fsd1, arhgef6, nphp3, cep89, nek1, ypel1, yap1, lpar3, mtss1, pcdh15a, spef2, rabep1, tbc1d32	down	25EB_BL
GO:0141124	intracellular signaling cassette	43	394	1.64124	0.00117258	ksr1a, ppp3ccb, taok2b, mapk14a, shtn1, mink1, pde5ab, pde4ca, nfatc2a, plce1, myo16, usp8, dock8, pik3cg, smad2, tnika, dock9b, pik3cb, dock5, sh2d3a, dok4, rhot1a, smad5, pde7a, taok1a, rab21, mapk9, rab9b, rapgef6, taok3a, dock1, pde4ba, rapgef5a, zgc:55558, pik3c2b, pik3c2a, mapk8a, rab4b, pde4d, zgc:154093, araf, phactr4a, camkk1a	down	25EB_BL
GO:0051276	chromosome organization	43	205	3.80226	2.56e-14	bag6, msh5, hormad1, banf1, mis12, phf13, bub1, nusap1, zgc:113263, nhp2, pds5a, naa50, esco1, dclre1c, pds5b, tex11, ndc80, dmc1, znf207b, mzt1, stag1a, kif23, esco2, smc1a, ran, mis18a, nuf2, supv3l1, spdl1, top1l, cenpi, fbxo5, nop10, znf365, map9, pif1, tinf2, mcm8, cdca9, stag2b, ncaph2, cdca8, terf1	down	50dd_25EB
GO:0048812	neuron projection morphogenesis	43	453	2.73549	1.92e-09	cdh2, sema3c, llph, epha3, washc5, gdf6a, nckap1l, isl2b, sgk1, dock7, robo3, col4a5, aplp1, kctd13, lama1, col6a2, nrxn2a, sema3ab, mmp25b, myo10l3, pcdh18b, sema3aa, notch1a, foxc1a, sema4f, wnt8b, zfyve27, epha4l, sema4e, slit2, dpysl3, efnb2a, emilin1a, arhgef25a, draxin, slit1a, lamb2, mapk8ip3, vegfc, shha, sema3fb, gli1, dock10	down	8C_UF
GO:0120039	plasma membrane bounded cell projection morphogenesis	43	454	2.72946	2.05e-09	cdh2, sema3c, llph, epha3, washc5, gdf6a, nckap1l, isl2b, sgk1, dock7, robo3, col4a5, aplp1, kctd13, lama1, col6a2, nrxn2a, sema3ab, mmp25b, myo10l3, pcdh18b, sema3aa, notch1a, foxc1a, sema4f, wnt8b, zfyve27, epha4l, sema4e, slit2, dpysl3, efnb2a, emilin1a, arhgef25a, draxin, slit1a, lamb2, mapk8ip3, vegfc, shha, sema3fb, gli1, dock10	down	8C_UF
GO:0048858	cell projection morphogenesis	43	458	2.70562	2.69e-09	cdh2, sema3c, llph, epha3, washc5, gdf6a, nckap1l, isl2b, sgk1, dock7, robo3, col4a5, aplp1, kctd13, lama1, col6a2, nrxn2a, sema3ab, mmp25b, myo10l3, pcdh18b, sema3aa, notch1a, foxc1a, sema4f, wnt8b, zfyve27, epha4l, sema4e, slit2, dpysl3, efnb2a, emilin1a, arhgef25a, draxin, slit1a, lamb2, mapk8ip3, vegfc, shha, sema3fb, gli1, dock10	down	8C_UF
GO:0051254	positive regulation of RNA metabolic process	43	561	2.20887	1.23e-06	mafgb, dnajc2, kansl3, crtc1b, irf3, rarga, znf750, bcl9l, egr1, isl2b, znf142, mysm1, myrf, rybpb, gata4, gata3, tet2, tbx6, nr2f1a, dyrk1b, klf4, gpatch3, zgc:162730, atoh8, ep300a, mllt11, sox2, ascl1b, dhx9, casz1, rx3, sox7, patl1, meis2a, pabpn1l, ncoa6, mical2b, afap1l2, nr1h5, ldb2a, rxrgb, gli1, npm1b	down	8C_UF
GO:0051301	cell division	43	279	1.93559	2.92e-05	cdc26, piezo1, mapre2, arhgef1a, mcmbp, pelo, mapre1b, sfxn2, snx9b, znf830, setdb2, cdc14ab, rcc2, pdcd6ip, anapc15, becn1, nek8, aurkb, haus6, ncapg2, anapc10, kif23, sept9b, mis18a, si:dkey-30c15.10, spc24, ccar1, sept5a, cdc14b, spdl1, fbxo5, ube2ib, unc119a, dhx8, unc119b, map9, akna, mapre3a, cdca4, mastl, cdca8, ska2, ska1	up	25EB_BL
GO:0060485	mesenchyme development	43	243	2.22235	9.81e-07	med12, cdh2, fgfr2, sema3d, sf3b1, radil, bcl9l, masp1, sox8a, nrarpa, tbx1, nrg2a, slc39a10, pdgfra, pdgfrb, rcc2, hmgcs1, dlc, tbx6, capzb, rpa2, sema3ab, sema4ab, dld, aldh1l1, hspg2, sema3aa, sema6bb, tbxta, foxc1a, foxc1b, sema4e, kbtbd8, leo1, col18a1a, acvr2aa, bmp2b, akna, msgn1, alcama, sema3fb, phactr4b, meox1	up	25EB_BL
GO:0006753	nucleoside phosphate metabolic process	43	343	1.80444	0.000177	pde8b, gapdh, afmid, ak1, kynu, cad, adss1, adss2, sarm1, nadsyn1, acss2l, mvda, park7, fdxr, haao, nmnat2, mrpl24, acaca, acacb, dhtkd1, eno3, adal, parga, cnp, naprt, opa1, aldob, insra, entpd4, entpd3, suclg2, zgc:103759, pde4ba, aass, pfkla, aldocb, nt5c2a, h6pd, pde4d, fitm2, adcy7, pfkpa, nudt1	up	50dd_25EB
GO:0044093	positive regulation of molecular function	43	352	1.67838	0.0010804	sgsm3, tpd52l1, sgsm2, prrc1, crtc1a, prex2, arhgap24, calm1b, wnt5a, fgfr3, tab2, epha3, dock8, ddr1, pdcd10a, arhgef19, pdgfrb, dock9b, calm1a, tie1, apobec2b, tbc1d22b, ntrk2a, ppargc1b, sox1a, insra, uacab, bcl2b, tbc1d8b, tyro3, gclm, tbc1d2, arhgap29a, flt4, fgfr1b, kdr, bcl10, tbc1d10ab, crtc3, tbc1d30, casp8, dock10, kitb	up	50dd_25EB
GO:0007186	G protein-coupled receptor signaling pathway	43	979	0.617832	0.000468	trhra, ric8b, prex2, gpr180, gpr186, gpr85, gnb2, adgra2, arhgef1b, adgrg6, plce1, dgkh, mlnr, dagla, gpr1, lmbrd2a, tacr1a, gpr4, celsr3, calcrla, dgkza, gng2, adgrb1a, tmem145, gpr173, ghrh, prkd2, adgrd2, gpr139, adgrd1, adgrl1a, dgke, ghrhrb, paqr7b, lpar3, lpar4, adcy7, adra2a, s1pr1, adrb2a, adgrv1, adra2b, htr4	up	50dd_25EB
GO:0061564	axon development	43	438	1.81853	0.000161	map1b, rab33a, spg11, slc25a46, cdh2, net1, fzd3a, kif1b, vangl2, spast, pnpla6, e2f7, dock7, robo2, tardbp, robo3, smo, neo1a, olig3, lamc3, arnt2, mycbp2, nrcama, robo1, myo10l3, notch1a, ascl1a, triob, zfyve26, myo5b, epha4l, smn1, sema4d, unc5db, plxna2, dzip1, efnb2a, lhx1a, rbm7, plxnb2b, scrib, mapk8ip3, sema3fb	up	BL_16C
GO:0009855	determination of bilateral symmetry	43	324	2.45838	6.49e-08	smad4a, gpr161, hhex, aplnra, hand2, poc1b, bbs5, map2k4a, rangrf, megf8, tbx1, dnah7, robo3, nipbla, smo, gata4, mib1, cobl, arhgef11, rfx2, wnt11, dld, atr, sesn1, notch1a, fgf8a, pak1, max, spaw, tbxta, foxc1b, smyd4, foxj1a, nphp3, bmp2b, dzip1, rp2, ankrd6b, enc1, nkd1, chrd, daw1, mmp21	up	BL_16C
GO:0009799	specification of symmetry	43	324	2.45838	6.49e-08	smad4a, gpr161, hhex, aplnra, hand2, poc1b, bbs5, map2k4a, rangrf, megf8, tbx1, dnah7, robo3, nipbla, smo, gata4, mib1, cobl, arhgef11, rfx2, wnt11, dld, atr, sesn1, notch1a, fgf8a, pak1, max, spaw, tbxta, foxc1b, smyd4, foxj1a, nphp3, bmp2b, dzip1, rp2, ankrd6b, enc1, nkd1, chrd, daw1, mmp21	up	BL_16C
GO:0006325	chromatin organization	44	350	1.84756	9.55e-05	hdac9b, cdan1, tdrd5, bahd1, tdrd9, nanog, atxn7l3, chaf1a, phf19, sox19b, brdt, piwil2, kmt5aa, atad2b, smarca2, usp16, nsd1b, kdm2ab, bmi1a, suv39h1a, sirt7, primpol, cabin1, babam1, psip1a, brd2b, smyd2a, ddx11, cbx3b, kdm4aa, uhrf1, rag1, tada2b, eny2, chd4b, setd7, asf1bb, usp22, setd3, rnf8, dicer1, baz1b, fam172a, hdac5	down	25EB_BL
GO:0048562	embryonic organ morphogenesis	44	448	1.78034	0.000222	med14, med12, fam50a, apex1, tcf7l1a, mapre2, foxh1, gnptab, pkn2, vangl2, kdm6a, setdb2, macc1, chd7, hmgcs1, mib1, tbx22, cx43, otogl, smad5, hs6st2, six7, cenpf, ep300b, sox3, ep300a, pkdccb, ube2ib, leo1, otx1, sec23b, ush1ga, plxna3, bmp2b, myo1d, cldnh, lbh, rp2, ush1c, dcaf7, rnf2, mia3, bicra, phf8	down	50dd_25EB
GO:0009894	regulation of catabolic process	44	284	1.94574	2.07e-05	mettl16, bag6, pan2, rc3h1b, cnot2, qkia, cptp, cnot1, keap1a, nrde2, mettl14, upf1, fastkd2, ubxn1, fastkd3, snx30, hsp90ab1, tigara, becn1, rubcn, sh3bp4a, mettl3, heatr1, zc3h14, igf2bp1, waca, zgc:162730, sesn1, rnf152, si:dkey-206d17.12, vcp, psen2, dhx34, moto, patl1, oaz1a, oaz1b, nprl3, polr2gl, ybx1, wdr45, atg13, wdr24, scoca	up	25EB_BL
GO:0000278	mitotic cell cycle	44	314	1.75984	0.00022	ift88, cdc26, banf1, vangl2, sfxn2, hoxb1b, snx9b, znf830, setdb2, hal, pdcd6ip, aurkb, znf207b, ccng1, mzt1, ncapg2, kif23, ticrr, ran, waca, si:dkey-30c15.10, tubb2b, vcp, spdl1, chek1, fbxo5, ccdc151, unc119a, chmp2a, unc119b, chmp4c, rhoab, map9, dctn6, stil, bub1ba, ncaph2, cdca8, eme1, ska2, rnf2, ska1, phf8, gcna	up	25EB_BL
GO:0045944	positive regulation of transcription by RNA polymerase II	44	330	1.67451	0.000686	med12, kansl3, ctnnb1, asxl1, foxh1, rarga, sox17, znf750, tead3b, bcl9l, tead3a, hoxb1b, isl2b, znf142, lmo1, mysm1, ciita, gata3, lmo3, spag8, ep300b, atoh8, sox3, ep300a, sox2, ascl1b, zmp:0000001236, ppargc1a, neurog1, si:ch211-113e8.10, leo1, dhx9, mkrn2, meis2a, kmt2cb, raraa, ldb2a, rxrgb, gli1, npm1b, pprc1, prdm10, meox1, rnf4	up	25EB_BL
GO:0090407	organophosphate biosynthetic process	44	370	1.7488	0.000213	itpkca, etnk1, ptdss2, gnpat, lpcat2, lpcat3, afmid, ak1, impa2, kynu, bpnt2, cad, pip5k1bb, adss1, adss2, pnpo, gphna, nadsyn1, pigt, pik3cg, acss2l, mvda, haao, nmnat2, mrpl24, acaca, sphk2, acacb, dgkza, pi4k2a, ppip5k1a, naprt, gpam, dolk, pip5k1ca, abhd5a, pik3c2a, ttc7a, tamm41, ttc7b, pik3r2, fitm2, lpcat1, adcy7	up	50dd_25EB
GO:0007517	muscle organ development	44	199	3.11017	1.06e-11	myl1, golga2, selenon, tcf21, adss1, synpo2lb, synpo2la, tln1, mpp5a, gdf6a, klhl41a, chrna1, klhl40b, mbnl2, ngly1, cavin4a, lama2, col6a2, apobec2b, col6a1, fxr1, gmppb, ryr1b, ryr1a, col6a4a, myod1, rbfox1l, megf10, myo9aa, fermt2, scube3, bves, itga7, mylpfb, cemip2, unc45b, hsp90aa1, dpf3, lamb2, tmem182a, lmod3, mymk, ryr3, myo18ab	up	50dd_25EB
GO:0009892	negative regulation of metabolic process	44	868	2.63208	4.31e-09	larp1, ddx61, skib, tdrd7a, cnot1, prkra, foxh1, lyar, smarca2, ddx6, larp1b, rtel1, phf23b, gatad2b, rxrba, bmi1a, chd8, nck1b, l3mbtl1b, ehmt1b, smyd2b, tarbp2, smyd2a, ibtk, supv3l1, mta1, ncor1, tnrc6c2, spopla, sfmbt1, sema4d, recql5, tmem39a, ythdf2, rarab, tent5c, yap1, phf12b, smyd5, ccnd1, parp1, hdac3, smg8, pphln1	up	8C_UF
GO:0048667	cell morphogenesis involved in neuron differentiation	44	421	1.93596	2.84e-05	map1b, rab33a, spg11, cdh2, net1, fzd3a, cdh23, kif1b, vangl2, spast, pnpla6, e2f7, dock7, robo2, tardbp, robo3, smo, neo1a, lamc3, arnt2, cobl, mycbp2, nrcama, robo1, myo10l3, notch1a, triob, zfyve26, epha4l, smn1, sema4d, ush1ga, unc5db, plxna2, dzip1, efnb2a, lhx1a, rbm7, cldnh, plxnb2b, scrib, mapk8ip3, sema3fb, ctnnd2b	up	BL_16C
GO:0060562	epithelial tube morphogenesis	44	251	3.24717	4.29e-12	sars1, ccdc88c, hand2, grhl3, pax8, cdh2, dlx5a, eya1, bbs5, vangl2, rangrf, nrarpa, tbx1, nipbla, smo, gata4, neo1a, nfe2, stx16, cobl, wnt11, inpp5b, pcdh19, hs6st2, ccdc85b, fgf3, rasa3, fgf8a, pak1, spaw, tbxta, smyd4, htt, foxj1a, nphp3, bmp2b, dzip1, lhx1a, rp2, marcksl1b, scrib, nkd1, chrd, s1pr2	up	BL_16C
GO:0009894	regulation of catabolic process	45	284	2.32868	1.4e-07	dazl, cnot7, cpt1ab, slc38a9, ulk2, tent2, ulk3, keap1b, dap1b, ccdc22, mtmr3, dap, usp13, nbas, samd4a, scn1lab, parn, rnft1, ush2a, pdik1l, fxr1, sesn2, rptor, clec16a, alkbh5, carhsp1, ulk1b, tnrc6c2, gba, zgc:110843, gpc3, gpr137ba, tmem39a, ythdf2, tent5c, pabpn1l, cnot6l, celf1, dnd1, n4bp1, rnf180, ap3d1, dicer1, gfap, cisd2	down	25EB_BL
GO:0016072	rRNA metabolic process	45	177	4.60858	2.65e-18	mettl16, rpusd1, lsm6, rrnad1, rpusd2, dis3, sde2, lyar, nhp2, mak16, nsun4, utp25, nsun5, krr1, chd7, wdr55, znhit6, heatr1, gnl3, wdr75, pes, bop1, ddx10, nol11, gar1, dhx37, nop10, zcchc4, rrp15, ngdn, pop5, ltv1, utp15, nop56, nifk, c1d, polr1f, eri2, pdcd11, rexo4, rpf1, rrp8, kri1, nol9, emg1	down	50dd_25EB
GO:0009894	regulation of catabolic process	45	284	2.87225	1.68e-10	bag6, mettl16, dazl, pan2, larp1, rc3h1b, henmt1, cnot2, cnot1, ulk2, pde12, mettl14, sh3rf2, upf1, ubxn1, fastkd2, epm2a, fastkd3, larp1b, phf23b, hsp90ab1, rubcn, mettl3, heatr1, zc3h14, sirt2, rnft1, dda1, pum2, waca, sesn1, si:dkey-206d17.12, supv3l1, csnk1da, ago2, dhx34, moto, ythdf2, oaz1b, dnd1, n4bp1, ybx1, wdr45, wdr24, scoca	down	50dd_25EB
GO:0006974	DNA damage response	45	411	3.13741	1.42e-11	bag6, ruvbl1, unga, ruvbl2, tex264a, tdp1, mms19, bokb, paxip1, zswim7, zgc:112496, rbbp8, rec8b, dot1l, tipin, dna2, parpbp, rmi1, mbd4, rfc2, lig4, mcm10, atm, rpa1, zdhhc16a, rad54b, ube2t, rfwd3, mrnip, chek1, fancd2, smchd1, adprs, cry-dash, trip13, pif1, mcm9, mcm8, top3a, rad54l, tdg, ttf2, nsmce1, eme1, inip	down	BL_16C
GO:0000398	mRNA splicing, via spliceosome	45	190	2.90837	8.4e-11	lsm8, cactin, lsm6, gemin5, syf2, cwc22, prpf18, prpf39, rbm22, ddx46, sf3b1, rbm41, mettl14, prpf31, sf3b3, bud31, gpkow, yju2, rbm17, lsm5, tssc4, zcrb1, rnpc3, sart3, rbm4, snrpc, gcfc2, snrpe, snip1, snrnp25, luc7l, rbm10, ccdc130, dhx8, rbm5, cwf19l2, eif4a3, celf2, srsf3b, wbp4, cwc15, tfip11, srsf1b, srsf1a, prpf38b	up	25EB_BL
GO:0000377	RNA splicing, via transesterification reactions with bulged adenosine as nucleophile	45	190	2.90837	8.4e-11	lsm8, cactin, lsm6, gemin5, syf2, cwc22, prpf18, prpf39, rbm22, ddx46, sf3b1, rbm41, mettl14, prpf31, sf3b3, bud31, gpkow, yju2, rbm17, lsm5, tssc4, zcrb1, rnpc3, sart3, rbm4, snrpc, gcfc2, snrpe, snip1, snrnp25, luc7l, rbm10, ccdc130, dhx8, rbm5, cwf19l2, eif4a3, celf2, srsf3b, wbp4, cwc15, tfip11, srsf1b, srsf1a, prpf38b	up	25EB_BL
GO:0000375	RNA splicing, via transesterification reactions	45	190	2.90837	8.4e-11	lsm8, cactin, lsm6, gemin5, syf2, cwc22, prpf18, prpf39, rbm22, ddx46, sf3b1, rbm41, mettl14, prpf31, sf3b3, bud31, gpkow, yju2, rbm17, lsm5, tssc4, zcrb1, rnpc3, sart3, rbm4, snrpc, gcfc2, snrpe, snip1, snrnp25, luc7l, rbm10, ccdc130, dhx8, rbm5, cwf19l2, eif4a3, celf2, srsf3b, wbp4, cwc15, tfip11, srsf1b, srsf1a, prpf38b	up	25EB_BL
GO:0048732	gland development	45	258	2.1905	6.21e-07	apela, snapc2, med12, rcl1, hhex, eed, ctnnb1, fgfr2, sema3d, greb1, rarga, ddx46, pax2a, isl2b, tbx1, utp25, rbm15, eif3i, wdr55, srp54, apln, klf4, dld, ilf2, rnpc3, pes, aldh8a1, sart3, kdrl, sox2, tbxta, foxc1a, foxc1b, sec31a, ccdc151, abcd1, bmp2b, mpv17, fgfr1a, raraa, prkcsh, enc1, shha, gli1, nol9	up	25EB_BL
GO:0048704	embryonic skeletal system morphogenesis	45	189	2.9902	1.9e-11	med12, fam50a, dlx5a, mapre2, sema3d, gnptab, sec24d, hoxa1a, auts2a, macc1, tbx1, pdgfra, kmt2d, pdgfrb, prdm5, gata3, hmgcs1, spns2, loxl3b, xylt1, ndnf, eif3ea, aldh1l1, hspg2, ep300b, ep300a, smchd1, pkdccb, leo1, rpl13, dlx4b, sec23b, plxna3, bmp2b, rbck1, meis2a, polr1d, cblc, alcama, shha, dcaf7, bicra, rnf2, s1pr2, phf8	up	25EB_BL
GO:0060562	epithelial tube morphogenesis	45	251	2.30162	1.02e-07	sars1, apex1, cdh2, krit1, dlx5a, foxh1, plekhh1, bbs5, vangl2, hoxb1b, pax2a, nrarpa, setdb2, tbx1, hal, ccdc103, invs, gata3, nek8, spns2, tbx6, sema3ab, pcdh19, ep300b, atoh8, ccdc85b, sox3, rasa3, ep300a, tbxta, wnt8b, efhc2, foxj1a, ube2ib, marcksl1a, dlx4b, bmp2b, rbck1, nkd1, alcama, shha, phactr4b, pkd2, s1pr2, ttc26	up	25EB_BL
GO:0048863	stem cell differentiation	45	234	2.41516	2.95e-08	med12, cdh2, sema3d, ak2, sf3b1, radil, masp1, sox8a, psmd11b, nrarpa, tbx1, nrg2a, pdgfra, pdgfrb, rcc2, osr1, hmgcs1, mib1, dlc, capzb, rpa2, sema3ab, sema4ab, dld, aldh1l1, hspg2, sema3aa, sema6bb, mettl5, foxc1a, foxc1b, sema4e, kbtbd8, leo1, col18a1a, acvr2aa, bmp2b, jarid2b, kita, myca, alcama, shha, sema3fb, phactr4b, meox1	up	25EB_BL
GO:0032787	monocarboxylic acid metabolic process	45	301	2.19642	3.56e-07	gapdh, gnpat, cpt1ab, uroc1, kynu, ilvbl, amdhd1, pnpo, mut, dagla, acss2l, aasdh, hpgd, park7, haao, acsf2, acaca, acacb, acsf3, dhtkd1, hoga1, ftcd, thnsl2, eno3, ehhadh, gatm, aldob, gpam, insra, hagh, hsd17b12b, hsd17b4, hao2, zgc:85777, pfkla, gamt, decr2, aldocb, elovl8a, asah2, acat1, pfkpa, aacs, hacd3, gatd1	up	50dd_25EB
GO:0001525	angiogenesis	45	289	2.19028	7.04e-07	hdac9b, scg2b, tal1, wnk1b, krit1, tcf21, adgra2, plekhh1, wnt5a, hars, foxf1, rspo3, robo4, pdcd10a, rasip1, acvrl1, pdgfrb, vegfba, hexb, tie1, tbx20, sema3ab, calcrla, srpx2, gng2, insra, fermt2, hoxd4a, arfgef2, cxxc5a, pdcl3, git1, camsap2b, pik3c2a, cemip2, flt4, igfbp2a, loxl2b, kdr, ano6, lpar4, vegfc, s1pr1, iqsec1b, thsd7aa	up	50dd_25EB
GO:0022402	cell cycle process	45	442	1.9278	2.59e-05	aspm, rad50, tdrd9, pafah1b1a, mapre2, poc1b, meiob, vangl2, sfxn2, spast, nusap1, znf830, mcm3, e2f7, usp16, pds5a, esco1, nipbla, pds5b, rock1, dmc1, haus6, ncapg2, zgc:136908, kif23, babam2, kiz, wnt11, ticrr, waca, slx4, clasp1a, top1l, zfyve26, birc6, fbxo5, ttk, ccnj, sycp2, ccnf, scrib, bub1bb, ccnd1, phf8, fbxl15	up	BL_16C
GO:0048812	neuron projection morphogenesis	45	453	1.8401	8.59e-05	map1b, rab33a, spg11, cdh2, net1, fzd3a, llph, kif1b, vangl2, spast, pnpla6, sgk1, srgap2, e2f7, dock7, robo2, tardbp, robo3, tnika, smo, neo1a, lamc3, arnt2, mycbp2, nrcama, robo1, myo10l3, pcdh18b, notch1a, triob, zfyve26, epha4l, smn1, sema4d, unc5db, plxna2, dzip1, efnb2a, lhx1a, rbm7, plxnb2b, scrib, mapk8ip3, sema3fb, ctnnd2b	up	BL_16C
GO:0043010	camera-type eye development	45	485	1.71869	0.000493	cadm1a, tdrd7a, cdh2, alx3, poc1b, bbs5, nav1b, fbn1, f8, vax2, sigmar1, smo, prss56, mib1, mab21l2, hbegfa, bicdl1, wnt11, igf1rb, igf2bp1, gnl3, six7, fgf3, sipa1l3, fat1a, fgf8a, foxc1b, plxna2, rx3, fen1, efnb2a, lhx1a, cldnh, trappc11, tcf3a, rp2, marcksl1b, emc3, sox21b, tbcd, ccnd1, nhsa, mafba, mia3, dmbx1a	up	BL_16C
GO:0051253	negative regulation of RNA metabolic process	45	400	2.08391	3.27e-06	sars1, skila, larp1, per3, hhex, cops2, zbtb16a, cnot1, bcorl1, sin3aa, e2f7, osr2, brms1lb, smad1, larp1b, gata4, chd8, skor1b, ldb1a, nr2f1a, l3mbtl1b, igf2bp1, insm1b, smyd2a, ccdc85b, sox2, vgll4a, ncor1, scml4, riox1, dhx34, sfmbt1, sema4d, nelfe, dlx2a, hexim1, lhx1a, samd1b, sox21b, nr2f6b, nr1h5, ccnd1, si:dkey-19b23.10, dmbx1a, pphln1	up	BL_16C
GO:0051640	organelle localization	46	252	2.74102	2.37e-10	pdzd8, spg11, stx12l, dctn1b, fam91a1, dnm1a, kxd1, pafah1b1a, llgl1, llgl2, exoc5, cep290, dnm1l, ndel1b, stx1a, spast, picalmb, picalma, stx3a, vps18, ippk, stx16, ap1ar, lrmp, pard3ba, bicdl1, smc1b, trak2, pam, rhot1a, tbccd1, esyt2b, fam83d, cenpf, diaph2, ift122, tmem201, trim32, myo5c, spire2, stard3, myo5aa, seh1l, mfn1b, ap3d1, cadps2	down	25EB_BL
GO:0008610	lipid biosynthetic process	46	387	1.8608	2.53e-05	ptdss2, lpcat2, impa2, bpnt2, cbr4, smpd2b, acsl2, pigt, pik3cg, insig1, mvda, insig2, pgap2, pik3cb, acaca, acacb, acsf3, dgkza, smpd5, socs4, pik3r3b, socs9, gpam, dolk, mlycd, b4galnt1b, hsd17b12b, pigm, atp6v1e1a, serac1, ip6k1, socs2, pip5k1ca, olah, pik3c2b, abhd4, abhd5a, pik3c2a, dgkb, asah2, ttc7a, tamm41, b4galt5, ttc7b, fitm2, hacd3	down	25EB_BL
GO:0009968	negative regulation of signal transduction	46	452	1.84479	6.49e-05	gpr161, aplnra, sostdc1a, mgrn1b, tcf7l1a, dusp10, net1, cnot1, nanog, sox17, bcor, pias4a, vangl2, cnot9, piwil2, otud4, usp4, insig1, lmbr1l, zdhhc12b, kctd13, yju2, chd8, mettl3, rgs3a, mosmoa, kif7, nradd, gpatch3, sesn1, rest, wdr91, tmem127, rasa3, ajuba, phlda3, tle3b, ddias, kank2, ythdf2, nfkbil1, inppl1a, smurf2, inppl1b, irak3, rnf2	down	50dd_25EB
GO:0010648	negative regulation of cell communication	46	464	1.79708	0.000125	gpr161, aplnra, sostdc1a, mgrn1b, tcf7l1a, dusp10, net1, cnot1, nanog, sox17, bcor, pias4a, vangl2, cnot9, piwil2, otud4, usp4, insig1, lmbr1l, zdhhc12b, kctd13, yju2, chd8, mettl3, rgs3a, mosmoa, kif7, nradd, gpatch3, sesn1, rest, wdr91, tmem127, rasa3, ajuba, phlda3, tle3b, ddias, kank2, ythdf2, nfkbil1, inppl1a, smurf2, inppl1b, irak3, rnf2	down	50dd_25EB
GO:0023057	negative regulation of signaling	46	464	1.79708	0.000125	gpr161, aplnra, sostdc1a, mgrn1b, tcf7l1a, dusp10, net1, cnot1, nanog, sox17, bcor, pias4a, vangl2, cnot9, piwil2, otud4, usp4, insig1, lmbr1l, zdhhc12b, kctd13, yju2, chd8, mettl3, rgs3a, mosmoa, kif7, nradd, gpatch3, sesn1, rest, wdr91, tmem127, rasa3, ajuba, phlda3, tle3b, ddias, kank2, ythdf2, nfkbil1, inppl1a, smurf2, inppl1b, irak3, rnf2	down	50dd_25EB
GO:0000226	microtubule cytoskeleton organization	46	344	2.42397	2.96e-08	katnal1, ruvbl1, ruvbl2, nanog, mapre2, sass6, mapre1b, ccser2b, vangl2, nusap1, hoxb1b, prkci, plk4, cdc14ab, spata7, cep19, ndc80, aurkb, haus6, znf207b, mzt1, zgc:66447, slain2, lrmp, ppp2r3c, kif23, kif4, nuf2, incenp, cdc14b, spdl1, cenpj, camsap3, map1sa, cep63, rhoab, map9, camsap2a, cep152, stil, numa1, cript, cep135, cetn4, katnb1, spef2	down	50dd_25EB
GO:0007017	microtubule-based process	46	514	2.56446	6.4e-09	ift20, nisch, arl8bb, ruvbl1, ruvbl2, ift81, copg2, llgl1, llgl2, rttn, sass6, ndel1b, mapre1b, tmem218, ofd1, nin, dync1i2a, camsap1b, aurkb, pard3ba, lrmp, rhot1a, kif7, kif22, gle1, pcm1, katna1, klc1a, cenpj, dync2li1, spdl1, ift122, psen2, c2cd3, ift140, kifc3, flr, mark2b, stil, numa1, cep152, dync2i1, cript, kif15, cetn4, spef2	down	BL_16C
GO:0018193	peptidyl-amino acid modification	46	321	1.79971	0.000103	rps6kal, asph, uba2, nktr, pias4a, fkbp5, mast3a, sae1, camk1gb, hal, sumo2a, dpy19l3, zdhhc12b, carm1, krtcap2, loxl3b, zdhhc14, dyrk2, zdhhc11, senp7b, dohh, sumo1, pkdccb, pias1b, myo3a, ube2ib, ttll5, aatka, setd6, uspl1, lipt2, prmt6, unm_hu7910, sumo3b, sumo3a, pkn3, naa20, pbk, eogt, hipk1a, dph2, zdhhc4, mastl, nat15, csnk2a2b, prkcz	up	25EB_BL
GO:0048706	embryonic skeletal system development	46	206	2.8044	1.17e-10	med12, fam50a, dlx5a, mapre2, sema3d, gnptab, sec24d, hoxa1a, auts2a, macc1, tbx1, pdgfra, kmt2d, pdgfrb, prdm5, gata3, hmgcs1, itpr3, spns2, loxl3b, xylt1, ndnf, eif3ea, aldh1l1, hspg2, ep300b, ep300a, smchd1, pkdccb, leo1, rpl13, dlx4b, sec23b, plxna3, bmp2b, rbck1, meis2a, polr1d, cblc, alcama, shha, dcaf7, bicra, rnf2, s1pr2, phf8	up	25EB_BL
GO:0120039	plasma membrane bounded cell projection morphogenesis	46	454	1.87684	5.37e-05	map1b, rab33a, spg11, cdh2, net1, fzd3a, llph, kif1b, vangl2, spast, pnpla6, sgk1, srgap2, e2f7, dock7, robo2, tardbp, robo3, tnika, smo, neo1a, lamc3, arnt2, mycbp2, nrcama, robo1, myo10l3, pcdh18b, notch1a, triob, zfyve26, epha4l, smn1, sema4d, unc5db, plxna2, dzip1, efnb2a, lhx1a, rbm7, plxnb2b, myo9b, scrib, mapk8ip3, sema3fb, ctnnd2b	up	BL_16C
GO:0048858	cell projection morphogenesis	46	458	1.86045	5.85e-05	map1b, rab33a, spg11, cdh2, net1, fzd3a, llph, kif1b, vangl2, spast, pnpla6, sgk1, srgap2, e2f7, dock7, robo2, tardbp, robo3, tnika, smo, neo1a, lamc3, arnt2, mycbp2, nrcama, robo1, myo10l3, pcdh18b, notch1a, triob, zfyve26, epha4l, smn1, sema4d, unc5db, plxna2, dzip1, efnb2a, lhx1a, rbm7, plxnb2b, myo9b, scrib, mapk8ip3, sema3fb, ctnnd2b	up	BL_16C
GO:0006281	DNA repair	46	313	2.72232	6.65e-10	fh, msh3, smug1, rad50, hltf, huwe1, kmt5b, rev3l, chaf1a, mms22l, ercc6, mcm3, rnf169, fan1, rmi2, pds5a, rad23ab, pcna, nipbla, atrx, pds5b, zranb3, dmc1, ino80, mlh3, babam2, ticrr, aptx, recql, atr, slx4, emsy, eepd1, zfyve26, sfr1, uvssa, smarcad1a, neil1, ep400, ascc3, fen1, polq, wdhd1, fancm, prkdc, parp2	up	BL_16C
GO:0023056	positive regulation of signaling	46	517	1.64814	0.00106648	cd44b, tpd52l1, rnf185, net1, daam2, tsc22d3, ror1, fgfr4, csnk1g1, fgfr3, vangl2, rspo1, brd4, gas8, c2cd2l, smo, rnf25, gpr37l1b, wdr59, gpr37a, arnt2, mib1, fgf18a, mcu, igf1rb, waca, ppm1bb, dstyk, fgf3, rnf111, fgf8a, ninj1, zranb1b, fgf17, htt, bmp2b, sh3rf1, rwdd3, b4galt5, ankrd6b, paqr7b, cacng3b, grin2da, sp9, fbxl15, trim33l	up	BL_16C
GO:0010647	positive regulation of cell communication	46	517	1.64814	0.00106648	cd44b, tpd52l1, rnf185, net1, daam2, tsc22d3, ror1, fgfr4, csnk1g1, fgfr3, vangl2, rspo1, brd4, gas8, c2cd2l, smo, rnf25, gpr37l1b, wdr59, gpr37a, arnt2, mib1, fgf18a, mcu, igf1rb, waca, ppm1bb, dstyk, fgf3, rnf111, fgf8a, ninj1, zranb1b, fgf17, htt, bmp2b, sh3rf1, rwdd3, b4galt5, ankrd6b, paqr7b, cacng3b, grin2da, sp9, fbxl15, trim33l	up	BL_16C
GO:0010629	negative regulation of gene expression	47	278	2.48466	9.38e-09	cnot7, tdrd5, tbp, bahd1, tdrd7a, tdrd6, tdrd9, prkra, dap1b, phf19, cpeb3, tdrkh, lgr4, cnot9, piwil2, ddx6, smarca2, dap, nsd1b, nbas, dis3l, samd4a, bmi1a, parn, upf3a, tdrd1, zar1, fxr1, caprin2, tnrc6c2, cbx3b, zgc:103759, nanos3, ppp1r11, uhrf1, nanos1, ythdf2, exd1, yap1, cpeb4b, pabpn1l, cnot6l, n4bp1, dicer1, pnrc2, smg8, fam172a	down	25EB_BL
GO:0019953	sexual reproduction	47	275	2.51177	4.62e-09	dazl, msh4, tdrd5, espl1, tdrd7a, rad50, tert, tdrd6, tdrd9, zglp1, cfap206, pafah1b1a, cdk21, wee2, tdrkh, lgr4, piwil2, dazap1, stat3, park7, rmi1, lrmp, rpa1, smc1b, mnd1, tdrd1, igf1rb, zar1, fxr1, topaz1, blm, rad54b, alkbh5, zfyve26, spire2, nemp1, nanos3, tdrd12, nanos1, ythdf2, exd1, stau2, paqr7b, dnd1, rnf8, spef2, zp3c	down	25EB_BL
GO:0010564	regulation of cell cycle process	47	224	3.80345	1.59e-15	nme6, siah2l, mad2l1bp, hormad1, bub1, wee2, znf830, cep76, e2f7, cdc14ab, bora, anapc15, ndc80, aurkb, znf207b, lrmp, ccne1, ticrr, gnl3, waca, cenpf, dbf4, cdc14b, spdl1, zwilch, rad9a, cep63, fbxo5, ttk, chmp4c, tp53, map9, kank2, ythdf2, trim37, miip, cdt1, mus81, stil, ints3, rab11fip4a, ccnf, dbf4b, bub1bb, eme1, tp53bp1, gcna	down	50dd_25EB
GO:0001568	blood vessel development	47	429	3.15111	2.48e-12	sars1, hhex, aplnra, tal1, rnf213a, adamts18, plekhh1, tll1, rack1, gdf6a, mcamb, nrarpa, mttp, twist1a, lama1, dla, tbx6, sema3ab, apln, fmnl3, narfl, sema3aa, notch1a, srpx2, kdrl, amotl2a, ninj1, foxc1a, foxc1b, fermt2, foxe3, arfgef2, fbxw11a, sox7, scube1, efnb2a, reck, mcama, itga4, vegfab, marcksl1b, angptl4, loxl2b, ldb2a, vegfc, ackr3a, ism1	down	8C_UF
GO:0045935	positive regulation of nucleobase-containing compound metabolic process	47	598	2.26058	2.38e-07	mafgb, dnajc2, kansl3, crtc1b, irf3, rarga, rnf168, znf750, pias4a, bcl9l, egr1, isl2b, slf1, znf142, mysm1, myrf, rybpb, gata4, gata3, tet2, tbx6, nr2f1a, dyrk1b, klf4, gpatch3, zgc:162730, atoh8, ep300a, mllt11, sox2, ascl1b, uimc1, dhx9, casz1, rx3, sox7, patl1, meis2a, pabpn1l, ncoa6, mical2b, afap1l2, nr1h5, ldb2a, rxrgb, gli1, npm1b	down	8C_UF
GO:0010557	positive regulation of macromolecule biosynthetic process	47	666	2.02977	3.72e-06	mafgb, dazl, dnajc2, kansl3, crtc1b, zbtb16b, abcb10, irf3, rarga, znf750, bcl9l, egr1, isl2b, tent5aa, znf142, mysm1, myrf, rybpb, gata4, gata3, tet2, tbx6, nr2f1a, dyrk1b, klf4, gpatch3, atoh8, ep300a, fgf8a, mllt11, sox2, ascl1b, fgf17, dhx9, casz1, rx3, sox7, meis2a, ncoa6, spi1b, mical2b, afap1l2, nr1h5, ldb2a, rxrgb, gli1, npm1b	down	8C_UF
GO:0031328	positive regulation of cellular biosynthetic process	47	671	2.01465	6.18e-06	mafgb, dazl, dnajc2, kansl3, crtc1b, zbtb16b, abcb10, irf3, rarga, znf750, bcl9l, egr1, isl2b, tent5aa, znf142, mysm1, myrf, rybpb, gata4, gata3, tet2, tbx6, nr2f1a, dyrk1b, klf4, gpatch3, atoh8, ep300a, fgf8a, mllt11, sox2, ascl1b, fgf17, dhx9, casz1, rx3, sox7, meis2a, ncoa6, spi1b, mical2b, afap1l2, nr1h5, ldb2a, rxrgb, gli1, npm1b	down	8C_UF
GO:0009891	positive regulation of biosynthetic process	47	680	1.98798	7.36e-06	mafgb, dazl, dnajc2, kansl3, crtc1b, zbtb16b, abcb10, irf3, rarga, znf750, bcl9l, egr1, isl2b, tent5aa, znf142, mysm1, myrf, rybpb, gata4, gata3, tet2, tbx6, nr2f1a, dyrk1b, klf4, gpatch3, atoh8, ep300a, fgf8a, mllt11, sox2, ascl1b, fgf17, dhx9, casz1, rx3, sox7, meis2a, ncoa6, spi1b, mical2b, afap1l2, nr1h5, ldb2a, rxrgb, gli1, npm1b	down	8C_UF
GO:0010629	negative regulation of gene expression	47	278	2.12326	9.35e-07	mettl16, sars1, pan2, magoh, rc3h1b, ddx61, cnot2, tdrd7b, eed, cptp, cnot1, banf1, eif4ebp3l, pias4a, pelo, nrde2, cpeb2, ezh2, setdb2, upf1, cast, upf2, rbm8a, srrt, pym1, mettl3, cnot10, klf4, gpatch3, upf3b, eif2ak1, exosc5, exosc6, dhx34, setdb1a, snip1, tegt, chac1, lin28b, patl1, eif4a3, polr2gl, ybx1, helz, irak3, smg6, rrp8	up	25EB_BL
GO:0006364	rRNA processing	47	161	3.66625	1.87e-15	mettl16, rpusd1, rps28, lsm6, rcl1, tsr2, pin4, lyar, ak6, nhp2, wdr18, mak16, utp25, nsun5, krr1, rps7, wdr55, pih1d1, znhit6, heatr1, eif6, gnl3, wdr75, pes, bop1, exosc6, nob1, mettl5, ddx10, nol11, gar1, dhx37, nop10, zcchc4, rrp15, ngdn, pop5, ltv1, utp15, nop56, nifk, eri2, rpf1, rrp8, emg1, kri1, nol9	up	25EB_BL
GO:0010608	post-transcriptional regulation of gene expression	47	235	2.51177	3.51e-09	mettl16, pan2, magoh, rc3h1b, nudt21, ddx61, cnot2, tdrd7b, qkia, cnot1, dhx29, eif4ebp3l, ptcd3, mettl14, cpeb2, fastkd2, fastkd3, rbm8a, pym1, mettl3, eif3k, heatr1, zc3h14, cnot10, igf2bp1, jmjd4, pum3, zgc:162730, upf3b, eif2ak1, ctif, si:dkey-206d17.12, larp4ab, mettl5, kbtbd8, moto, gcn1, patl1, ngdn, bzw1a, eif2a, eif4a3, rpl10, polr2gl, pcif1, ybx1, helz	up	25EB_BL
GO:0001525	angiogenesis	47	289	2.04244	2.83e-06	apela, sars1, hhex, krit1, adamts18, plekhh1, sox17, mcamb, rack1, nrarpa, mttp, cds1, dcbld2, pdgfrb, c1galt1b, nus1, twist1a, eif3i, mib1, spns2, calcrlb, apln, sema3ab, fmnl3, narfl, hspg2, cald1a, srpx2, kdrl, engl, amotl2a, ephb4a, slc2a1b, sdf4, arfgef2, reck, fbxw11a, scube1, efnb2a, mcama, ephb6, vegfab, ldb2a, plekhg5b, s1pr1, ism1, trim33l	up	25EB_BL
GO:0090596	sensory organ morphogenesis	47	334	1.97941	7.75e-06	synj1, smoc1, lum, neurod1, tbx5a, eya4, bbs9, cep290, otog, fsta, adgrg6, poc1b, tln1, mpp5a, egr1, gdf6a, hmx2, agrn, hal, thrb, vax2, vax1, agtpbp1, myo6b, cobl, mab21l2, pcdh17, slc44a4, dzank1, pacsin1b, ascl1a, crx, cpamd8, rx1, plxna2, foxe3, bves, foxj1b, xirp1, lamb4, ttc39c, alcama, mafba, rtn4ip1, phactr4a, adgrv1, insm1a	up	50dd_25EB
GO:0007411	axon guidance	47	266	2.59119	6.84e-10	nfasca, sema3d, sema3c, plxnb3, efna5b, kif1b, isl2a, epha3, gdf6a, chrna1, robo4, lamb2l, robo2, col4a6, col4a5, lamc3, lamc2, scn8aa, nrxn2a, sema4gb, unc5c, nrcama, sema3ab, pcdh17, sim1a, sema6bb, dscamb, triob, dscama, sema4f, sema4e, plxna2, plxna4, arhgef25a, nkx2.2a, draxin, arhgef25b, plxnb2b, slit1a, lamb4, flt4, lamb2, ntn2, vegfc, sema5ba, ntn4, enah	up	50dd_25EB
GO:0097485	neuron projection guidance	47	266	2.59119	6.84e-10	nfasca, sema3d, sema3c, plxnb3, efna5b, kif1b, isl2a, epha3, gdf6a, chrna1, robo4, lamb2l, robo2, col4a6, col4a5, lamc3, lamc2, scn8aa, nrxn2a, sema4gb, unc5c, nrcama, sema3ab, pcdh17, sim1a, sema6bb, dscamb, triob, dscama, sema4f, sema4e, plxna2, plxna4, arhgef25a, nkx2.2a, draxin, arhgef25b, plxnb2b, slit1a, lamb4, flt4, lamb2, ntn2, vegfc, sema5ba, ntn4, enah	up	50dd_25EB
GO:0098609	cell-cell adhesion	47	338	1.95599	9.52e-06	lrrc4bb, pcdh7a, lrrc4ba, nectin3a, pcdh7b, nlgn2b, tmem47, jam2a, pcdh1a, cfl2, nfasca, astn1, dlg1l, palld, cadm3, itgb6, esamb, tln1, cadm4, mpp5a, robo4, robo2, dchs1b, tie1, arvcfb, itga10, celsr3, nrcama, pcdh17, tjp1b, srpx2, ptprsa, cadm2a, ctnna2, dscamb, jam3b, dscama, svep1, pvrl2l, sdk2b, bves, itga8, adgrl1a, ptprdb, tln2b, pcdh15b, ctnnd2b	up	50dd_25EB
GO:0071824	protein-DNA complex organization	48	383	1.84186	5.31e-05	hdac9b, cdan1, tdrd5, bahd1, tdrd9, nanog, kntc1, atxn7l3, chaf1a, phf19, sox19b, brdt, piwil2, kmt5aa, atad2b, smarca2, usp16, zgc:162472, nsd1b, kdm2ab, bmi1a, suv39h1a, sirt7, primpol, cabin1, babam1, psip1a, brd2b, smyd2a, cenpk, ddx11, cbx3b, cenpo, kdm4aa, uhrf1, rag1, tada2b, eny2, chd4b, setd7, asf1bb, usp22, setd3, rnf8, dicer1, baz1b, fam172a, hdac5	down	25EB_BL
GO:0022414	reproductive process	48	317	2.22534	2.09e-07	dazl, msh4, tdrd5, espl1, dmrt3a, tdrd7a, rad50, tert, tdrd6, tdrd9, zglp1, cfap206, pafah1b1a, cdk21, wee2, tdrkh, lgr4, piwil2, dazap1, stat3, park7, rmi1, lrmp, rpa1, smc1b, mnd1, tdrd1, igf1rb, zar1, fxr1, topaz1, blm, rad54b, alkbh5, zfyve26, spire2, nemp1, nanos3, tdrd12, nanos1, ythdf2, exd1, stau2, paqr7b, dnd1, rnf8, spef2, zp3c	down	25EB_BL
GO:0098657	import into cell	48	419	1.71869	0.000256	slc12a8, tfr1a, nlgn2b, cacna1bb, slc12a7b, nlgn2a, vldlr, dnm1a, dnm1l, cltcl1, elmo2, csnk1g1, reps1, picalmb, picalma, scarb1, eps15, pla2r1, sorl1, lmbr1l, myo6a, mycbpap, dennd1a, ly75, ap2a1, heatr5a, heatr5b, gapvd1, fcho1, slc1a5, lmbrd1, tyro3, lrp13, atp9b, scara5, shoc2, stra6, itsn2a, atp6v0a1a, usp20, kcnj9, lrp4, ap1b1, lrp8, myo15ab, pcdh15a, rabep1, eea1	down	25EB_BL
GO:0002009	morphogenesis of an epithelium	48	484	1.79773	0.000111	smad4a, tmem67, aplnra, apex1, ctnnb1, bbs12, ror2, nanog, foxh1, map2k4b, vangl2, kdm6a, arf6b, sox8a, hoxb1b, sox19b, setdb2, prkci, slc39a10, ptk7b, fer, yes1, usp4, chd7, mib1, tbx22, smad5, hs6st2, cenpf, ep300b, sox3, ep300a, rasa3, ephb4a, ube2ib, marcksl1a, tp53, rhoab, bmp2b, myo1d, map9, cldnh, sdc3, rp2, marcksl1b, sdc4, adgra3, zbtb4	down	50dd_25EB
GO:0033043	regulation of organelle organization	48	451	3.04976	8.14e-12	lnpa, atf7ip2, kank1a, vill, hormad1, ccsapa, kntc1, arpin, pot1, rttn, mapre1b, setdb2, svila, micu1, pdcd10a, phf23b, camsap1b, anapc15, inpp5e, tbc1d12a, mllt11, spdl1, setdb1b, mffa, zwilch, ppp1r35, myo3a, odf2a, armh3, pick1, mpv17, trip13, rae1, kank2, arhgap18, trim37, tinf2, stil, cyfip1, ect2, arhgap17b, vaspb, baiap2a, bub1ba, mid1ip1l, ssh2a, ska1, carmil3	down	BL_16C
GO:0006259	DNA metabolic process	48	433	3.17654	1.87e-12	ruvbl1, unga, ruvbl2, tex264a, tdp1, hormad1, cad, mms19, rnaseh1, pot1, paxip1, zswim7, zgc:112496, rbbp8, rec8b, dot1l, tipin, dna2, parpbp, rmi1, mbd4, rfc2, lig4, mcm10, atm, rpa1, rad54b, ube2t, rfwd3, mrnip, fancd2, smchd1, adprs, cry-dash, trip13, pif1, mcm9, tinf2, mcm8, top3a, rad54l, tdg, gatb, ttf2, nsmce1, eme1, inip, gcna	down	BL_16C
GO:0015031	protein transport	48	666	2.06523	2.72e-06	nup85, arl8bb, rilpl2, chmp1a, stx7l, svbp, xpo1b, copg2, arrdc1a, chmp7, arrdc1b, stx1a, slc7a6os, atg7, snx9b, chmp3, ric1, nup188, sec16a, vipas39, exoc7, pex1, pex14, scamp3, gle1, sar1aa, fam53b, ift122, nup93, xpo6, ap1s3b, nup58, vps8, chmp4c, pick1, vps39, flr, nup35, nup133, vps29, sec23a, rab4b, cog3, dnlz, aktip, bet1l, yif1a, slc30a8	down	BL_16C
GO:0035295	tube development	48	796	1.69194	0.00053	bag6, ruvbl2, eed, pcgf1, llgl1, sema3d, pdlim7, plekhh1, phf14, bcor, slc7a6os, sox19b, setdb2, nin, pdcd10a, c1galt1b, pdgfrb, dnmt1, chd7, calm1a, hexb, cx43, otogl, ppp1cc, rnpc3, sirt1, ep300b, insra, ppargc1a, nphp4, ube2ib, sdf4, ccm2, fermt2, nup54, nkx2.2b, cemip2, sh3kbp1, mkks, dync2i1, vaspb, mical2b, celf1, calm2a, kif15, polr3b, phactr4b, ntn4	down	BL_16C
GO:0001667	ameboidal-type cell migration	48	237	2.54356	1.55e-09	apela, cdh2, sema3d, foxh1, efna5b, radil, vangl2, masp1, megf8, nrarpa, tbx1, nrg2a, hal, pdgfra, pdgfrb, rcc2, capzb, rpa2, apln, tns1b, sema3ab, sema4ab, aldh1l1, hspg2, sema3aa, sema6bb, amotl2a, foxc1a, dscama, foxc1b, sema4e, col18a1a, acvr2aa, bmp2b, arfgef2, rhoab, hmcn2, efnb2a, celsr1a, ankrd6b, psenen, fbln1, kita, sema3fb, plekhg5b, phactr4b, s1pr1, s1pr2	up	25EB_BL
[truncated: 964 more rows]
