# Supplementary material for: Maternal provisioning and zygotic activation: transcriptomic dynamics of early atlantic halibut (Hippoglossus hippoglossus) embryogenesis
Source: Front Cell Dev Biol. 2025 Dec 8;13:1723170. doi: 10.3389/fcell.2025.1723170 (PMC12722812; doi:10.3389/fcell.2025.1723170)
Supplement: Supplementary file 4 [file Table4.xlsx]

## Sheet: Sheet1
Term ID	Name	Frequency	Value	Uniqueness	Dispensability	Eliminated	Regulation	Transition
GO:0000280	nuclear division	0.685	-2.9277	0.91	0.5	FALSE	down	25EB_BL
GO:0000902	cell morphogenesis	2.855	-3.0752	0.94	0.3	FALSE	down	25EB_BL
GO:0003334	keratinocyte development	0.021	-3.5017	0.94	0.38	FALSE	down	25EB_BL
GO:0005975	carbohydrate metabolic process	1.692	-2.91	0.91	0.18	FALSE	down	25EB_BL
GO:0006259	DNA metabolic process	3.27	-9.5935	0.84	0.23	FALSE	down	25EB_BL
GO:0006325	chromatin organization	2.652	-4.02	0.92	0.38	FALSE	down	25EB_BL
GO:0006417	regulation of translation	1.339	-5.0278	0.87	0.37	FALSE	down	25EB_BL
GO:0006493	protein O-linked glycosylation	0.358	-3.6655	0.84	0.36	FALSE	down	25EB_BL
GO:0006508	proteolysis	5.393	-5.5376	0.86	0.39	FALSE	down	25EB_BL
GO:0006629	lipid metabolic process	4.588	-3.1343	0.9	0.23	FALSE	down	25EB_BL
GO:0006644	phospholipid metabolic process	1.484	-6.7144	0.84	0.15	FALSE	down	25EB_BL
GO:0006867	asparagine transport	0.021	-2.923	0.95	0.27	FALSE	down	25EB_BL
GO:0006897	endocytosis	1.458	-5.6925	0.91	0.43	FALSE	down	25EB_BL
GO:0006915	apoptotic process	1.505	-3.7399	0.97	0.02	FALSE	down	25EB_BL
GO:0006950	response to stress	7.194	-5.1024	0.97	0.31	FALSE	down	25EB_BL
GO:0006984	ER-nucleus signaling pathway	0.047	-3.3251	0.92	0.36	FALSE	down	25EB_BL
GO:0006991	response to sterol depletion	0.026	-4.567	0.97	0.42	FALSE	down	25EB_BL
GO:0007010	cytoskeleton organization	4.573	-6.9101	0.89	0.03	FALSE	down	25EB_BL
GO:0007017	microtubule-based process	2.798	-4.5784	0.98	0.02	FALSE	down	25EB_BL
GO:0007028	cytoplasm organization	0.062	-3.1158	0.94	0.24	FALSE	down	25EB_BL
GO:0007032	endosome organization	0.109	-4.5654	0.92	0.41	FALSE	down	25EB_BL
GO:0007049	cell cycle	2.699	-4.8097	0.98	0.02	FALSE	down	25EB_BL
GO:0007186	G protein-coupled receptor signaling pathway	6.197	-4.2541	0.88	0.46	FALSE	down	25EB_BL
GO:0007606	sensory perception of chemical stimulus	0.888	-3.2958	0.98	0.26	FALSE	down	25EB_BL
GO:0008219	cell death	1.609	-3.8665	0.98	0.02	FALSE	down	25EB_BL
GO:0009056	catabolic process	6.711	-12.2343	0.9	0.32	FALSE	down	25EB_BL
GO:0009057	macromolecule catabolic process	3.109	-8.6498	0.85	0.29	FALSE	down	25EB_BL
GO:0009593	detection of chemical stimulus	0.841	-2.9675	0.98	0.23	FALSE	down	25EB_BL
GO:0009617	response to bacterium	1.08	-3.317	0.98	0.24	FALSE	down	25EB_BL
GO:0009798	axis specification	0.374	-2.7597	0.94	0.29	FALSE	down	25EB_BL
GO:0009894	regulation of catabolic process	1.531	-6.8539	0.89	0.33	FALSE	down	25EB_BL
GO:0010506	regulation of autophagy	0.462	-5.684	0.89	0.31	FALSE	down	25EB_BL
GO:0010564	regulation of cell cycle process	1.152	-3.821	0.94	0.11	FALSE	down	25EB_BL
GO:0010604	positive regulation of macromolecule metabolic process	4.967	-4.1051	0.83	0.41	FALSE	down	25EB_BL
GO:0010608	post-transcriptional regulation of gene expression	1.775	-4.4498	0.87	0.38	FALSE	down	25EB_BL
GO:0010629	negative regulation of gene expression	1.531	-8.0278	0.83	0	FALSE	down	25EB_BL
GO:0010646	regulation of cell communication	7.22	-6.7905	0.92	0.23	FALSE	down	25EB_BL
GO:0016049	cell growth	0.358	-3.7852	0.97	0.02	FALSE	down	25EB_BL
GO:0016192	vesicle-mediated transport	4.609	-13.1898	0.9	0	FALSE	down	25EB_BL
GO:0016579	protein deubiquitination	0.478	-14.7721	0.85	0	FALSE	down	25EB_BL
GO:0018193	peptidyl-amino acid modification	0.732	-2.9705	0.87	0.47	FALSE	down	25EB_BL
GO:0018198	peptidyl-cysteine modification	0.078	-3.5058	0.89	0.31	FALSE	down	25EB_BL
GO:0019953	sexual reproduction	1.479	-8.3354	0.92	0	FALSE	down	25EB_BL
GO:0021549	cerebellum development	0.234	-3.0545	0.94	0.46	FALSE	down	25EB_BL
GO:0021551	central nervous system morphogenesis	0.073	-2.7628	0.95	0.47	FALSE	down	25EB_BL
GO:0022402	cell cycle process	2.351	-4.2573	0.98	0.02	FALSE	down	25EB_BL
GO:0022406	membrane docking	0.202	-3.5751	0.99	0.02	FALSE	down	25EB_BL
GO:0022414	reproductive process	1.692	-6.6799	1	0	FALSE	down	25EB_BL
GO:0022603	regulation of anatomical structure morphogenesis	1.521	-3.1518	0.93	0.09	FALSE	down	25EB_BL
GO:0023051	regulation of signaling	7.266	-7.1624	0.93	0.23	FALSE	down	25EB_BL
GO:0030029	actin filament-based process	2.528	-5.0964	0.98	0.02	FALSE	down	25EB_BL
GO:0030030	cell projection organization	4.9	-5.6498	0.91	0.42	FALSE	down	25EB_BL
GO:0031122	cytoplasmic microtubule organization	0.156	-2.8691	0.91	0.42	FALSE	down	25EB_BL
GO:0032259	methylation	1.137	-4.3224	0.92	0.12	FALSE	down	25EB_BL
GO:0032483	regulation of Rab protein signal transduction	0.021	-2.923	0.93	0.43	FALSE	down	25EB_BL
GO:0032508	DNA duplex unwinding	0.27	-6.4377	0.91	0.45	FALSE	down	25EB_BL
GO:0032535	regulation of cellular component size	0.96	-2.841	0.88	0.33	FALSE	down	25EB_BL
GO:0032878	regulation of establishment or maintenance of cell polarity	0.042	-2.9218	0.96	0.08	FALSE	down	25EB_BL
GO:0032933	SREBP signaling pathway	0.026	-4.567	0.91	0.42	FALSE	down	25EB_BL
GO:0033043	regulation of organelle organization	2.32	-4.2104	0.9	0.13	FALSE	down	25EB_BL
GO:0033554	cellular response to stress	3.69	-11.0141	0.94	0.02	FALSE	down	25EB_BL
GO:0035556	intracellular signal transduction	5.906	-7.1325	0.88	0.36	FALSE	down	25EB_BL
GO:0038007	netrin-activated signaling pathway	0.042	-3.5421	0.93	0.2	FALSE	down	25EB_BL
GO:0040029	epigenetic regulation of gene expression	0.503	-2.9778	0.82	0.33	FALSE	down	25EB_BL
GO:0042157	lipoprotein metabolic process	0.244	-5.1135	0.9	0.25	FALSE	down	25EB_BL
GO:0042158	lipoprotein biosynthetic process	0.114	-5.5544	0.86	0.23	FALSE	down	25EB_BL
GO:0042221	response to chemical	6.618	-2.8945	0.97	0.34	FALSE	down	25EB_BL
GO:0043087	regulation of GTPase activity	0.254	-4.7167	0.94	0.07	FALSE	down	25EB_BL
GO:0043414	macromolecule methylation	0.441	-3.0814	0.88	0.35	FALSE	down	25EB_BL
GO:0043543	protein acylation	0.156	-6.2958	0.89	0.33	FALSE	down	25EB_BL
GO:0043687	post-translational protein modification	3.384	-9.8539	0.85	0.45	FALSE	down	25EB_BL
GO:0044283	small molecule biosynthetic process	1.5	-3.6737	0.88	0.31	FALSE	down	25EB_BL
GO:0045053	protein retention in Golgi apparatus	0.021	-4.6696	0.92	0.25	FALSE	down	25EB_BL
GO:0046907	intracellular transport	4.137	-11.6216	0.88	0.5	FALSE	down	25EB_BL
GO:0048015	phosphatidylinositol-mediated signaling	0.093	-3.3391	0.92	0.21	FALSE	down	25EB_BL
GO:0048583	regulation of response to stimulus	8.081	-6.6162	0.93	0.24	FALSE	down	25EB_BL
GO:0048666	neuron development	3.836	-3.8125	0.89	0.02	FALSE	down	25EB_BL
GO:0051128	regulation of cellular component organization	4.002	-6.066	0.93	0.12	FALSE	down	25EB_BL
GO:0051246	regulation of protein metabolic process	2.673	-3.7825	0.87	0.44	FALSE	down	25EB_BL
GO:0051301	cell division	1.453	-3.5719	0.98	0.02	FALSE	down	25EB_BL
GO:0051640	organelle localization	1.313	-9.6253	0.93	0.38	FALSE	down	25EB_BL
GO:0051656	establishment of organelle localization	0.971	-6.4962	0.92	0.39	FALSE	down	25EB_BL
GO:0060147	regulation of post-transcriptional gene silencing	0.021	-2.923	0.92	0.25	FALSE	down	25EB_BL
GO:0061919	process utilizing autophagic mechanism	0.851	-6.4473	0.98	0.02	FALSE	down	25EB_BL
GO:0065009	regulation of molecular function	1.085	-3.1772	0.95	0.08	FALSE	down	25EB_BL
GO:0071824	protein-DNA complex organization	0.493	-4.2749	0.93	0.31	FALSE	down	25EB_BL
GO:0098657	import into cell	2.133	-3.5918	0.93	0.45	FALSE	down	25EB_BL
GO:0099111	microtubule-based transport	0.607	-5.8013	0.94	0.38	FALSE	down	25EB_BL
GO:0120036	plasma membrane bounded cell projection organization	4.744	-4.9393	0.9	0.42	FALSE	down	25EB_BL
GO:0141124	intracellular signaling cassette	2.336	-2.9309	0.89	0.5	FALSE	down	25EB_BL
GO:1901135	carbohydrate derivative metabolic process	3.592	-3.063	0.91	0.16	FALSE	down	25EB_BL
GO:1902531	regulation of intracellular signal transduction	3.296	-5.6904	0.89	0.14	FALSE	down	25EB_BL
GO:1903008	organelle disassembly	0.125	-3.7305	0.93	0.41	FALSE	down	25EB_BL
GO:2001293	malonyl-CoA metabolic process	0.016	-3.5017	0.87	0.49	FALSE	down	25EB_BL
GO:0000226	microtubule cytoskeleton organization	1.791	-7.5287	0.9	0.48	FALSE	down	50dd_25EB
GO:0000280	nuclear division	0.685	-15.71	0.91	0.3	FALSE	down	50dd_25EB
GO:0001501	skeletal system development	1.977	-2.9827	0.9	0.4	FALSE	down	50dd_25EB
GO:0001822	kidney development	1.085	-2.6985	0.9	0.4	FALSE	down	50dd_25EB
GO:0001889	liver development	0.825	-5.2518	0.9	0.31	FALSE	down	50dd_25EB
GO:0001959	regulation of cytokine-mediated signaling pathway	0.083	-4.0424	0.91	0.34	FALSE	down	50dd_25EB
GO:0003002	regionalization	3.285	-9.5157	0.87	0.29	FALSE	down	50dd_25EB
GO:0003407	neural retina development	0.571	-2.8597	0.91	0.35	FALSE	down	50dd_25EB
GO:0006275	regulation of DNA replication	0.119	-7.0511	0.86	0.29	FALSE	down	50dd_25EB
GO:0006325	chromatin organization	2.652	-33.4647	0.92	0.29	FALSE	down	50dd_25EB
GO:0006338	chromatin remodeling	2.284	-19.4295	0.91	0.35	FALSE	down	50dd_25EB
GO:0006356	regulation of transcription by RNA polymerase I	0.067	-3.3468	0.88	0.29	FALSE	down	50dd_25EB
GO:0006403	RNA localization	0.452	-11.4724	0.95	0.45	FALSE	down	50dd_25EB
GO:0006417	regulation of translation	1.339	-9.821	0.81	0.41	FALSE	down	50dd_25EB
GO:0006858	extracellular transport	0.187	-3.1965	0.96	0.27	FALSE	down	50dd_25EB
GO:0006913	nucleocytoplasmic transport	0.623	-7.1844	0.93	0.31	FALSE	down	50dd_25EB
GO:0006950	response to stress	7.194	-7.5654	0.98	0.29	FALSE	down	50dd_25EB
GO:0006974	DNA damage response	2.247	-17.0947	0.96	0.02	FALSE	down	50dd_25EB
GO:0006997	nucleus organization	0.218	-4.5391	0.92	0.36	FALSE	down	50dd_25EB
GO:0006999	nuclear pore organization	0.036	-3.5498	0.93	0.48	FALSE	down	50dd_25EB
GO:0007017	microtubule-based process	2.798	-7.6517	0.99	0.02	FALSE	down	50dd_25EB
GO:0007028	cytoplasm organization	0.062	-3.5376	0.94	0.2	FALSE	down	50dd_25EB
GO:0007049	cell cycle	2.699	-26.6819	0.99	0.02	FALSE	down	50dd_25EB
GO:0007155	cell adhesion	3.524	-2.4847	0.99	0.02	FALSE	down	50dd_25EB
GO:0007186	G protein-coupled receptor signaling pathway	6.197	-12.4101	0.88	0.37	FALSE	down	50dd_25EB
GO:0007188	adenylate cyclase-modulating G protein-coupled receptor signaling pathway	1.215	-3.3979	0.9	0.29	FALSE	down	50dd_25EB
GO:0007219	Notch signaling pathway	0.405	-2.9504	0.91	0.5	FALSE	down	50dd_25EB
GO:0007267	cell-cell signaling	2.097	-2.6	0.91	0.31	FALSE	down	50dd_25EB
GO:0007268	chemical synaptic transmission	1.578	-3.8633	0.9	0.11	FALSE	down	50dd_25EB
GO:0007389	pattern specification process	3.363	-9.821	0.9	0.38	FALSE	down	50dd_25EB
GO:0007417	central nervous system development	3.867	-8.0164	0.89	0.39	FALSE	down	50dd_25EB
GO:0007492	endoderm development	0.291	-3.6819	0.93	0.21	FALSE	down	50dd_25EB
GO:0007507	heart development	3.109	-3.383	0.89	0.45	FALSE	down	50dd_25EB
GO:0007600	sensory perception	2.159	-2.8398	0.94	0.29	FALSE	down	50dd_25EB
GO:0008283	cell population proliferation	0.836	-2.9168	0.99	0.02	FALSE	down	50dd_25EB
GO:0008334	histone mRNA metabolic process	0.031	-2.5296	0.89	0.41	FALSE	down	50dd_25EB
GO:0009790	embryo development	6.041	-15.0778	0.89	0.47	FALSE	down	50dd_25EB
GO:0009894	regulation of catabolic process	1.531	-9.7747	0.86	0.37	FALSE	down	50dd_25EB
GO:0010212	response to ionizing radiation	0.14	-4.2692	0.99	0.18	FALSE	down	50dd_25EB
GO:0010526	retrotransposon silencing	0.031	-6.2941	0.88	0.38	FALSE	down	50dd_25EB
GO:0010558	negative regulation of macromolecule biosynthetic process	3.644	-27.2197	0.74	0	FALSE	down	50dd_25EB
GO:0010564	regulation of cell cycle process	1.152	-14.7986	0.84	0.12	FALSE	down	50dd_25EB
GO:0010608	post-transcriptional regulation of gene expression	1.775	-15.284	0.84	0.42	FALSE	down	50dd_25EB
GO:0010646	regulation of cell communication	7.22	-3.9172	0.91	0.18	FALSE	down	50dd_25EB
GO:0016055	Wnt signaling pathway	0.908	-3.2526	0.9	0.28	FALSE	down	50dd_25EB
GO:0018193	peptidyl-amino acid modification	0.732	-5.8069	0.92	0.47	FALSE	down	50dd_25EB
GO:0019509	L-methionine salvage from methylthioadenosine	0.026	-4.3556	0.91	0.33	FALSE	down	50dd_25EB
GO:0019827	stem cell population maintenance	0.078	-2.7455	0.94	0.18	FALSE	down	50dd_25EB
GO:0019953	sexual reproduction	1.479	-15.5834	0.93	0	FALSE	down	50dd_25EB
GO:0021700	developmental maturation	0.519	-3.2832	0.93	0.22	FALSE	down	50dd_25EB
GO:0021861	forebrain radial glial cell differentiation	0.01	-2.5169	0.92	0.28	FALSE	down	50dd_25EB
GO:0022402	cell cycle process	2.351	-26.1637	0.91	0.02	FALSE	down	50dd_25EB
GO:0022414	reproductive process	1.692	-14.6271	1	0	FALSE	down	50dd_25EB
GO:0022613	ribonucleoprotein complex biogenesis	1.687	-24.8125	0.91	0.32	FALSE	down	50dd_25EB
GO:0023051	regulation of signaling	7.266	-3.8962	0.92	0.18	FALSE	down	50dd_25EB
GO:0030097	hemopoiesis	2.429	-10.2343	0.89	0.02	FALSE	down	50dd_25EB
GO:0030187	melatonin biosynthetic process	0.021	-2.5169	0.89	0.41	FALSE	down	50dd_25EB
GO:0031101	fin regeneration	0.478	-3.3979	0.93	0.23	FALSE	down	50dd_25EB
GO:0031297	replication fork processing	0.104	-3.5361	0.89	0.46	FALSE	down	50dd_25EB
GO:0031445	regulation of heterochromatin formation	0.062	-6.0223	0.84	0.46	FALSE	down	50dd_25EB
GO:0031647	regulation of protein stability	0.197	-2.5055	0.94	0.49	FALSE	down	50dd_25EB
GO:0032259	methylation	1.137	-10.5969	0.95	0.16	FALSE	down	50dd_25EB
GO:0032784	regulation of DNA-templated transcription elongation	0.145	-4.1385	0.87	0.32	FALSE	down	50dd_25EB
GO:0032886	regulation of microtubule-based process	0.581	-2.6855	0.93	0.11	FALSE	down	50dd_25EB
GO:0033044	regulation of chromosome organization	0.26	-9.04	0.89	0.1	FALSE	down	50dd_25EB
GO:0033143	regulation of intracellular steroid hormone receptor signaling pathway	0.047	-3.032	0.92	0.41	FALSE	down	50dd_25EB
GO:0033146	regulation of intracellular estrogen receptor signaling pathway	0.026	-4.3556	0.92	0.08	FALSE	down	50dd_25EB
GO:0034243	regulation of transcription elongation by RNA polymerase II	0.114	-3.1319	0.87	0.31	FALSE	down	50dd_25EB
GO:0034502	protein localization to chromosome	0.104	-2.7455	0.94	0.4	FALSE	down	50dd_25EB
GO:0035295	tube development	4.095	-7.8729	0.89	0.4	FALSE	down	50dd_25EB
GO:0035845	photoreceptor cell outer segment organization	0.151	-4.6383	0.85	0.44	FALSE	down	50dd_25EB
GO:0040007	growth	1.614	-2.8464	1	0	FALSE	down	50dd_25EB
GO:0040008	regulation of growth	0.597	-4.0141	0.94	0.09	FALSE	down	50dd_25EB
GO:0040016	embryonic cleavage	0.031	-3.8996	0.91	0.46	FALSE	down	50dd_25EB
GO:0040031	snRNA modification	0.036	-5.0128	0.86	0.49	FALSE	down	50dd_25EB
GO:0042158	lipoprotein biosynthetic process	0.114	-3.1746	0.9	0.43	FALSE	down	50dd_25EB
GO:0042391	regulation of membrane potential	1.142	-3.9136	0.93	0.09	FALSE	down	50dd_25EB
GO:0043094	cellular metabolic compound salvage	0.182	-2.5785	0.94	0.22	FALSE	down	50dd_25EB
GO:0043414	macromolecule methylation	0.441	-5.9136	0.92	0.43	FALSE	down	50dd_25EB
GO:0043473	pigmentation	0.737	-2.5012	1	0	FALSE	down	50dd_25EB
GO:0043484	regulation of RNA splicing	0.566	-6.6904	0.86	0.37	FALSE	down	50dd_25EB
GO:0043543	protein acylation	0.156	-2.8922	0.93	0.4	FALSE	down	50dd_25EB
GO:0043569	negative regulation of insulin-like growth factor receptor signaling pathway	0.016	-2.5169	0.87	0.36	FALSE	down	50dd_25EB
GO:0043933	protein-containing complex organization	3.706	-26.0214	0.92	0.37	FALSE	down	50dd_25EB
GO:0044087	regulation of cellular component biogenesis	1.531	-2.7614	0.92	0.12	FALSE	down	50dd_25EB
GO:0044089	positive regulation of cellular component biogenesis	0.576	-3.0218	0.89	0.45	FALSE	down	50dd_25EB
GO:0045595	regulation of cell differentiation	2.434	-6.3307	0.9	0.13	FALSE	down	50dd_25EB
GO:0045935	positive regulation of nucleobase-containing compound metabolic process	3.644	-19.5317	0.79	0.41	FALSE	down	50dd_25EB
GO:0046833	positive regulation of RNA export from nucleus	0.01	-2.5169	0.92	0.07	FALSE	down	50dd_25EB
GO:0048285	organelle fission	0.779	-16.2284	0.92	0.41	FALSE	down	50dd_25EB
GO:0048382	mesendoderm development	0.067	-3.3468	0.94	0.35	FALSE	down	50dd_25EB
GO:0048469	cell maturation	0.384	-4.3382	0.9	0.48	FALSE	down	50dd_25EB
GO:0048565	digestive tract development	0.555	-4.6655	0.91	0.3	FALSE	down	50dd_25EB
GO:0048583	regulation of response to stimulus	8.081	-4.2765	0.92	0.19	FALSE	down	50dd_25EB
GO:0048598	embryonic morphogenesis	3.768	-7.8665	0.87	0.39	FALSE	down	50dd_25EB
GO:0048705	skeletal system morphogenesis	1.152	-3.762	0.89	0.48	FALSE	down	50dd_25EB
GO:0048732	gland development	1.344	-4.3261	0.91	0.38	FALSE	down	50dd_25EB
GO:0048736	appendage development	0.612	-3.9872	0.91	0.3	FALSE	down	50dd_25EB
GO:0048871	multicellular organismal-level homeostasis	1.329	-4.9431	0.94	0	FALSE	down	50dd_25EB
GO:0050658	RNA transport	0.42	-11.3686	0.94	0	FALSE	down	50dd_25EB
GO:0050793	regulation of developmental process	4.515	-6.4855	0.92	0.12	FALSE	down	50dd_25EB
GO:0051052	regulation of DNA metabolic process	0.519	-6.8416	0.86	0.34	FALSE	down	50dd_25EB
GO:0051128	regulation of cellular component organization	4.002	-8.3526	0.92	0.14	FALSE	down	50dd_25EB
GO:0051246	regulation of protein metabolic process	2.673	-7.4056	0.84	0.44	FALSE	down	50dd_25EB
GO:0051276	chromosome organization	1.261	-13.5918	0.91	0.44	FALSE	down	50dd_25EB
GO:0051301	cell division	1.453	-19.2716	0.99	0.02	FALSE	down	50dd_25EB
GO:0051302	regulation of cell division	0.28	-2.7035	0.94	0.1	FALSE	down	50dd_25EB
GO:0051606	detection of stimulus	1.318	-4.4034	0.98	0.23	FALSE	down	50dd_25EB
GO:0051640	organelle localization	1.313	-5.71	0.96	0.32	FALSE	down	50dd_25EB
GO:0051641	cellular localization	7.868	-7.1255	0.94	0.41	FALSE	down	50dd_25EB
GO:0051656	establishment of organelle localization	0.971	-8.0835	0.95	0.3	FALSE	down	50dd_25EB
GO:0051726	regulation of cell cycle	2.185	-8.8894	0.92	0.13	FALSE	down	50dd_25EB
GO:0055123	digestive system development	0.773	-4.1864	0.91	0.31	FALSE	down	50dd_25EB
GO:0060173	limb development	0.4	-3.4949	0.91	0.29	FALSE	down	50dd_25EB
GO:0060216	definitive hemopoiesis	0.322	-4.7235	0.9	0.47	FALSE	down	50dd_25EB
GO:0060234	neuroblast delamination	0.01	-2.5169	0.89	0.35	FALSE	down	50dd_25EB
GO:0060322	head development	2.87	-6.5436	0.91	0.29	FALSE	down	50dd_25EB
GO:0060759	regulation of response to cytokine stimulus	0.083	-4.0424	0.92	0.3	FALSE	down	50dd_25EB
GO:0060795	cell fate commitment involved in formation of primary germ layer	0.052	-2.8295	0.9	0.49	FALSE	down	50dd_25EB
GO:0060828	regulation of canonical Wnt signaling pathway	0.638	-3.6308	0.9	0.42	FALSE	down	50dd_25EB
GO:0060966	regulation of gene silencing by regulatory ncRNA	0.031	-2.5296	0.89	0.27	FALSE	down	50dd_25EB
GO:0061008	hepaticobiliary system development	0.846	-5.5686	0.91	0.31	FALSE	down	50dd_25EB
GO:0061351	neural precursor cell proliferation	0.156	-2.9929	0.99	0.02	FALSE	down	50dd_25EB
GO:0070647	protein modification by small protein conjugation or removal	3.317	-16.719	0.9	0.31	FALSE	down	50dd_25EB
GO:0071577	zinc ion transmembrane transport	0.125	-2.9033	0.96	0.26	FALSE	down	50dd_25EB
GO:0071824	protein-DNA complex organization	0.493	-34.8153	0.92	0.02	FALSE	down	50dd_25EB
GO:0072001	renal system development	1.09	-2.6838	0.91	0.32	FALSE	down	50dd_25EB
GO:0072359	circulatory system development	5.242	-4.6126	0.89	0.46	FALSE	down	50dd_25EB
GO:0098727	maintenance of cell number	0.088	-2.5115	0.94	0.18	FALSE	down	50dd_25EB
GO:0098742	cell-cell adhesion via plasma-membrane adhesion molecules	1.251	-3.4248	0.98	0.02	FALSE	down	50dd_25EB
GO:0141187	nucleic acid biosynthetic process	4.666	-66.5406	0.82	0	FALSE	down	50dd_25EB
GO:1902253	regulation of intrinsic apoptotic signaling pathway by p53 class mediator	0.067	-2.4957	0.91	0.44	FALSE	down	50dd_25EB
GO:1902275	regulation of chromatin organization	0.073	-5.4283	0.9	0.47	FALSE	down	50dd_25EB
GO:1903311	regulation of mRNA metabolic process	0.882	-14.1831	0.85	0.43	FALSE	down	50dd_25EB
GO:1903391	regulation of adherens junction organization	0.005	-2.5169	0.92	0.39	FALSE	down	50dd_25EB
GO:1904888	cranial skeletal system development	1.225	-5.0074	0.92	0.25	FALSE	down	50dd_25EB
GO:2000241	regulation of reproductive process	0.374	-3.214	0.94	0.09	FALSE	down	50dd_25EB
GO:0001501	skeletal system development	1.977	-8.7852	0.7	0.36	FALSE	down	8C_UF
GO:0001763	morphogenesis of a branching structure	0.151	-5.3925	0.76	0.38	FALSE	down	8C_UF
GO:0001938	positive regulation of endothelial cell proliferation	0.062	-3.0585	0.93	0.4	FALSE	down	8C_UF
GO:0001944	vasculature development	2.626	-13.1397	0.66	0.43	FALSE	down	8C_UF
GO:0002098	tRNA wobble uridine modification	0.083	-2.6899	0.97	0.44	FALSE	down	8C_UF
GO:0002181	cytoplasmic translation	0.285	-3.2226	0.97	0.47	FALSE	down	8C_UF
GO:0003002	regionalization	3.285	-15.7352	0.66	0.39	FALSE	down	8C_UF
GO:0006259	DNA metabolic process	3.27	-3.5058	0.97	0.27	FALSE	down	8C_UF
GO:0006412	translation	1.791	-7.699	0.96	0.02	FALSE	down	8C_UF
GO:0007099	centriole replication	0.099	-5.3335	0.92	0.26	FALSE	down	8C_UF
GO:0007166	cell surface receptor signaling pathway	6.623	-8.983	0.91	0.39	FALSE	down	8C_UF
GO:0007167	enzyme-linked receptor protein signaling pathway	1.9	-4.7721	0.92	0.13	FALSE	down	8C_UF
GO:0007186	G protein-coupled receptor signaling pathway	6.197	-6.0367	0.91	0.47	FALSE	down	8C_UF
GO:0007224	smoothened signaling pathway	0.208	-3.3316	0.94	0.5	FALSE	down	8C_UF
GO:0007389	pattern specification process	3.363	-17.4202	0.7	0.39	FALSE	down	8C_UF
GO:0007492	endoderm development	0.291	-3.8356	0.76	0.41	FALSE	down	8C_UF
GO:0007498	mesoderm development	0.529	-5.6126	0.74	0.24	FALSE	down	8C_UF
GO:0007600	sensory perception	2.159	-3.6635	0.81	0	FALSE	down	8C_UF
GO:0008283	cell population proliferation	0.836	-3.8097	0.99	0.02	FALSE	down	8C_UF
GO:0009790	embryo development	6.041	-30.0516	0.68	0.47	FALSE	down	8C_UF
GO:0010646	regulation of cell communication	7.22	-5.3969	0.94	0.23	FALSE	down	8C_UF
GO:0016226	iron-sulfur cluster assembly	0.119	-2.8691	0.94	0.47	FALSE	down	8C_UF
GO:0016477	cell migration	3.244	-10.8153	0.96	0	FALSE	down	8C_UF
GO:0023051	regulation of signaling	7.266	-5.5513	0.94	0.23	FALSE	down	8C_UF
GO:0030010	establishment of cell polarity	0.28	-4.8297	0.98	0.02	FALSE	down	8C_UF
GO:0030030	cell projection organization	4.9	-9.9318	0.93	0.42	FALSE	down	8C_UF
GO:0030099	myeloid cell differentiation	1.043	-3.4225	0.73	0.48	FALSE	down	8C_UF
GO:0030198	extracellular matrix organization	0.96	-6.8539	0.94	0.33	FALSE	down	8C_UF
GO:0030334	regulation of cell migration	1.298	-4.8697	0.92	0.11	FALSE	down	8C_UF
GO:0030513	positive regulation of BMP signaling pathway	0.104	-3.2557	0.91	0.42	FALSE	down	8C_UF
GO:0030866	cortical actin cytoskeleton organization	0.171	-3.2487	0.94	0.44	FALSE	down	8C_UF
GO:0030878	thyroid gland development	0.093	-3.4881	0.74	0.2	FALSE	down	8C_UF
GO:0031016	pancreas development	0.841	-3.2204	0.73	0.43	FALSE	down	8C_UF
GO:0031163	metallo-sulfur cluster assembly	0.119	-2.8691	0.94	0.47	FALSE	down	8C_UF
GO:0031214	biomineral tissue development	0.254	-2.8422	0.73	0.41	FALSE	down	8C_UF
GO:0031325	positive regulation of cellular metabolic process	4.37	-9.1938	0.84	0.13	FALSE	down	8C_UF
GO:0031399	regulation of protein modification process	0.498	-3.8041	0.91	0.33	FALSE	down	8C_UF
GO:0032204	regulation of telomere maintenance	0.057	-2.9249	0.92	0.47	FALSE	down	8C_UF
GO:0033339	pectoral fin development	0.353	-4.4685	0.74	0.23	FALSE	down	8C_UF
GO:0034377	plasma lipoprotein particle assembly	0.01	-2.8998	0.81	0.3	FALSE	down	8C_UF
GO:0035270	endocrine system development	0.607	-4.1079	0.73	0.25	FALSE	down	8C_UF
GO:0035295	tube development	4.095	-21.7352	0.69	0.32	FALSE	down	8C_UF
GO:0035825	homologous recombination	0.171	-3.7905	0.97	0.47	FALSE	down	8C_UF
GO:0040012	regulation of locomotion	1.505	-5.6635	0.95	0.11	FALSE	down	8C_UF
GO:0042325	regulation of phosphorylation	0.28	-6.0315	0.89	0.33	FALSE	down	8C_UF
GO:0042692	muscle cell differentiation	1.36	-5.3747	0.72	0.5	FALSE	down	8C_UF
GO:0043062	extracellular structure organization	0.96	-6.8539	0.94	0.33	FALSE	down	8C_UF
GO:0045165	cell fate commitment	0.908	-5.8928	0.75	0.47	FALSE	down	8C_UF
GO:0045168	cell-cell signaling involved in cell fate commitment	0.01	-2.8998	0.79	0.19	FALSE	down	8C_UF
GO:0045229	external encapsulating structure organization	0.965	-6.8097	0.94	0.33	FALSE	down	8C_UF
GO:0045603	positive regulation of endothelial cell differentiation	0.01	-2.8998	0.92	0.47	FALSE	down	8C_UF
GO:0045835	negative regulation of meiotic nuclear division	0.026	-3.0846	0.94	0.07	FALSE	down	8C_UF
GO:0046113	nucleobase catabolic process	0.067	-2.8529	0.98	0.38	FALSE	down	8C_UF
GO:0048568	embryonic organ development	3.322	-19.1512	0.62	0.39	FALSE	down	8C_UF
GO:0048583	regulation of response to stimulus	8.081	-6.2596	0.94	0.24	FALSE	down	8C_UF
GO:0048646	anatomical structure formation involved in morphogenesis	4.225	-23.5287	0.67	0	FALSE	down	8C_UF
GO:0048699	generation of neurons	4.967	-13.6778	0.6	0.41	FALSE	down	8C_UF
GO:0048705	skeletal system morphogenesis	1.152	-9.8928	0.63	0.48	FALSE	down	8C_UF
GO:0048732	gland development	1.344	-6.2248	0.72	0.45	FALSE	down	8C_UF
GO:0048736	appendage development	0.612	-4.6271	0.75	0.25	FALSE	down	8C_UF
GO:0048793	pronephros development	0.753	-5.4295	0.68	0.42	FALSE	down	8C_UF
GO:0048795	swim bladder morphogenesis	0.036	-2.8529	0.74	0.33	FALSE	down	8C_UF
GO:0048857	neural nucleus development	0.135	-3.6073	0.81	0.21	FALSE	down	8C_UF
GO:0048863	stem cell differentiation	1.178	-5.9788	0.74	0.49	FALSE	down	8C_UF
GO:0048870	cell motility	3.509	-11.757	0.99	0.02	FALSE	down	8C_UF
GO:0048872	homeostasis of number of cells	0.784	-2.9691	0.83	0.24	FALSE	down	8C_UF
GO:0048880	sensory system development	3.327	-7.6819	0.68	0.45	FALSE	down	8C_UF
GO:0050793	regulation of developmental process	4.515	-10.7423	0.95	0	FALSE	down	8C_UF
GO:0050919	negative chemotaxis	0.197	-4.0825	0.99	0.18	FALSE	down	8C_UF
GO:0051174	regulation of phosphorus metabolic process	0.374	-5.0155	0.92	0.34	FALSE	down	8C_UF
GO:0051239	regulation of multicellular organismal process	4.137	-3.6345	0.95	0.13	FALSE	down	8C_UF
GO:0051282	regulation of sequestering of calcium ion	0.187	-2.8116	0.96	0.08	FALSE	down	8C_UF
GO:0051338	regulation of transferase activity	0.156	-4.4237	0.96	0.08	FALSE	down	8C_UF
GO:0060322	head development	2.87	-8.9706	0.75	0.3	FALSE	down	8C_UF
GO:0060788	ectodermal placode formation	0.156	-6.2	0.74	0.38	FALSE	down	8C_UF
GO:0061008	hepaticobiliary system development	0.846	-3.1925	0.72	0.32	FALSE	down	8C_UF
GO:0061061	muscle structure development	2.009	-6.7235	0.76	0.29	FALSE	down	8C_UF
GO:0061351	neural precursor cell proliferation	0.156	-3.2487	0.99	0.02	FALSE	down	8C_UF
GO:0070925	organelle assembly	3.296	-3.214	0.91	0.46	FALSE	down	8C_UF
GO:0071363	cellular response to growth factor stimulus	0.804	-4.4486	0.98	0.21	FALSE	down	8C_UF
GO:0071696	ectodermal placode development	0.223	-5.6968	0.81	0.22	FALSE	down	8C_UF
GO:0072001	renal system development	1.09	-4.1325	0.72	0.33	FALSE	down	8C_UF
GO:0072359	circulatory system development	5.242	-20.0132	0.67	0.48	FALSE	down	8C_UF
GO:0090092	regulation of transmembrane receptor protein serine/threonine kinase signaling pathway	0.649	-3.762	0.93	0.47	FALSE	down	8C_UF
GO:0090130	tissue migration	0.099	-3.2782	0.86	0.19	FALSE	down	8C_UF
GO:0090287	regulation of cellular response to growth factor stimulus	0.83	-5.2418	0.94	0.1	FALSE	down	8C_UF
GO:0097553	calcium ion transmembrane import into cytosol	0.223	-3.4559	0.99	0.02	FALSE	down	8C_UF
GO:0120036	plasma membrane bounded cell projection organization	4.744	-10.0101	0.9	0.02	FALSE	down	8C_UF
GO:1904888	cranial skeletal system development	1.225	-7.5735	0.77	0.27	FALSE	down	8C_UF
GO:2000026	regulation of multicellular organismal development	2.237	-7	0.92	0.11	FALSE	down	8C_UF
GO:0000041	transition metal ion transport	0.389	-3.1469	0.89	0.36	FALSE	down	BL_16C
GO:0000280	nuclear division	0.685	-6.983	0.86	0.41	FALSE	down	BL_16C
GO:0000491	small nucleolar ribonucleoprotein complex assembly	0.047	-4.0353	0.9	0.49	FALSE	down	BL_16C
GO:0000972	transcription-dependent tethering of RNA polymerase II gene DNA at nuclear periphery	0.031	-3.1062	0.9	0.31	FALSE	down	BL_16C
GO:0002926	tRNA wobble base 5-methoxycarbonylmethyl-2-thiouridinylation	0.01	-2.9149	0.84	0.48	FALSE	down	BL_16C
GO:0006048	UDP-N-acetylglucosamine biosynthetic process	0.031	-3.1062	0.84	0.48	FALSE	down	BL_16C
GO:0006325	chromatin organization	2.652	-3.7878	0.88	0.37	FALSE	down	BL_16C
GO:0006338	chromatin remodeling	2.284	-3.2581	0.89	0.36	FALSE	down	BL_16C
GO:0006403	RNA localization	0.452	-9.9872	0.87	0.44	FALSE	down	BL_16C
GO:0006497	protein lipidation	0.104	-3.2503	0.86	0.42	FALSE	down	BL_16C
GO:0006629	lipid metabolic process	4.588	-4.0214	0.9	0.24	FALSE	down	BL_16C
GO:0006915	apoptotic process	1.505	-4.6635	0.97	0.02	FALSE	down	BL_16C
GO:0006950	response to stress	7.194	-3.757	0.97	0.34	FALSE	down	BL_16C
GO:0006999	nuclear pore organization	0.036	-2.8747	0.89	0.48	FALSE	down	BL_16C
GO:0007005	mitochondrion organization	1.069	-2.9206	0.87	0.45	FALSE	down	BL_16C
GO:0007017	microtubule-based process	2.798	-8.1938	0.98	0.02	FALSE	down	BL_16C
GO:0007018	microtubule-based movement	1.303	-6.3979	0.94	0.02	FALSE	down	BL_16C
GO:0007049	cell cycle	2.699	-13.5243	0.98	0.02	FALSE	down	BL_16C
GO:0007186	G protein-coupled receptor signaling pathway	6.197	-7.6819	0.91	0.15	FALSE	down	BL_16C
GO:0008219	cell death	1.609	-3.9101	0.98	0.02	FALSE	down	BL_16C
GO:0009056	catabolic process	6.711	-4.9872	0.91	0.32	FALSE	down	BL_16C
GO:0009057	macromolecule catabolic process	3.109	-3.1778	0.88	0.3	FALSE	down	BL_16C
GO:0009790	embryo development	6.041	-4.2284	0.96	0.47	FALSE	down	BL_16C
GO:0010256	endomembrane system organization	1.308	-4.1403	0.89	0.34	FALSE	down	BL_16C
GO:0010564	regulation of cell cycle process	1.152	-9.5171	0.84	0.11	FALSE	down	BL_16C
GO:0010629	negative regulation of gene expression	1.531	-3.4214	0.89	0.32	FALSE	down	BL_16C
GO:0016925	protein sumoylation	0.093	-3.5229	0.91	0.2	FALSE	down	BL_16C
GO:0019637	organophosphate metabolic process	3.747	-6.2907	0.86	0.32	FALSE	down	BL_16C
GO:0019953	sexual reproduction	1.479	-6.8665	0.91	0	FALSE	down	BL_16C
GO:0022402	cell cycle process	2.351	-14.289	0.89	0	FALSE	down	BL_16C
GO:0022414	reproductive process	1.692	-5.5884	1	0	FALSE	down	BL_16C
GO:0030030	cell projection organization	4.9	-4.6108	0.88	0.41	FALSE	down	BL_16C
GO:0030203	glycosaminoglycan metabolic process	0.301	-3.0595	0.91	0.22	FALSE	down	BL_16C
GO:0032259	methylation	1.137	-3.7878	0.93	0.16	FALSE	down	BL_16C
GO:0032774	RNA biosynthetic process	4.412	-14.1152	0.75	0.02	FALSE	down	BL_16C
GO:0032970	regulation of actin filament-based process	1.007	-2.8516	0.96	0.11	FALSE	down	BL_16C
GO:0033043	regulation of organelle organization	2.32	-11.0894	0.88	0	FALSE	down	BL_16C
GO:0035295	tube development	4.095	-3.2757	0.96	0.27	FALSE	down	BL_16C
GO:0035825	homologous recombination	0.171	-2.9851	0.85	0.48	FALSE	down	BL_16C
GO:0043009	chordate embryonic development	2.725	-3.109	0.96	0.38	FALSE	down	BL_16C
GO:0043687	post-translational protein modification	3.384	-2.8793	0.87	0.38	FALSE	down	BL_16C
GO:0043933	protein-containing complex organization	3.706	-7.3279	0.88	0.31	FALSE	down	BL_16C
GO:0044087	regulation of cellular component biogenesis	1.531	-6.4078	0.96	0.12	FALSE	down	BL_16C
GO:0044255	cellular lipid metabolic process	3.446	-6.4023	0.85	0.32	FALSE	down	BL_16C
GO:0044281	small molecule metabolic process	5.922	-2.8556	0.91	0.31	FALSE	down	BL_16C
GO:0045048	protein insertion into ER membrane	0.114	-5.1778	0.75	0.47	FALSE	down	BL_16C
GO:0046907	intracellular transport	4.137	-13.475	0.8	0.02	FALSE	down	BL_16C
GO:0048285	organelle fission	0.779	-8.8894	0.87	0.02	FALSE	down	BL_16C
GO:0051028	mRNA transport	0.353	-9.0453	0.84	0.35	FALSE	down	BL_16C
GO:0051128	regulation of cellular component organization	4.002	-9.8069	0.96	0.13	FALSE	down	BL_16C
GO:0051131	chaperone-mediated protein complex assembly	0.057	-3.3979	0.9	0.5	FALSE	down	BL_16C
GO:0051276	chromosome organization	1.261	-7.8356	0.87	0.44	FALSE	down	BL_16C
GO:0051301	cell division	1.453	-6.2104	0.98	0.02	FALSE	down	BL_16C
GO:0051640	organelle localization	1.313	-5.0264	0.89	0.38	FALSE	down	BL_16C
GO:0051641	cellular localization	7.868	-21.1296	0.84	0.5	FALSE	down	BL_16C
GO:0051642	centrosome localization	0.062	-3.2343	0.9	0.27	FALSE	down	BL_16C
GO:0051656	establishment of organelle localization	0.971	-5.0964	0.89	0.39	FALSE	down	BL_16C
GO:0051726	regulation of cell cycle	2.185	-4.3497	0.96	0.12	FALSE	down	BL_16C
GO:0061024	membrane organization	2.118	-4.9066	0.89	0.36	FALSE	down	BL_16C
GO:0061842	microtubule organizing center localization	0.067	-3.0867	0.9	0.27	FALSE	down	BL_16C
GO:0071824	protein-DNA complex organization	0.493	-4.2749	0.89	0.25	FALSE	down	BL_16C
GO:0099111	microtubule-based transport	0.607	-8.7352	0.89	0.38	FALSE	down	BL_16C
GO:1901135	carbohydrate derivative metabolic process	3.592	-4.567	0.91	0.19	FALSE	down	BL_16C
GO:1903311	regulation of mRNA metabolic process	0.882	-3.6459	0.96	0.09	FALSE	down	BL_16C
GO:1904888	cranial skeletal system development	1.225	-4.1146	0.97	0	FALSE	down	BL_16C
GO:2000197	regulation of ribonucleoprotein complex localization	0.01	-2.9149	0.97	0.07	FALSE	down	BL_16C
GO:2001293	malonyl-CoA metabolic process	0.016	-4.3726	0.86	0.34	FALSE	down	BL_16C
GO:0000226	microtubule cytoskeleton organization	1.791	-8.9355	0.9	0.35	FALSE	up	25EB_BL
GO:0001501	skeletal system development	1.977	-11.4584	0.81	0.36	FALSE	up	25EB_BL
GO:0001667	ameboidal-type cell migration	1.059	-8.8097	0.97	0.02	FALSE	up	25EB_BL
GO:0001763	morphogenesis of a branching structure	0.151	-3.6655	0.85	0.38	FALSE	up	25EB_BL
GO:0001889	liver development	0.825	-4.3325	0.8	0.32	FALSE	up	25EB_BL
GO:0002181	cytoplasmic translation	0.285	-9.5214	0.89	0.47	FALSE	up	25EB_BL
GO:0003158	endothelium development	0.348	-3.3002	0.84	0.48	FALSE	up	25EB_BL
GO:0003173	ventriculo bulbo valve development	0.031	-3.2782	0.84	0.48	FALSE	up	25EB_BL
GO:0003376	sphingosine-1-phosphate receptor signaling pathway	0.047	-3.2976	0.95	0.2	FALSE	up	25EB_BL
GO:0006284	base-excision repair	0.119	-2.8027	0.88	0.49	FALSE	up	25EB_BL
GO:0006325	chromatin organization	2.652	-9.057	0.93	0.37	FALSE	up	25EB_BL
GO:0006338	chromatin remodeling	2.284	-4.1739	0.93	0.36	FALSE	up	25EB_BL
GO:0006356	regulation of transcription by RNA polymerase I	0.067	-3.5751	0.92	0.28	FALSE	up	25EB_BL
GO:0006417	regulation of translation	1.339	-6.1349	0.88	0.4	FALSE	up	25EB_BL
GO:0006487	protein N-linked glycosylation	0.249	-2.865	0.89	0.46	FALSE	up	25EB_BL
GO:0006858	extracellular transport	0.187	-6.5544	0.96	0.32	FALSE	up	25EB_BL
GO:0006950	response to stress	7.194	-4.6737	0.98	0.31	FALSE	up	25EB_BL
GO:0007017	microtubule-based process	2.798	-9.2441	0.99	0.02	FALSE	up	25EB_BL
GO:0007029	endoplasmic reticulum organization	0.285	-3.4377	0.93	0.41	FALSE	up	25EB_BL
GO:0007049	cell cycle	2.699	-3.6108	0.99	0.02	FALSE	up	25EB_BL
GO:0007166	cell surface receptor signaling pathway	6.623	-3.9957	0.91	0.47	FALSE	up	25EB_BL
GO:0007186	G protein-coupled receptor signaling pathway	6.197	-11.224	0.91	0.36	FALSE	up	25EB_BL
GO:0007219	Notch signaling pathway	0.405	-3.433	0.93	0.5	FALSE	up	25EB_BL
GO:0007224	smoothened signaling pathway	0.208	-3.6778	0.94	0.47	FALSE	up	25EB_BL
GO:0007368	determination of left/right symmetry	1.541	-8.8182	0.81	0.34	FALSE	up	25EB_BL
GO:0007389	pattern specification process	3.363	-10.0246	0.81	0.38	FALSE	up	25EB_BL
GO:0007417	central nervous system development	3.867	-11.1656	0.78	0.4	FALSE	up	25EB_BL
GO:0007498	mesoderm development	0.529	-3.9788	0.84	0.24	FALSE	up	25EB_BL
GO:0007507	heart development	3.109	-10.0004	0.76	0.43	FALSE	up	25EB_BL
GO:0009161	ribonucleoside monophosphate metabolic process	0.27	-2.865	0.89	0.45	FALSE	up	25EB_BL
GO:0009790	embryo development	6.041	-26.7055	0.79	0.47	FALSE	up	25EB_BL
GO:0009894	regulation of catabolic process	1.531	-4.684	0.9	0.38	FALSE	up	25EB_BL
GO:0010558	negative regulation of macromolecule biosynthetic process	3.644	-6.8633	0.84	0.46	FALSE	up	25EB_BL
GO:0010564	regulation of cell cycle process	1.152	-2.5819	0.95	0.12	FALSE	up	25EB_BL
GO:0010608	post-transcriptional regulation of gene expression	1.775	-8.4547	0.89	0.42	FALSE	up	25EB_BL
GO:0010646	regulation of cell communication	7.22	-4.0088	0.94	0.18	FALSE	up	25EB_BL
GO:0015931	nucleobase-containing compound transport	0.758	-3.1175	0.95	0.37	FALSE	up	25EB_BL
GO:0016055	Wnt signaling pathway	0.908	-4.0241	0.93	0.27	FALSE	up	25EB_BL
GO:0016226	iron-sulfur cluster assembly	0.119	-3.4353	0.93	0.42	FALSE	up	25EB_BL
GO:0016556	mRNA modification	0.052	-3.5143	0.89	0.43	FALSE	up	25EB_BL
GO:0016925	protein sumoylation	0.093	-5.4989	0.93	0.2	FALSE	up	25EB_BL
GO:0018193	peptidyl-amino acid modification	0.732	-3.9872	0.92	0.33	FALSE	up	25EB_BL
GO:0021559	trigeminal nerve development	0.021	-2.7221	0.86	0.22	FALSE	up	25EB_BL
GO:0022402	cell cycle process	2.351	-4.5867	0.97	0.02	FALSE	up	25EB_BL
GO:0022411	cellular component disassembly	0.524	-3.0942	0.94	0.26	FALSE	up	25EB_BL
GO:0022613	ribonucleoprotein complex biogenesis	1.687	-31.6556	0.91	0.02	FALSE	up	25EB_BL
GO:0023051	regulation of signaling	7.266	-3.9101	0.94	0.18	FALSE	up	25EB_BL
GO:0030010	establishment of cell polarity	0.28	-4.9706	0.98	0.02	FALSE	up	25EB_BL
GO:0030030	cell projection organization	4.9	-10.7305	0.92	0.41	FALSE	up	25EB_BL
GO:0030097	hemopoiesis	2.429	-7.8996	0.81	0.29	FALSE	up	25EB_BL
GO:0030242	autophagy of peroxisome	0.01	-3.2434	0.95	0.17	FALSE	up	25EB_BL
GO:0031016	pancreas development	0.841	-3.7375	0.83	0.36	FALSE	up	25EB_BL
GO:0031163	metallo-sulfur cluster assembly	0.119	-3.4353	0.93	0.42	FALSE	up	25EB_BL
GO:0031297	replication fork processing	0.104	-2.692	0.91	0.46	FALSE	up	25EB_BL
GO:0031325	positive regulation of cellular metabolic process	4.37	-11.5317	0.84	0	FALSE	up	25EB_BL
GO:0031503	protein-containing complex localization	0.529	-2.9883	0.96	0.34	FALSE	up	25EB_BL
GO:0032259	methylation	1.137	-2.7164	0.95	0.16	FALSE	up	25EB_BL
GO:0032886	regulation of microtubule-based process	0.581	-3.0915	0.96	0.11	FALSE	up	25EB_BL
GO:0033043	regulation of organelle organization	2.32	-5.2125	0.93	0.13	FALSE	up	25EB_BL
GO:0033333	fin development	0.576	-3.5003	0.83	0.3	FALSE	up	25EB_BL
GO:0033554	cellular response to stress	3.69	-6.6459	0.96	0.02	FALSE	up	25EB_BL
GO:0033750	ribosome localization	0.073	-3.3625	0.96	0.27	FALSE	up	25EB_BL
GO:0035295	tube development	4.095	-16.7595	0.8	0.4	FALSE	up	25EB_BL
GO:0035372	protein localization to microtubule	0.036	-2.9382	0.94	0.49	FALSE	up	25EB_BL
GO:0036342	post-anal tail morphogenesis	0.114	-2.9296	0.86	0.37	FALSE	up	25EB_BL
GO:0043114	regulation of vascular permeability	0.093	-2.692	0.88	0.5	FALSE	up	25EB_BL
GO:0043473	pigmentation	0.737	-3.5406	1	0	FALSE	up	25EB_BL
GO:0043484	regulation of RNA splicing	0.566	-6.9431	0.9	0.36	FALSE	up	25EB_BL
GO:0043583	ear development	1.002	-4.6696	0.81	0.43	FALSE	up	25EB_BL
GO:0043589	skin morphogenesis	0.016	-3.2976	0.85	0.34	FALSE	up	25EB_BL
GO:0043687	post-translational protein modification	3.384	-3.8633	0.91	0.47	FALSE	up	25EB_BL
GO:0043933	protein-containing complex organization	3.706	-17.8013	0.92	0.33	FALSE	up	25EB_BL
GO:0044087	regulation of cellular component biogenesis	1.531	-3.556	0.95	0.13	FALSE	up	25EB_BL
GO:0045184	establishment of protein localization	4.033	-6.5607	0.91	0.03	FALSE	up	25EB_BL
GO:0045446	endothelial cell differentiation	0.27	-3.4437	0.82	0.41	FALSE	up	25EB_BL
GO:0048024	regulation of mRNA splicing, via spliceosome	0.337	-6.0227	0.89	0.34	FALSE	up	25EB_BL
GO:0048066	developmental pigmentation	0.4	-2.8325	1	0	FALSE	up	25EB_BL
GO:0048285	organelle fission	0.779	-2.7793	0.93	0.45	FALSE	up	25EB_BL
GO:0048382	mesendoderm development	0.067	-2.6233	0.86	0.36	FALSE	up	25EB_BL
GO:0048583	regulation of response to stimulus	8.081	-3.9031	0.94	0.19	FALSE	up	25EB_BL
GO:0048598	embryonic morphogenesis	3.768	-18.9136	0.76	0	FALSE	up	25EB_BL
GO:0048705	skeletal system morphogenesis	1.152	-11.1146	0.76	0.48	FALSE	up	25EB_BL
GO:0048732	gland development	1.344	-6.2069	0.82	0.45	FALSE	up	25EB_BL
GO:0048736	appendage development	0.612	-3.6345	0.84	0.31	FALSE	up	25EB_BL
GO:0048755	branching morphogenesis of a nerve	0.021	-2.7221	0.85	0.31	FALSE	up	25EB_BL
GO:0048863	stem cell differentiation	1.178	-7.5302	0.83	0.44	FALSE	up	25EB_BL
GO:0048870	cell motility	3.509	-8.3595	0.99	0.02	FALSE	up	25EB_BL
GO:0048871	multicellular organismal-level homeostasis	1.329	-2.8429	0.89	0.27	FALSE	up	25EB_BL
GO:0048880	sensory system development	3.327	-3.9914	0.8	0.43	FALSE	up	25EB_BL
GO:0050678	regulation of epithelial cell proliferation	0.145	-2.7208	0.96	0.09	FALSE	up	25EB_BL
GO:0050777	negative regulation of immune response	0.088	-3.9172	0.93	0.08	FALSE	up	25EB_BL
GO:0050793	regulation of developmental process	4.515	-10.3036	0.95	0.13	FALSE	up	25EB_BL
GO:0050906	detection of stimulus involved in sensory perception	0.981	-2.8992	0.88	0.26	FALSE	up	25EB_BL
GO:0051091	positive regulation of DNA-binding transcription factor activity	0.057	-3.0757	0.92	0.28	FALSE	up	25EB_BL
GO:0051128	regulation of cellular component organization	4.002	-6.8268	0.94	0.14	FALSE	up	25EB_BL
GO:0051239	regulation of multicellular organismal process	4.137	-4.2373	0.95	0.12	FALSE	up	25EB_BL
GO:0051290	protein heterotetramerization	0.026	-2.7221	0.93	0.48	FALSE	up	25EB_BL
GO:0051301	cell division	1.453	-4.5346	0.99	0.02	FALSE	up	25EB_BL
GO:0051606	detection of stimulus	1.318	-3.6364	0.99	0.24	FALSE	up	25EB_BL
GO:0051641	cellular localization	7.868	-10.5528	0.93	0.49	FALSE	up	25EB_BL
GO:0055123	digestive system development	0.773	-3.7747	0.83	0.32	FALSE	up	25EB_BL
GO:0060216	definitive hemopoiesis	0.322	-4.8996	0.85	0.47	FALSE	up	25EB_BL
GO:0060322	head development	2.87	-9.3915	0.84	0.3	FALSE	up	25EB_BL
GO:0061008	hepaticobiliary system development	0.846	-4.0311	0.83	0.32	FALSE	up	25EB_BL
GO:0061351	neural precursor cell proliferation	0.156	-4.1656	0.99	0.02	FALSE	up	25EB_BL
GO:0070555	response to interleukin-1	0.016	-2.7221	0.99	0.15	FALSE	up	25EB_BL
GO:0071267	L-methionine salvage	0.031	-4.7471	0.9	0.34	FALSE	up	25EB_BL
GO:0071679	commissural neuron axon guidance	0.057	-4.9547	0.77	0.39	FALSE	up	25EB_BL
GO:0071696	ectodermal placode development	0.223	-2.7751	0.88	0.22	FALSE	up	25EB_BL
GO:0071826	protein-RNA complex organization	0.695	-11.9508	0.92	0.27	FALSE	up	25EB_BL
GO:0072001	renal system development	1.09	-5.6383	0.82	0.33	FALSE	up	25EB_BL
GO:0072003	kidney rudiment formation	0.016	-3.2976	0.81	0.31	FALSE	up	25EB_BL
GO:0072359	circulatory system development	5.242	-12.6904	0.79	0.46	FALSE	up	25EB_BL
GO:0097428	protein maturation by iron-sulfur cluster transfer	0.052	-3.2434	0.9	0.4	FALSE	up	25EB_BL
GO:0099111	microtubule-based transport	0.607	-6.2612	0.95	0.36	FALSE	up	25EB_BL
GO:0140053	mitochondrial gene expression	0.291	-2.96	0.89	0.47	FALSE	up	25EB_BL
GO:0140820	cytosol to Golgi apparatus transport	0.021	-2.7221	0.96	0.26	FALSE	up	25EB_BL
GO:0141187	nucleic acid biosynthetic process	4.666	-36.3363	0.83	0	FALSE	up	25EB_BL
GO:0180010	co-transcriptional mRNA 3'-end processing, cleavage and polyadenylation pathway	0.016	-3.2976	0.88	0.47	FALSE	up	25EB_BL
GO:1902531	regulation of intracellular signal transduction	3.296	-3.5969	0.92	0.44	FALSE	up	25EB_BL
GO:1903311	regulation of mRNA metabolic process	0.882	-8.1805	0.9	0.35	FALSE	up	25EB_BL
GO:1903361	protein localization to basolateral plasma membrane	0.021	-2.7221	0.94	0.47	FALSE	up	25EB_BL
GO:1904888	cranial skeletal system development	1.225	-9.857	0.86	0.27	FALSE	up	25EB_BL
GO:1990928	response to amino acid starvation	0.109	-3.2104	0.98	0.48	FALSE	up	25EB_BL
GO:2000026	regulation of multicellular organismal development	2.237	-7.6253	0.93	0.11	FALSE	up	25EB_BL
GO:0000050	urea cycle	0.031	-4.4737	0.87	0.45	FALSE	up	50dd_25EB
GO:0001501	skeletal system development	1.977	-6.6904	0.82	0.41	FALSE	up	50dd_25EB
GO:0001944	vasculature development	2.626	-8.0511	0.8	0.43	FALSE	up	50dd_25EB
GO:0003002	regionalization	3.285	-5.8239	0.81	0.4	FALSE	up	50dd_25EB
GO:0006099	tricarboxylic acid cycle	0.156	-3.1463	0.92	0.2	FALSE	up	50dd_25EB
GO:0006520	amino acid metabolic process	1.251	-7.5072	0.93	0.15	FALSE	up	50dd_25EB
GO:0006575	cellular modified amino acid metabolic process	0.524	-4.3116	0.91	0.23	FALSE	up	50dd_25EB
GO:0006629	lipid metabolic process	4.588	-3.9318	0.92	0.2	FALSE	up	50dd_25EB
GO:0006897	endocytosis	1.458	-3.1818	0.93	0.43	FALSE	up	50dd_25EB
GO:0006915	apoptotic process	1.505	-2.7919	0.98	0.02	FALSE	up	50dd_25EB
GO:0007030	Golgi organization	0.348	-3.1129	0.95	0.43	FALSE	up	50dd_25EB
GO:0007155	cell adhesion	3.524	-7.4685	0.98	0.02	FALSE	up	50dd_25EB
GO:0007169	cell surface receptor protein tyrosine kinase signaling pathway	1.339	-2.9678	0.93	0.49	FALSE	up	50dd_25EB
GO:0007186	G protein-coupled receptor signaling pathway	6.197	-3.3298	0.92	0.3	FALSE	up	50dd_25EB
GO:0007389	pattern specification process	3.363	-6.3747	0.81	0.4	FALSE	up	50dd_25EB
GO:0007517	muscle organ development	1.064	-10.9747	0.82	0.46	FALSE	up	50dd_25EB
GO:0008219	cell death	1.609	-2.943	0.98	0.02	FALSE	up	50dd_25EB
GO:0008544	epidermis development	0.623	-4.6308	0.85	0.48	FALSE	up	50dd_25EB
GO:0009056	catabolic process	6.711	-4.6925	0.92	0.3	FALSE	up	50dd_25EB
GO:0009887	animal organ morphogenesis	4.453	-18.6073	0.79	0	FALSE	up	50dd_25EB
GO:0009888	tissue development	8.268	-19.1707	0.82	0.44	FALSE	up	50dd_25EB
GO:0009913	epidermal cell differentiation	0.503	-3.4522	0.82	0.47	FALSE	up	50dd_25EB
GO:0010646	regulation of cell communication	7.22	-6.7852	0.94	0.22	FALSE	up	50dd_25EB
GO:0014808	release of sequestered calcium ion into cytosol by sarcoplasmic reticulum	0.021	-5.7423	0.9	0.27	FALSE	up	50dd_25EB
GO:0016049	cell growth	0.358	-4.1618	0.97	0.02	FALSE	up	50dd_25EB
GO:0016072	rRNA metabolic process	0.924	-4.2933	0.89	0.16	FALSE	up	50dd_25EB
GO:0016192	vesicle-mediated transport	4.609	-8.1141	0.93	0.02	FALSE	up	50dd_25EB
GO:0016477	cell migration	3.244	-6.7852	0.97	0.02	FALSE	up	50dd_25EB
GO:0018193	peptidyl-amino acid modification	0.732	-3.2161	0.93	0.35	FALSE	up	50dd_25EB
GO:0018198	peptidyl-cysteine modification	0.078	-3.3778	0.93	0.28	FALSE	up	50dd_25EB
GO:0018345	protein palmitoylation	0.083	-3.7235	0.9	0.19	FALSE	up	50dd_25EB
GO:0019637	organophosphate metabolic process	3.747	-8.6055	0.86	0.3	FALSE	up	50dd_25EB
GO:0019752	carboxylic acid metabolic process	2.652	-9.9914	0.8	0.02	FALSE	up	50dd_25EB
GO:0019933	cAMP-mediated signaling	0.125	-2.7465	0.95	0.2	FALSE	up	50dd_25EB
GO:0021675	nerve development	0.394	-2.9577	0.82	0.5	FALSE	up	50dd_25EB
GO:0022037	metencephalon development	0.317	-4.0405	0.8	0.49	FALSE	up	50dd_25EB
GO:0022603	regulation of anatomical structure morphogenesis	1.521	-7.7645	0.93	0.11	FALSE	up	50dd_25EB
GO:0022613	ribonucleoprotein complex biogenesis	1.687	-5.7747	0.94	0.35	FALSE	up	50dd_25EB
GO:0023051	regulation of signaling	7.266	-7.1457	0.94	0.22	FALSE	up	50dd_25EB
GO:0030029	actin filament-based process	2.528	-11.2774	0.98	0.02	FALSE	up	50dd_25EB
GO:0030030	cell projection organization	4.9	-15.1068	0.93	0.33	FALSE	up	50dd_25EB
GO:0030036	actin cytoskeleton organization	2.424	-10.8268	0.93	0.38	FALSE	up	50dd_25EB
GO:0030182	neuron differentiation	4.765	-18.1605	0.73	0.33	FALSE	up	50dd_25EB
GO:0030198	extracellular matrix organization	0.96	-16.3429	0.94	0	FALSE	up	50dd_25EB
GO:0031325	positive regulation of cellular metabolic process	4.37	-6.0555	0.86	0.14	FALSE	up	50dd_25EB
GO:0032543	mitochondrial translation	0.182	-2.7471	0.89	0.31	FALSE	up	50dd_25EB
GO:0032970	regulation of actin filament-based process	1.007	-3.7077	0.95	0.1	FALSE	up	50dd_25EB
GO:0035295	tube development	4.095	-7.8386	0.81	0.41	FALSE	up	50dd_25EB
GO:0036269	swimming behavior	0.431	-5.4425	0.91	0	FALSE	up	50dd_25EB
GO:0040012	regulation of locomotion	1.505	-4.3072	0.95	0.11	FALSE	up	50dd_25EB
GO:0040017	positive regulation of locomotion	0.701	-3.6596	0.92	0.47	FALSE	up	50dd_25EB
GO:0042398	cellular modified amino acid biosynthetic process	0.14	-3.3778	0.9	0.25	FALSE	up	50dd_25EB
GO:0042592	homeostatic process	3.576	-3.1952	1	0	FALSE	up	50dd_25EB
GO:0043062	extracellular structure organization	0.96	-16.3429	0.94	0.28	FALSE	up	50dd_25EB
GO:0043087	regulation of GTPase activity	0.254	-5.3706	0.95	0.08	FALSE	up	50dd_25EB
GO:0043543	protein acylation	0.156	-3.2725	0.93	0.29	FALSE	up	50dd_25EB
GO:0043603	amide metabolic process	1.246	-5.1002	0.94	0.15	FALSE	up	50dd_25EB
GO:0044087	regulation of cellular component biogenesis	1.531	-4.6144	0.95	0.11	FALSE	up	50dd_25EB
GO:0044248	cellular catabolic process	2.481	-5.821	0.86	0.28	FALSE	up	50dd_25EB
GO:0044281	small molecule metabolic process	5.922	-8.426	0.92	0.21	FALSE	up	50dd_25EB
GO:0045053	protein retention in Golgi apparatus	0.021	-4.5935	0.95	0.25	FALSE	up	50dd_25EB
GO:0045184	establishment of protein localization	4.033	-4.5406	0.91	0.48	FALSE	up	50dd_25EB
GO:0045199	maintenance of epithelial cell apical/basal polarity	0.042	-2.8501	0.98	0.01	FALSE	up	50dd_25EB
GO:0045229	external encapsulating structure organization	0.965	-16.2403	0.94	0.28	FALSE	up	50dd_25EB
GO:0048483	autonomic nervous system development	0.28	-4.5751	0.83	0.48	FALSE	up	50dd_25EB
GO:0048484	enteric nervous system development	0.213	-4.4763	0.83	0.46	FALSE	up	50dd_25EB
GO:0048523	negative regulation of cellular process	9.254	-3.6091	0.92	0.37	FALSE	up	50dd_25EB
GO:0048583	regulation of response to stimulus	8.081	-6.3851	0.94	0.22	FALSE	up	50dd_25EB
GO:0048705	skeletal system morphogenesis	1.152	-6.5622	0.78	0.49	FALSE	up	50dd_25EB
GO:0048870	cell motility	3.509	-6.7122	0.98	0.02	FALSE	up	50dd_25EB
GO:0048880	sensory system development	3.327	-3.5638	0.8	0.44	FALSE	up	50dd_25EB
GO:0050793	regulation of developmental process	4.515	-10.3401	0.95	0	FALSE	up	50dd_25EB
GO:0050803	regulation of synapse structure or activity	0.26	-2.6891	0.96	0.08	FALSE	up	50dd_25EB
GO:0050808	synapse organization	0.758	-3.7011	0.95	0.27	FALSE	up	50dd_25EB
GO:0050954	sensory perception of mechanical stimulus	0.337	-2.9063	0.91	0.19	FALSE	up	50dd_25EB
GO:0051128	regulation of cellular component organization	4.002	-8.4724	0.94	0.12	FALSE	up	50dd_25EB
GO:0060322	head development	2.87	-3.2083	0.85	0.31	FALSE	up	50dd_25EB
GO:0060537	muscle tissue development	1.189	-8.1904	0.84	0.27	FALSE	up	50dd_25EB
GO:0061061	muscle structure development	2.009	-12.7696	0.85	0.29	FALSE	up	50dd_25EB
GO:0061548	ganglion development	0.073	-2.6779	0.83	0.42	FALSE	up	50dd_25EB
GO:0061709	reticulophagy	0.088	-3.8477	0.89	0.47	FALSE	up	50dd_25EB
GO:0061919	process utilizing autophagic mechanism	0.851	-2.7922	0.99	0.02	FALSE	up	50dd_25EB
GO:0065009	regulation of molecular function	1.085	-4.7305	0.96	0.1	FALSE	up	50dd_25EB
GO:0070142	synaptic vesicle budding	0.052	-2.8501	0.91	0.5	FALSE	up	50dd_25EB
GO:0071345	cellular response to cytokine stimulus	1.074	-2.8222	0.99	0.17	FALSE	up	50dd_25EB
GO:0071526	semaphorin-plexin signaling pathway	0.239	-4.0921	0.94	0.09	FALSE	up	50dd_25EB
GO:0071941	nitrogen cycle metabolic process	0.036	-4.4737	0.95	0.11	FALSE	up	50dd_25EB
GO:0072521	purine-containing compound metabolic process	1.645	-3.4868	0.94	0.16	FALSE	up	50dd_25EB
GO:0072524	pyridine-containing compound metabolic process	0.431	-5.0799	0.94	0.13	FALSE	up	50dd_25EB
GO:0090130	tissue migration	0.099	-4.8601	0.92	0.17	FALSE	up	50dd_25EB
GO:0097435	supramolecular fiber organization	2.351	-5.9547	0.94	0.38	FALSE	up	50dd_25EB
GO:0098609	cell-cell adhesion	2.045	-5.0214	0.98	0.02	FALSE	up	50dd_25EB
GO:0098657	import into cell	2.133	-3.1457	0.95	0.45	FALSE	up	50dd_25EB
GO:0120035	regulation of plasma membrane bounded cell projection organization	1.038	-6.4078	0.91	0.1	FALSE	up	50dd_25EB
GO:1900746	regulation of vascular endothelial growth factor signaling pathway	0.042	-4.0742	0.95	0.46	FALSE	up	50dd_25EB
GO:1901135	carbohydrate derivative metabolic process	3.592	-3.1791	0.93	0.17	FALSE	up	50dd_25EB
GO:1902531	regulation of intracellular signal transduction	3.296	-6.3458	0.93	0.14	FALSE	up	50dd_25EB
GO:1904888	cranial skeletal system development	1.225	-3.1451	0.86	0.27	FALSE	up	50dd_25EB
GO:1990791	dorsal root ganglion development	0.021	-2.8669	0.85	0.37	FALSE	up	50dd_25EB
GO:0001738	morphogenesis of a polarized epithelium	0.099	-3.341	1	0	FALSE	up	8C_UF
GO:0006325	chromatin organization	2.652	-7.433	0.96	0	FALSE	up	8C_UF
GO:0006338	chromatin remodeling	2.284	-5.1062	0.96	0.35	FALSE	up	8C_UF
GO:0006396	RNA processing	3.368	-5.7496	0.72	0.29	FALSE	up	8C_UF
GO:0006417	regulation of translation	1.339	-5.7645	0.74	0.37	FALSE	up	8C_UF
GO:0006508	proteolysis	5.393	-4.3809	0.78	0.44	FALSE	up	8C_UF
GO:0006511	ubiquitin-dependent protein catabolic process	1.791	-4.7447	0.76	0.37	FALSE	up	8C_UF
GO:0006950	response to stress	7.194	-4.3585	0.96	0.31	FALSE	up	8C_UF
GO:0007186	G protein-coupled receptor signaling pathway	6.197	-3.8153	0.82	0.36	FALSE	up	8C_UF
GO:0009892	negative regulation of metabolic process	4.697	-8.3655	0.64	0	FALSE	up	8C_UF
GO:0009894	regulation of catabolic process	1.531	-4.8069	0.76	0.38	FALSE	up	8C_UF
GO:0010506	regulation of autophagy	0.462	-3.3925	0.77	0.33	FALSE	up	8C_UF
GO:0010604	positive regulation of macromolecule metabolic process	4.967	-3.9547	0.69	0.45	FALSE	up	8C_UF
GO:0010608	post-transcriptional regulation of gene expression	1.775	-5.3233	0.74	0.39	FALSE	up	8C_UF
GO:0018193	peptidyl-amino acid modification	0.732	-4.1124	0.8	0.47	FALSE	up	8C_UF
GO:0032259	methylation	1.137	-5.3054	0.89	0.15	FALSE	up	8C_UF
GO:0032271	regulation of protein polymerization	0.628	-3.3354	0.89	0.1	FALSE	up	8C_UF
GO:0033554	cellular response to stress	3.69	-5.9747	0.93	0.02	FALSE	up	8C_UF
GO:0034063	stress granule assembly	0.036	-3.6003	0.98	0.22	FALSE	up	8C_UF
GO:0035556	intracellular signal transduction	5.906	-3.2541	0.82	0.46	FALSE	up	8C_UF
GO:0043414	macromolecule methylation	0.441	-4.2226	0.81	0.43	FALSE	up	8C_UF
GO:0043543	protein acylation	0.156	-3.4123	0.83	0.4	FALSE	up	8C_UF
GO:0043933	protein-containing complex organization	3.706	-3.9031	0.96	0.37	FALSE	up	8C_UF
GO:0051246	regulation of protein metabolic process	2.673	-3.2557	0.73	0.41	FALSE	up	8C_UF
GO:0060284	regulation of cell development	1.298	-3.3737	0.89	0.11	FALSE	up	8C_UF
GO:0070647	protein modification by small protein conjugation or removal	3.317	-10.9101	0.73	0	FALSE	up	8C_UF
GO:0071824	protein-DNA complex organization	0.493	-7.262	0.97	0.29	FALSE	up	8C_UF
GO:1901987	regulation of cell cycle phase transition	0.685	-5.6198	0.78	0.1	FALSE	up	8C_UF
GO:1903047	mitotic cell cycle process	1.298	-3.3391	0.96	0.02	FALSE	up	8C_UF
GO:0000226	microtubule cytoskeleton organization	1.791	-3.3936	0.93	0.41	FALSE	up	BL_16C
GO:0001501	skeletal system development	1.977	-4.4535	0.76	0.4	FALSE	up	BL_16C
GO:0001840	neural plate development	0.057	-6.4449	0.78	0.49	FALSE	up	BL_16C
GO:0001889	liver development	0.825	-4.4112	0.75	0.38	FALSE	up	BL_16C
GO:0001932	regulation of protein phosphorylation	0.239	-3.7852	0.89	0.32	FALSE	up	BL_16C
GO:0003002	regionalization	3.285	-11.1355	0.73	0.38	FALSE	up	BL_16C
GO:0006020	inositol metabolic process	0.042	-3.0675	0.98	0.11	FALSE	up	BL_16C
GO:0006259	DNA metabolic process	3.27	-10.0438	0.95	0	FALSE	up	BL_16C
GO:0006325	chromatin organization	2.652	-8.9957	0.94	0.37	FALSE	up	BL_16C
GO:0006338	chromatin remodeling	2.284	-3.3206	0.94	0.36	FALSE	up	BL_16C
GO:0006412	translation	1.791	-3.5834	0.94	0.37	FALSE	up	BL_16C
GO:0006914	autophagy	0.851	-4.7645	0.96	0.15	FALSE	up	BL_16C
GO:0006950	response to stress	7.194	-4.2774	0.98	0.45	FALSE	up	BL_16C
GO:0007005	mitochondrion organization	1.069	-3.3063	0.94	0.47	FALSE	up	BL_16C
GO:0007017	microtubule-based process	2.798	-5.3904	0.99	0.02	FALSE	up	BL_16C
GO:0007029	endoplasmic reticulum organization	0.285	-3.7645	0.95	0.28	FALSE	up	BL_16C
GO:0007049	cell cycle	2.699	-4.6253	0.99	0.02	FALSE	up	BL_16C
GO:0007166	cell surface receptor signaling pathway	6.623	-4.5528	0.9	0.44	FALSE	up	BL_16C
GO:0007186	G protein-coupled receptor signaling pathway	6.197	-3.7852	0.9	0.47	FALSE	up	BL_16C
GO:0007219	Notch signaling pathway	0.405	-3.0315	0.92	0.5	FALSE	up	BL_16C
GO:0007389	pattern specification process	3.363	-12.9031	0.76	0.38	FALSE	up	BL_16C
GO:0007417	central nervous system development	3.867	-8.6778	0.71	0.4	FALSE	up	BL_16C
GO:0007423	sensory organ development	3.804	-7.6576	0.74	0.46	FALSE	up	BL_16C
GO:0007498	mesoderm development	0.529	-3.5229	0.8	0.24	FALSE	up	BL_16C
GO:0009790	embryo development	6.041	-21.9872	0.74	0.47	FALSE	up	BL_16C
GO:0010608	post-transcriptional regulation of gene expression	1.775	-3.1884	0.88	0.42	FALSE	up	BL_16C
GO:0010646	regulation of cell communication	7.22	-11.8962	0.93	0.23	FALSE	up	BL_16C
GO:0016055	Wnt signaling pathway	0.908	-4.767	0.92	0.27	FALSE	up	BL_16C
GO:0016192	vesicle-mediated transport	4.609	-2.9112	0.93	0.5	FALSE	up	BL_16C
GO:0016477	cell migration	3.244	-7.3288	0.97	0.02	FALSE	up	BL_16C
GO:0021572	rhombomere 6 development	0.021	-3.2197	0.79	0.27	FALSE	up	BL_16C
GO:0022402	cell cycle process	2.351	-4.5867	0.97	0.02	FALSE	up	BL_16C
GO:0022613	ribonucleoprotein complex biogenesis	1.687	-6.4724	0.93	0.33	FALSE	up	BL_16C
GO:0023051	regulation of signaling	7.266	-11.684	0.93	0.23	FALSE	up	BL_16C
GO:0030030	cell projection organization	4.9	-4.3429	0.93	0.41	FALSE	up	BL_16C
GO:0030097	hemopoiesis	2.429	-4.5544	0.76	0.29	FALSE	up	BL_16C
GO:0030510	regulation of BMP signaling pathway	0.467	-4.51	0.91	0.5	FALSE	up	BL_16C
GO:0031110	regulation of microtubule polymerization or depolymerization	0.218	-2.9367	0.95	0.09	FALSE	up	BL_16C
GO:0031324	negative regulation of cellular metabolic process	3.867	-8.054	0.82	0.47	FALSE	up	BL_16C
GO:0031325	positive regulation of cellular metabolic process	4.37	-8.9547	0.83	0.13	FALSE	up	BL_16C
GO:0032886	regulation of microtubule-based process	0.581	-2.7726	0.95	0.1	FALSE	up	BL_16C
GO:0033338	medial fin development	0.104	-3.063	0.83	0.25	FALSE	up	BL_16C
GO:0033554	cellular response to stress	3.69	-9.5031	0.96	0.02	FALSE	up	BL_16C
GO:0035270	endocrine system development	0.607	-3.214	0.79	0.31	FALSE	up	BL_16C
GO:0035295	tube development	4.095	-13.5969	0.75	0.4	FALSE	up	BL_16C
GO:0040007	growth	1.614	-3.3152	1	0	FALSE	up	BL_16C
GO:0042490	mechanoreceptor differentiation	0.384	-3.2418	0.75	0.48	FALSE	up	BL_16C
GO:0043586	tongue development	0.016	-3.8041	0.82	0.47	FALSE	up	BL_16C
GO:0043933	protein-containing complex organization	3.706	-10.0778	0.94	0	FALSE	up	BL_16C
GO:0044344	cellular response to fibroblast growth factor stimulus	0.244	-4.0283	0.98	0.2	FALSE	up	BL_16C
GO:0045595	regulation of cell differentiation	2.434	-7.4584	0.89	0.13	FALSE	up	BL_16C
GO:0046907	intracellular transport	4.137	-7.4828	0.9	0.02	FALSE	up	BL_16C
GO:0048583	regulation of response to stimulus	8.081	-10.8996	0.93	0.24	FALSE	up	BL_16C
GO:0048589	developmental growth	1.614	-3.3152	0.81	0.26	FALSE	up	BL_16C
GO:0048598	embryonic morphogenesis	3.768	-15.1952	0.68	0	FALSE	up	BL_16C
GO:0048705	skeletal system morphogenesis	1.152	-7.2125	0.7	0.48	FALSE	up	BL_16C
GO:0048732	gland development	1.344	-7.7258	0.77	0.27	FALSE	up	BL_16C
GO:0048839	inner ear development	0.991	-7.5114	0.74	0.39	FALSE	up	BL_16C
GO:0048863	stem cell differentiation	1.178	-4.5317	0.79	0.44	FALSE	up	BL_16C
GO:0048870	cell motility	3.509	-7.8633	0.99	0.02	FALSE	up	BL_16C
GO:0048880	sensory system development	3.327	-5.9431	0.74	0.43	FALSE	up	BL_16C
GO:0050793	regulation of developmental process	4.515	-9.0306	0.94	0	FALSE	up	BL_16C
GO:0051128	regulation of cellular component organization	4.002	-2.957	0.93	0.14	FALSE	up	BL_16C
GO:0051174	regulation of phosphorus metabolic process	0.374	-3.2055	0.9	0.34	FALSE	up	BL_16C
GO:0051246	regulation of protein metabolic process	2.673	-3.4449	0.88	0.41	FALSE	up	BL_16C
GO:0051301	cell division	1.453	-3.384	0.99	0.02	FALSE	up	BL_16C
GO:0051338	regulation of transferase activity	0.156	-3.301	0.95	0.08	FALSE	up	BL_16C
GO:0051640	organelle localization	1.313	-6.0721	0.95	0.38	FALSE	up	BL_16C
GO:0051656	establishment of organelle localization	0.971	-7.1765	0.93	0.39	FALSE	up	BL_16C
GO:0055016	hypochord development	0.021	-3.2197	0.78	0.45	FALSE	up	BL_16C
GO:0055123	digestive system development	0.773	-3.3969	0.78	0.32	FALSE	up	BL_16C
GO:0060322	head development	2.87	-8.1278	0.8	0.3	FALSE	up	BL_16C
GO:0061008	hepaticobiliary system development	0.846	-4.719	0.78	0.32	FALSE	up	BL_16C
GO:0061195	taste bud formation	0.016	-3.8041	0.78	0.47	FALSE	up	BL_16C
GO:0061919	process utilizing autophagic mechanism	0.851	-4.7645	0.99	0.02	FALSE	up	BL_16C
GO:0070121	Kupffer's vesicle development	0.415	-3.0315	0.83	0.23	FALSE	up	BL_16C
GO:0070647	protein modification by small protein conjugation or removal	3.317	-6.9914	0.95	0.29	FALSE	up	BL_16C
GO:0071679	commissural neuron axon guidance	0.057	-6.0857	0.73	0.4	FALSE	up	BL_16C
GO:0071696	ectodermal placode development	0.223	-4.1192	0.84	0.22	FALSE	up	BL_16C
GO:0071697	ectodermal placode morphogenesis	0.182	-3.3468	0.81	0.38	FALSE	up	BL_16C
GO:0071824	protein-DNA complex organization	0.493	-8.4989	0.95	0.3	FALSE	up	BL_16C
GO:0072359	circulatory system development	5.242	-9.9508	0.73	0.46	FALSE	up	BL_16C
GO:0090092	regulation of transmembrane receptor protein serine/threonine kinase signaling pathway	0.649	-6.5302	0.91	0.1	FALSE	up	BL_16C
GO:0090162	establishment of epithelial cell polarity	0.078	-4.5186	0.99	0.02	FALSE	up	BL_16C
GO:0090287	regulation of cellular response to growth factor stimulus	0.83	-5.1238	0.93	0.47	FALSE	up	BL_16C
GO:0098609	cell-cell adhesion	2.045	-2.66	0.99	0.02	FALSE	up	BL_16C
GO:0099111	microtubule-based transport	0.607	-4.5143	0.95	0.38	FALSE	up	BL_16C
GO:1904888	cranial skeletal system development	1.225	-7.057	0.81	0.27	FALSE	up	BL_16C
