# Supplementary material for: Maternal provisioning and zygotic activation: transcriptomic dynamics of early atlantic halibut (Hippoglossus hippoglossus) embryogenesis
Source: Front Cell Dev Biol. 2025 Dec 8;13:1723170. doi: 10.3389/fcell.2025.1723170 (PMC12722812; doi:10.3389/fcell.2025.1723170)
Supplement: Supplementary file 5 [file Table1.xlsx]

## Sheet: Sheet1
Sample	Female ID	Stage	Concordant Pair Rate (%)	Trimmed Aligned Pairs
N102	1140	UF	90.0	19618658
N27	1140	16C	89.7	19703502
N36	521	BL	89.2	20895763
N52	527	50dd	87.7	23140072
N56	527	8C	88.9	20794759
N58	527	UF	88.3	20995572
N6	521	50dd	87.8	24204550
N60	1362	UF	88.9	18916308
N61	1362	25%EB	88.8	22480613
N66	1362	BL	89.0	24093460
N68	1362	16C	90.2	23197857
N70	1140	25%EB	88.0	25255840
N74	1140	8C	88.6	23608053
N79	527	25%EB	87.6	22080412
N81	527	16C	89.5	24979490
N83	1140	BL	89.3	24808496
N95	1362	8C	90.1	24458520
N98	1140	50dd	88.9	22817160
