# Supplementary material for: Maternal provisioning and zygotic activation: transcriptomic dynamics of early atlantic halibut (Hippoglossus hippoglossus) embryogenesis
Source: Front Cell Dev Biol. 2025 Dec 8;13:1723170. doi: 10.3389/fcell.2025.1723170 (PMC12722812; doi:10.3389/fcell.2025.1723170)
Supplement: Supplementary file 6 [file Table5.xlsx]

## Sheet: merged_gene_contrast_list
Transition	Gene	Set Size	NES	Adj. P-value (FRD)	Function	Phenotype
50dd_25EB	bmp7b	28	1.36942	0.031968	Bmp signal	Severely dorsalized
50dd_25EB	bmpr1bb	28	1.36942	0.031968	Bmp signal	interrupted DV patterning
50dd_25EB	fgfr3	28	1.36942	0.031968	FGF signal	anteriorized
50dd_25EB	foxo3b	28	1.36942	0.031968	bind to maternal Œ≤-catenin	dorsalized
50dd_25EB	fsta	28	1.36942	0.031968	BMP antagonists	Ventralized if kock out together with noggin
50dd_25EB	gdf6a	28	1.36942	0.031968	Bmp signal	Dorsalized
50dd_25EB	has2	28	1.36942	0.031968	Polysaccharide synthesis	Reduced CE
50dd_25EB	irx3a	28	1.36942	0.031968	Transcriptional repressor	Reduced dorsal mesoderm
50dd_25EB	macf1a	28	1.36942	0.031968	Biological regulation	embryonic development fails
50dd_25EB	rspo3	28	1.36942	0.031968	Wnt signal	inhibits ventralizing zygotic Wnt signaling
50dd_25EB	sfrp2	28	1.36942	0.031968	Wnt antagonist	Reduced telencephalon
50dd_25EB	sfrp5	28	1.36942	0.031968	Wnt antagonist	Reduced telencephalon
BL_16C	fgfr4	76	1.7277	1.90245e-09	FGF signal	anteriorized
BL_16C	sp5a	76	1.7277	1.90245e-09	SP1 Zn Finger	Anteriorized and dorsalized
BL_16C	ndr2	76	1.7277	1.90245e-09	Nodal signal	Cyclopia
BL_16C	dusp6	76	1.7277	1.90245e-09	Antagonist of FGF signaling	Dorsalized
BL_16C	foxo3b	76	1.7277	1.90245e-09	bind to maternal Œ≤-catenin	dorsalized
BL_16C	admp	76	1.7277	1.90245e-09	Divergent Bmp signal	Dorsalized
BL_16C	dact2	76	1.7277	1.90245e-09	Antagonist of Nodal signaling	Increased mesoderm and endoderm
BL_16C	lft1	76	1.7277	1.90245e-09	Antagonist of Nodal signaling	Increased mesoderm and endoderm
BL_16C	bmpr1ba	76	1.7277	1.90245e-09	Bmp signal	interrupted DV patterning
BL_16C	tbxta	76	1.7277	1.90245e-09	Transcription factor	Loss of notochord and tail
BL_16C	tbx16	76	1.7277	1.90245e-09	Transcription factor	Loss of paraxial and lateral mesoderm
BL_16C	fgf24	76	1.7277	1.90245e-09	FGF signal	Loss of posterior structures with loss of fgf8
BL_16C	spaw	76	1.7277	1.90245e-09	Nodal signal	Loss or randomization of LR asymmetry
BL_16C	noto	76	1.7277	1.90245e-09	NA	NA
BL_16C	celsr1a	76	1.7277	1.90245e-09	7TM protocadherin	Reduced CE
BL_16C	ankrd6b	76	1.7277	1.90245e-09	Ankyrin repeat protein	Reduced CE
BL_16C	prickle1a	76	1.7277	1.90245e-09	Regulates Fz/Dsh	Reduced CE
BL_16C	wnt11	76	1.7277	1.90245e-09	Wnt signal	Reduced CE (CE = convergence and extension)
BL_16C	irx3a	76	1.7277	1.90245e-09	Transcriptional repressor	Reduced dorsal mesoderm
BL_16C	mixl1	76	1.7277	1.90245e-09	Transcription factor	Reduced endoderm
BL_16C	gata5	76	1.7277	1.90245e-09	Transcription factor	Reduced endoderm and heart
BL_16C	snai1a	76	1.7277	1.90245e-09	Zinc-finger transcription factor	Reduced prechordal plate migration and CE
BL_16C	sfrp1a	76	1.7277	1.90245e-09	Wnt antagonist	Reduced telencephalon
BL_16C	vent	76	1.7277	1.90245e-09	Transcriptional repressor	Severely doralized in double mutants
BL_16C	bmp2b	76	1.7277	1.90245e-09	Bmp signal	Severely dorsalized
BL_16C	sox32	76	1.7277	1.90245e-09	Transcription factor	Strongly reduced endoderm
BL_16C	chd2	76	1.7277	1.90245e-09	Cell adhesion	Strongly reduced epiboly
BL_16C	eomesb	76	1.7277	1.90245e-09	Transcriptional activator	Strongly reduced epiboly
BL_16C	dharma	76	1.7277	1.90245e-09	Transcriptional repressor	Variable loss of dorsal mesoderm and forebrain
BL_16C	gsc	76	1.7277	1.90245e-09	BMP antagonists	Ventralized
BL_16C	chrd	76	1.7277	1.90245e-09	Bmp inhibitor	Ventralized
BL_16C	szl	76	1.7277	1.90245e-09	Bmp inhibitor	Ventralized
BL_16C	fgf8a	76	1.7277	1.90245e-09	FGF signal	Ventralized with loss of chordin
BL_16C	spry4	76	1.7277	1.90245e-09	FGF antagonists	weak dorsalization
